# Supplementary material for: Slippage of degenerate primers can cause variation in amplicon length
Source: Sci Rep. 2018 Jul 20;8:10999. doi: 10.1038/s41598-018-29364-z (PMC6054607; doi:10.1038/s41598-018-29364-z)
Supplement: Supplementary file 1 — Scripts S1 [file 41598_2018_29364_MOESM1_ESM.zip]

Archive with 52 entries (45 files):
- Scripts S1/
- Scripts S1/.DS_Store
- __MACOSX/
- __MACOSX/Scripts S1/
- __MACOSX/Scripts S1/._.DS_Store
- Scripts S1/1 extractions/
- Scripts S1/1 extractions/.DS_Store
- __MACOSX/Scripts S1/1 extractions/
- __MACOSX/Scripts S1/1 extractions/._.DS_Store
- Scripts S1/1 extractions/11_KP254210_FW.fasta
- __MACOSX/Scripts S1/1 extractions/._11_KP254210_FW.fasta
- __MACOSX/Scripts S1/._1 extractions
- Scripts S1/length_distribution_v7_counts.R
- __MACOSX/Scripts S1/._length_distribution_v7_counts.R
- Scripts S1/leray merge.R
- __MACOSX/Scripts S1/._leray merge.R
- Scripts S1/raw_TABS/
- Scripts S1/raw_TABS/.DS_Store
- __MACOSX/Scripts S1/raw_TABS/
- __MACOSX/Scripts S1/raw_TABS/._.DS_Store
- Scripts S1/raw_TABS/.Rapp.history
- __MACOSX/Scripts S1/raw_TABS/._.Rapp.history
- Scripts S1/raw_TABS/all.csv
- __MACOSX/Scripts S1/raw_TABS/._all.csv
- Scripts S1/raw_TABS/all.xls
- __MACOSX/Scripts S1/raw_TABS/._all.xls
- Scripts S1/raw_TABS/slippag_stats_v1.R
- __MACOSX/Scripts S1/raw_TABS/._slippag_stats_v1.R
- Scripts S1/raw_TABS/TAB_BF10.csv
- __MACOSX/Scripts S1/raw_TABS/._TAB_BF10.csv
- Scripts S1/raw_TABS/TAB_BF20.csv
- __MACOSX/Scripts S1/raw_TABS/._TAB_BF20.csv
- Scripts S1/raw_TABS/TAB_BR14_A.csv
- __MACOSX/Scripts S1/raw_TABS/._TAB_BR14_A.csv
- Scripts S1/raw_TABS/TAB_BR14_B.csv
- __MACOSX/Scripts S1/raw_TABS/._TAB_BR14_B.csv
- Scripts S1/raw_TABS/TAB_fwhF2.csv
- __MACOSX/Scripts S1/raw_TABS/._TAB_fwhF2.csv
- Scripts S1/raw_TABS/TAB_fwhR1.csv
- __MACOSX/Scripts S1/raw_TABS/._TAB_fwhR1.csv
- Scripts S1/raw_TABS/TAB_fwhR1_new.csv
- __MACOSX/Scripts S1/raw_TABS/._TAB_fwhR1_new.csv
- Scripts S1/raw_TABS/TAB_fwhR2.csv
- __MACOSX/Scripts S1/raw_TABS/._TAB_fwhR2.csv
- Scripts S1/raw_TABS/TAB_Leray.csv
- __MACOSX/Scripts S1/raw_TABS/._TAB_Leray.csv
- __MACOSX/Scripts S1/._raw_TABS
- Scripts S1/read_me.txt
- __MACOSX/Scripts S1/._read_me.txt
- Scripts S1/table 3_edited_v4.xls
- __MACOSX/Scripts S1/._table 3_edited_v4.xls
- __MACOSX/._Scripts S1
