# Supplementary material for: Slippage of degenerate primers can cause variation in amplicon length
Source: Sci Rep. 2018 Jul 20;8:10999. doi: 10.1038/s41598-018-29364-z (PMC6054607; doi:10.1038/s41598-018-29364-z)
Supplement: Supplementary file 1 — Scripts S1 [file 41598_2018_29364_MOESM1_ESM.zip › Scripts S1/1 extractions/11_KP254210_FW.fasta]

>M03292:11:000000000-AEF91:1:1109:5821:22385_(reversed)
ATCGACGGTACTGGTTGAACTGTATACCCTCCTTTATCCTCC
>M03292:11:000000000-AEF91:1:1102:18223:6840_(reversed)
ATGTCGGGTACTGGTTGAACAGTTTATCCTCCTCC
>M03292:11:000000000-AEF91:1:2113:16027:21809
ACTAGCGGAATAGGTTGAACTGTTTATCCCCCTCC
>M03292:11:000000000-AEF91:1:1103:6488:20826
ACAGTCGGTACAGGTTGAACTGTTTATCCTCCCC
>M03292:11:000000000-AEF91:1:1108:5695:10686_(reversed)
ATCGACGGTACAGGTTGAACAGTTTATCCCCCTC
>M03292:11:000000000-AEF91:1:1112:15381:7652_(reversed)
ACAGTCGGAACTGGATGAACTGTTTACCCCCCCC
>M03292:11:000000000-AEF91:1:1113:11638:12888_(reversed)
ACTAGCGGAACTGGATGAACAGTATATCCTCCCC
>M03292:11:000000000-AEF91:1:1114:27208:7820
AGACGCGGAACTGGATGAACAGTTTATCCCCCCC
>M03292:11:000000000-AEF91:1:1115:18313:14632
ATAGCAGGTACTGGTTGAACTGTTTATCCCCCCC
>M03292:11:000000000-AEF91:1:2102:24274:8169
ATCGACGGTACTGGTTGAACAGTTTATCCCCCCC
>M03292:11:000000000-AEF91:1:2103:16946:24846
ACAGTCGGTACTGGTTGAACAGTTTACCCCCCCC
>M03292:11:000000000-AEF91:1:2111:21497:8592_(reversed)
ATCGACGGTACTGGTTGAACAGTATATCCCCCCC
>M03292:11:000000000-AEF91:1:2111:21337:23208_(reversed)
ACTAGCGGTACAGGATGAACAGTTTATCCCCCCC
>M03292:11:000000000-AEF91:1:2112:19822:19307_(reversed)
ATCGACGGAACAGGTTGAACTGTATATCCCCTCC
>M03292:11:000000000-AEF91:1:2113:8287:17054_(reversed)
AGTGTAGGAACTGGTTGAACTGTTTATCCTCCCC
>M03292:11:000000000-AEF91:1:2114:13108:12969
ATCGACGGTACTGGATGAACAGTTTATCCCCTCC
>M03292:11:000000000-AEF91:1:2119:16411:9565
ATCGACGGTACAGGTTGAACAGTATATCCCCCCC
>M03292:11:000000000-AEF91:1:2118:9178:2978_(reversed)
AGTGTAGGAACTGGATGAACTGTTTATCCCCCC
>M03292:11:000000000-AEF91:1:1109:20497:15175
ACTAGCGGAACTGGATGAACTGTTTATCCCCCC
>M03292:11:000000000-AEF91:1:2101:6625:20342
ATCGACGGTACTGGTTGAACTGTTTATCCCCCC
>M03292:11:000000000-AEF91:1:2105:25746:14665
AGTGTAGGAACAGGATGAACTGTTTATCCCCCC
>M03292:11:000000000-AEF91:1:1118:19178:7931_(reversed)
ACAGTCGGTACTGGTTTGAACAGTTTACCCTCC
>M03292:11:000000000-AEF91:1:1106:15414:8729_(reversed)
AGACGCGGTACAGGATGAACAGTTTATCCCCCC
>M03292:11:000000000-AEF91:1:2113:6925:13645_(reversed)
ACTAGCGGTACTGGTTGAACTGTTTATCCCCCC
>M03292:11:000000000-AEF91:1:1115:4063:11082_(reversed)
AGACGCGGTACTGGTTGAACAGTATACCTCCCC
>M03292:11:000000000-AEF91:1:2115:19141:7272
AGATGCGGTACAGGATGAACTGTATATCCCCCC
>M03292:11:000000000-AEF91:1:2119:13634:14125
AGTGTAGGTACTGGATGAACTGTTTATCCCTCC
>M03292:11:000000000-AEF91:1:1101:24172:11623
ATGTCGGGAACTGGTTGAACTGTTTATCCCCCC
>M03292:11:000000000-AEF91:1:1101:22068:14620_(reversed)
ATCGACGGAACAGGTATGAACTGTATATCCCCC
>M03292:11:000000000-AEF91:1:1101:7840:18706
ATCGACGGAACTGGTTGAACCAGTTTATCCCCC
>M03292:11:000000000-AEF91:1:1102:10260:8517
ATCGACGGTACTGGATGAACAGTTTATCCCCCC
>M03292:11:000000000-AEF91:1:1102:3294:9671_(reversed)
ACTAGCGGTACTGGTTGAACTGTATATCCTCCC
>M03292:11:000000000-AEF91:1:1102:7040:12866
ACAGTCGGTACAGGTTGAACAGTTTATCCCCCC
>M03292:11:000000000-AEF91:1:1102:24767:17655
ACAGTCGGTACAGGATGAACTGTTTATCCCCCC
>M03292:11:000000000-AEF91:1:1102:4755:21672_(reversed)
ATCGACGGTACAGGTTGAACAGTTTATCCCCCC
>M03292:11:000000000-AEF91:1:1102:12302:23206
ATCGACGGTACTGGTTGAACTGTATACCCTCCC
>M03292:11:000000000-AEF91:1:1103:20691:12207
ATAGCAGGTACTGGTTGAACTGTTTACCCCCCC
>M03292:11:000000000-AEF91:1:1104:19663:9561_(reversed)
AGTGTAGGAACAGGTTGAACAGTTTATCCTCCC
>M03292:11:000000000-AEF91:1:1104:3532:9768
ATCGACGGAACAGGTTGAACAGTATATCCTCCC
>M03292:11:000000000-AEF91:1:1104:23175:15548
ACTAGCGGAACTGGTTGAACTGTATACCCTCCC
>M03292:11:000000000-AEF91:1:1103:12134:23987
AGACGCGGAACAGGTTGAACAGTATATCCTCCC
>M03292:11:000000000-AEF91:1:1104:15144:24532
ATAGCAGGTACTGGTTGAACTGTATATCCCCCC
>M03292:11:000000000-AEF91:1:1105:6675:12994_(reversed)
AGACGCGGAACTGGTTGAACAGTTTATCCCCCC
>M03292:11:000000000-AEF91:1:1105:21530:7309
ATAGCAGGAACTGGGTTGAACAGTTTATCCCCC
>M03292:11:000000000-AEF91:1:1105:22595:9498
AGACGCGGAACTGGTTGAACAGTTTATCCTCCC
>M03292:11:000000000-AEF91:1:1106:18575:6508_(reversed)
AGACGCGGAACTGGTTGAACTGTTTATCCTCCC
>M03292:11:000000000-AEF91:1:1105:12080:12231
ACTAGCGGAACTGGTTGAACTGTTTATCCCCCC
>M03292:11:000000000-AEF91:1:1106:20604:8721_(reversed)
ATCGACGGTACAGGTTGAACAGTTTATCCCCCC
>M03292:11:000000000-AEF91:1:1106:11514:5224_(reversed)
AGACGCGGAACTGGTTGAACTGTATATCCCCCC
>M03292:11:000000000-AEF91:1:1106:17166:21939
ATCGACGGAACTGGTTGAACAGTATATCCTCCC
>M03292:11:000000000-AEF91:1:1106:18678:18017_(reversed)
ATGTCGGGAACTGGATGAACAGTTTATCCCCCC
>M03292:11:000000000-AEF91:1:1106:16030:18696
ACAGTCGGTACAGGATGAACAGTTTATCCCCCC
>M03292:11:000000000-AEF91:1:1107:15068:11813_(reversed)
AGACGCGGAACAGGTTGAACTGTTTATCCCCCC
>M03292:11:000000000-AEF91:1:1107:24680:14394
ATCGACGGAACTGGTTGAACAGTTTATCCTCCC
>M03292:11:000000000-AEF91:1:1106:9095:20520
AGACGCGGAACTGGATGAACTGTTTACTCCCCC
>M03292:11:000000000-AEF91:1:1107:1939:13346
ATAGCAGGAACAGGTTGAACTGTTTATCCTCCC
>M03292:11:000000000-AEF91:1:1107:16735:17014_(reversed)
ATAGCAGGAACTGGTTGAACAGTTTATCCCCCC
>M03292:11:000000000-AEF91:1:1108:6883:11106
AGACGCGGAACTGGATGAACTGTTTAATCCCCC
>M03292:11:000000000-AEF91:1:1108:8285:12831_(reversed)
ATCGACGGAACAGGATGAACAGTTTATCCCCCC
>M03292:11:000000000-AEF91:1:1108:29258:10824_(reversed)
AGTGTAGGTACTGGTTGAACTGTTTACCCTCCT
>M03292:11:000000000-AEF91:1:1109:4977:9572
AGACGCGGAACAGGTTGAACAGTTTATCCCCCC
>M03292:11:000000000-AEF91:1:1109:11929:6762_(reversed)
ATCGACGGTACTGGTTGAACAGTTTATCCCCCC
>M03292:11:000000000-AEF91:1:1109:19713:16930_(reversed)
AGTGTAGGTACTGGTTGAACTGTATATCCCCCC
>M03292:11:000000000-AEF91:1:1109:19315:17203
ATAGCAGGAACTTGATGAACTGTATATCCTCCC
>M03292:11:000000000-AEF91:1:1109:15908:17692_(reversed)
ATCGACGGAACTGGATGAACTGTATATCCCCCC
>M03292:11:000000000-AEF91:1:1109:20810:12682
ACTAGCGGGTACTGGTTGAACAGTATACCCTCC
>M03292:11:000000000-AEF91:1:1109:7780:20813_(reversed)
AGACGCGGTACAGGTTGAACAGTTTATCCTCCC
>M03292:11:000000000-AEF91:1:1111:9393:2728
ATGTCGGGAACAGGATGAACAGTTTACCCCCCC
>M03292:11:000000000-AEF91:1:1111:19751:13774_(reversed)
AGTGTAGGTACAGGATGAACTGTTTATCCCCCC
>M03292:11:000000000-AEF91:1:1111:22189:17820
ATCGACGGAACTGGATGAACAGTTTATCCCCCC
>M03292:11:000000000-AEF91:1:1111:18602:23696
AGACGCGGAACTGGTTGAACAGTTTATCCCCCC
>M03292:11:000000000-AEF91:1:1111:25979:14712_(reversed)
ACAGTCCGGAACAGGATGAACTGTATATCCCCC
>M03292:11:000000000-AEF91:1:1112:4331:11244
ATCGAACGGAACTGGTTGAACTGTATATCCTCC
>M03292:11:000000000-AEF91:1:1111:9857:20715_(reversed)
AGTGTAGGTACAGGTTGAACTGTATACCCCCCC
>M03292:11:000000000-AEF91:1:1111:5066:21569_(reversed)
AGTGTAGGTACTGGATGAACAGTTTATCCCCCC
>M03292:11:000000000-AEF91:1:1112:7557:15640
AGACGCGGTACTGGTTGAACAGTTTATCCCCCT
>M03292:11:000000000-AEF91:1:1112:8406:19831_(reversed)
AGACGCGGAACTGGTTGAACAGTATATCCTCCC
>M03292:11:000000000-AEF91:1:1112:7260:20019
ACTAGCGGAACTGGTTGAACTGTAATATCCCCC
>M03292:11:000000000-AEF91:1:1113:25176:8063_(reversed)
AGGTGTAGGAACTGGTTGAACTGTTTACCCTCC
>M03292:11:000000000-AEF91:1:1113:22059:17187
ATCGACGGTACTGGTTGAACAGTATTACCCCCC
>M03292:11:000000000-AEF91:1:1113:19036:4036_(reversed)
ATCGACGGTACTGGTTGAACTGTTTACCCCCCC
>M03292:11:000000000-AEF91:1:1112:7880:21958
ATGGTCGGGTACTGGTTGAACAGTTTACCCTCC
>M03292:11:000000000-AEF91:1:1113:12176:4848_(reversed)
ATGTCGGGTACTGGATGAACAGTATATCCTCCC
>M03292:11:000000000-AEF91:1:1113:25707:17992
AGACGCGGAACTGGATGAACAGTTTATCCCCCC
>M03292:11:000000000-AEF91:1:1113:19038:18819
AGACGCGGTACTGGATGAACTGTTTATCCCCCC
>M03292:11:000000000-AEF91:1:1113:23876:19188_(reversed)
AGACGCGGAACTGGATGGAACTGTATATCCCCC
>M03292:11:000000000-AEF91:1:1112:13199:23200
ACAGTCGGAACTGGATGAACTGTTTATCCCCCC
>M03292:11:000000000-AEF91:1:1113:17835:6009
ACTAGCGGTACTGGTTGAACAGTTTATCCTCCC
>M03292:11:000000000-AEF91:1:1114:26449:10418_(reversed)
ATGTCGGGAACAGGATGAACAGTTTACCCTCCC
>M03292:11:000000000-AEF91:1:1114:8752:6494
ATCGACGGTACTGGTTGAACAGTATACCCCCCC
>M03292:11:000000000-AEF91:1:1114:6763:12182
AGTGTAGGAACTGGTTGAACTGTTTATCCTCCC
>M03292:11:000000000-AEF91:1:1114:17758:18360
ATGTCGGGTACGGTTGAACTGTTTATTCCCCCC
>M03292:11:000000000-AEF91:1:1114:14981:14209_(reversed)
ATCGACGGAACAGGTTGAACTGTATATCCTCCC
>M03292:11:000000000-AEF91:1:1115:19111:12335_(reversed)
ATCGACGGTACTGGATGGAACTGTATATCCCCC
>M03292:11:000000000-AEF91:1:1115:8342:10151_(reversed)
AGTGGTAGGTACTGGTTGAACTGTTTATCCCCC
>M03292:11:000000000-AEF91:1:1115:2778:16955_(reversed)
ATAGCAGGTACTGGTTGAACAGTATATCCTCCC
>M03292:11:000000000-AEF91:1:1116:10419:8899
ACTAGCGGAACAGGTTGAACAGTTTATCCCCCC
>M03292:11:000000000-AEF91:1:1116:8715:1585
AGTGTAGGTAACTGGATGAACAGTATACCCTCC
>M03292:11:000000000-AEF91:1:1116:9937:21748
ACAGTCGGTACTGGTTGAACAGTATATCCTCCC
>M03292:11:000000000-AEF91:1:1116:10635:13447_(reversed)
AGTGTAGGTACAGGTTGAACTGTATATCCTCCC
>M03292:11:000000000-AEF91:1:1117:11059:13794_(reversed)
ACTAGCGGAACTGGTTGAACTGTTTATCCTCCC
>M03292:11:000000000-AEF91:1:1117:17541:10270
ATGTCGGGTACTGGATGAACAGTTTACCCCCCC
>M03292:11:000000000-AEF91:1:1117:26799:6951
ATCGACGGTACTGGATGAACAGTTTATCCCCCC
>M03292:11:000000000-AEF91:1:1117:16058:14472_(reversed)
ATAGCAGGAACTGGATGAACAGTATATCCCCCC
>M03292:11:000000000-AEF91:1:1117:18693:22867
ATAGCAGGTACAGGTTGAACAGTTTATCCCCCC
>M03292:11:000000000-AEF91:1:1118:23589:13493_(reversed)
ATAGCAGGAACTGGATGAACTGTTTATCCCCCC
>M03292:11:000000000-AEF91:1:1118:4849:18460_(reversed)
AATCGACGGTACTGGTTGAACTGTTTACCCCCC
>M03292:11:000000000-AEF91:1:1118:11713:19870_(reversed)
ATAGCAGGAACAGGTTGAAACTGTTTATCCCCC
>M03292:11:000000000-AEF91:1:1118:12291:3740_(reversed)
ATCGACGGTACAGGATGAACAGTTTATCCCCCC
>M03292:11:000000000-AEF91:1:1119:5912:6287
AGTGTAGGTACAGGTTGAACTGTATATCCCCCC
>M03292:11:000000000-AEF91:1:1119:13248:3836_(reversed)
AGACGCGGTACAGGTTGAACTGTTTATCCCCCC
>M03292:11:000000000-AEF91:1:1119:12939:15377_(reversed)
ATCGACGGTACTGGATGAACAGTTTATCCCCCC
>M03292:11:000000000-AEF91:1:1119:26996:9520
AGACGCGGAACAGGATGAACTGTTTACCCTCCC
>M03292:11:000000000-AEF91:1:2101:25570:13783
AGTGTAGGAACTGGTTGAACTGTTTATCCTCCC
>M03292:11:000000000-AEF91:1:2102:19934:2190
ATCGACGGTACTGGTTGAACAGTTTATCCCCCC
>M03292:11:000000000-AEF91:1:1119:4316:13771_(reversed)
ATAGCAGGTACTGGATGAACAGTATATCCCCCC
>M03292:11:000000000-AEF91:1:2101:20046:7015
AGACGCGGTACTGGATGAACAGTATATCCCCCC
>M03292:11:000000000-AEF91:1:2101:14147:21608_(reversed)
AGTGTAGGTACTGGATGAACAGTATATCCCCCT
>M03292:11:000000000-AEF91:1:2101:16693:16800
ATAGCAGGTACTGGTTGAACTGTTTATCCCCCC
>M03292:11:000000000-AEF91:1:2102:22276:6815
ACTAGCGGTACTGGATGAACTGTATATCCCCCC
>M03292:11:000000000-AEF91:1:2101:12571:17362_(reversed)
AGTGTAGGTACTGGATGAAACTGTTTATCCCCC
>M03292:11:000000000-AEF91:1:2102:20929:7938_(reversed)
ATCGACGGAACAGGTTGAACTGTATATCCCCCC
>M03292:11:000000000-AEF91:1:2101:6135:8656
ACTAGCGGTACAGGTTGAACAGTTTATCCCCCC
>M03292:11:000000000-AEF91:1:2103:6040:4795_(reversed)
ATGTCGGGAACTGGTTGAACTGTATACCCCCCC
>M03292:11:000000000-AEF91:1:2103:16590:14424
ATCGACGGTACTGGATGAACAGTATATCCCCCC
>M03292:11:000000000-AEF91:1:2103:7614:11068
ATCGACGGGTACTGGTTGAACTGTTTATCCCCC
>M03292:11:000000000-AEF91:1:2103:9910:19380
ACAGTCGGAACCTGGATGAACAGTATATCCTCC
>M03292:11:000000000-AEF91:1:2103:22074:20395
ATAGCAGGTACAGGTTGAACTGTAATATCCTCC
>M03292:11:000000000-AEF91:1:2104:12542:4914_(reversed)
ACAGTCGGAACTGGTTGAACAGTTTATCCCCCC
>M03292:11:000000000-AEF91:1:2103:11338:16748
AGACGCGGTACTGGATGAACAGTTTATCCTCCC
>M03292:11:000000000-AEF91:1:2105:24551:5245
ATAGCAGGTACAGGATGAACTGTATATCCCCCC
>M03292:11:000000000-AEF91:1:2105:20367:6729
AGACGCGGAACAGGTTGAACAGTTTACCCTCCC
>M03292:11:000000000-AEF91:1:2104:17384:15068
ATAGCAGGTACAGGTTGAACAGTATATCCCCCC
>M03292:11:000000000-AEF91:1:2104:13053:20460_(reversed)
ACAGTCGGTACTGGTTGAACAGTTTATCCTCCC
>M03292:11:000000000-AEF91:1:2105:16870:9684_(reversed)
ACAGTCGGTACAGGATGAACTGTTTACCCTCCC
>M03292:11:000000000-AEF91:1:2105:13768:14428
ACTAGCGGTACAGGTTGAACAGTATATCCCCCC
>M03292:11:000000000-AEF91:1:2106:10580:15342_(reversed)
ATAGCAGGAACAGGATGAACTGTTTATCCCCCC
>M03292:11:000000000-AEF91:1:2105:15850:17933
ACTAGCGGTACTGGTTGAACTGTTTATCCCCCC
>M03292:11:000000000-AEF91:1:2106:13008:12463
ATCGACGGAACTGGTTGAACAGTATATCCCCCC
>M03292:11:000000000-AEF91:1:2105:13836:18880_(reversed)
AGACGCGGTACAGGTTGAACAGTAATACCCCCC
>M03292:11:000000000-AEF91:1:2106:9799:13329_(reversed)
AGACGCGGTACAGGTTGAACTGTATATCCCCCC
>M03292:11:000000000-AEF91:1:2105:17190:23967
AGTGTAGGTACAGGTTGAACTGTATATCCTCCC
>M03292:11:000000000-AEF91:1:2107:19984:7121_(reversed)
AGTGTAGGTACTGGATGAACAGTTTATCCCCCC
>M03292:11:000000000-AEF91:1:2106:4874:18948_(reversed)
ACAGTCGGTACAGGTTGAACTGTATACCCCCCC
>M03292:11:000000000-AEF91:1:2106:4332:19275_(reversed)
ATGTCGGGTACTGGTTGAACTGTTTATCCCCCC
>M03292:11:000000000-AEF91:1:2108:13769:5745
ATAGCAGGTACAGGATGAACTGTATATCCCCCC
>M03292:11:000000000-AEF91:1:2108:11902:18822_(reversed)
ATCGACGGTACTGGTTGAACAGTTTATCCCCCC
>M03292:11:000000000-AEF91:1:2107:21495:9111
ACAGTCGGAACTGGATGAACAGTTTATCCCCCC
>M03292:11:000000000-AEF91:1:2109:8521:1718
ATCGACGGAACTGGATTGAACTGTTTACCCCCC
>M03292:11:000000000-AEF91:1:2108:5502:11890_(reversed)
AGTGTAGGTACTGGTTTGAACAGTATACCCTCC
>M03292:11:000000000-AEF91:1:2108:5867:4409
ACAGTCGGTACTGGTTGAACTGTATATCCTCCC
>M03292:11:000000000-AEF91:1:2108:22510:12856_(reversed)
AGACGCGGTACTGGATGAACTGTTTATCCCCCC
>M03292:11:000000000-AEF91:1:2108:12765:16878
ATGTCGGGTACAGGTTGAACAGTTTATCCCTCC
>M03292:11:000000000-AEF91:1:2108:18371:22294_(reversed)
ATAGCAGGTACAGGTTGAACTGTATACCCTCCC
>M03292:11:000000000-AEF91:1:2109:13294:8870
ATGTCGGGTACTGGTTGAACTGTTTACCCCCCC
>M03292:11:000000000-AEF91:1:2109:18741:19476
ACAGTCGGTAACTGGTTGAACTGTTTATCCTCC
>M03292:11:000000000-AEF91:1:2109:6685:14865_(reversed)
AGTGTAGGTACAGGTTGAACTGTTTATCCCCCC
>M03292:11:000000000-AEF91:1:2109:5166:11135
ATCGACGGTACAGTATGAACTGTTTACCCTCCC
>M03292:11:000000000-AEF91:1:2110:5656:13498
ATCGACGGTTCTGGATGAACTGTTTATCCCCCC
>M03292:11:000000000-AEF91:1:2111:11870:5937
AGTGTAGGAACAGGTTGAACAGTTTATCCTCCC
>M03292:11:000000000-AEF91:1:2112:22253:8384_(reversed)
AGACGCGGTACAGGGTTGAACTGTATACCCCCG
>M03292:11:000000000-AEF91:1:2111:11720:8587
ATGTCGGGAACTGGTTGAACAGTTTATCCCCCC
>M03292:11:000000000-AEF91:1:2111:11185:9182_(reversed)
AGTGTAGGTACTGGTAGAACAGTATATCCTCCC
>M03292:11:000000000-AEF91:1:2111:6993:16598
AGTGTAGGTACTGGTTGAACTGTTTACCCTCCT
>M03292:11:000000000-AEF91:1:2112:24553:10716
ACAGTCGGAACAGGATGAACAGTTTACCCTCCC
>M03292:11:000000000-AEF91:1:2112:25457:21156
ATCGACGGAACTGGTTGAACTGTATATCCTCCC
>M03292:11:000000000-AEF91:1:2114:15279:6558
AGTGTAGGTACTGGATGAACAGTATATCCCCCC
>M03292:11:000000000-AEF91:1:2113:19736:23395
ACAGTCGGAACAGGTATGAACAGTTTATCCTCC
>M03292:11:000000000-AEF91:1:2113:22161:24377_(reversed)
AGTGTAGGTACTGGTTGAACTGTTTATCCCCCC
>M03292:11:000000000-AEF91:1:2113:9396:18036
ACAGTCGGTACAGGTTGAACTGTTTATCCCCCT
>M03292:11:000000000-AEF91:1:2114:22693:9090
AGTGTAGGTACTGGATGAACTGTATACCCCCCC
>M03292:11:000000000-AEF91:1:2114:11336:20987_(reversed)
ATGTCGGGAACTGGTTGAACTGTATAATCCCCC
>M03292:11:000000000-AEF91:1:2113:26333:19080_(reversed)
ACAGTCGGAACTGGATGAACAGTATATCCCCCC
>M03292:11:000000000-AEF91:1:2113:20636:6172_(reversed)
ATGTCGGGTACTGGTTGAACAGTATATCCTCCC
>M03292:11:000000000-AEF91:1:2114:14021:3258
AGTGTAGGTACAGGATGAACTGTATATCCCCCC
>M03292:11:000000000-AEF91:1:2114:19235:14658
ATCGACGGTACTGGTTTGAACTGTATATCCCCC
>M03292:11:000000000-AEF91:1:2113:17745:15983
AGTGTAGGTACAGGTTGAACTGTTTACCCTCCC
>M03292:11:000000000-AEF91:1:2114:3254:10991
AGACGCGGAACTGGATGAACTGTTTATCCTCCC
>M03292:11:000000000-AEF91:1:2115:21785:4867
ATAGCAGGTACTGGTTGAACAGTTTATCCCCCC
>M03292:11:000000000-AEF91:1:2115:13628:5090_(reversed)
ATGTCGGGAACAGGATGAACAGTTTATCCCCCC
>M03292:11:000000000-AEF91:1:2114:4271:19820_(reversed)
ATCGACGGAACTGGTTGAACAGTTTACCCTCCC
>M03292:11:000000000-AEF91:1:2114:26841:11895
ACAGTCGGTACAGGATGAACTGTTTATCCCCCC
>M03292:11:000000000-AEF91:1:2115:8556:5672_(reversed)
ACAGTCGGTACAGGTTGAACTGTTTATCCCCCC
>M03292:11:000000000-AEF91:1:2116:17276:3344_(reversed)
ATGTCGGGTACTGGATGAACTGTTTATCCCCCC
>M03292:11:000000000-AEF91:1:2115:12165:7192
AGTGTAGGTACTGGATGAACTGTATATCCCCCC
>M03292:11:000000000-AEF91:1:2115:12093:21802
ACAGTCGGAACTGGTTGAACAGTATATCCTCCC
>M03292:11:000000000-AEF91:1:2115:23239:17449
ATCGACGGTACAGGATGAACAGTATATCCCCCT
>M03292:11:000000000-AEF91:1:2116:12331:11241
ATCGACGGTACTGGATGAACAGTTTATCCCCCC
>M03292:11:000000000-AEF91:1:2116:11231:6865_(reversed)
ATGTCGGGGAACAGGATGAACTGTATACCCTCC
>M03292:11:000000000-AEF91:1:2116:18276:16435_(reversed)
AGTGTAGGAACTGGGTTGAACAGTTTATCCTCC
>M03292:11:000000000-AEF91:1:2117:13460:15291_(reversed)
ACAGTCGGGTACAGGTTGAACAGTTTACCCTCC
>M03292:11:000000000-AEF91:1:2116:10376:20775
ATGTCGGGAACAGGTTGAACTGTTTACCCTCCC
>M03292:11:000000000-AEF91:1:2117:19205:21100_(reversed)
ATAGCAGGTACTGGATGAACAGTATATCCCCCC
>M03292:11:000000000-AEF91:1:2117:19888:2923
ATAGCAGGTACTGGATGAACTGTATACCCCCCC
>M03292:11:000000000-AEF91:1:2117:10146:21288
AGTGTAGGTACTGGATGAACAGTATATCCCCCC
>M03292:11:000000000-AEF91:1:2117:14365:21809
ATCGACGGTACTGGTTGAACAGTATATCCCCCC
>M03292:11:000000000-AEF91:1:2117:6228:21890_(reversed)
ACAGTCGGTACTGGATGAACTGTATATCCCCCT
>M03292:11:000000000-AEF91:1:2117:6377:11354_(reversed)
ATCGACGGAACTGGTTGAACAGTTTATCCCCCC
>M03292:11:000000000-AEF91:1:2118:9112:11097
ACAGTCGGTACAGGTTGAACTGTATATCCTCCC
>M03292:11:000000000-AEF91:1:2117:8570:12255
ATCGACGGAACTGGATGAACTGTTTACCCCCCC
>M03292:11:000000000-AEF91:1:2118:4597:7458
ATAGCAGGAACTGGATGAACAGTATACCCTCCC
>M03292:11:000000000-AEF91:1:2118:7141:17696_(reversed)
AGACGCGGTACTGGATGAACTGTTTACCCTCCC
>M03292:11:000000000-AEF91:1:2119:9828:8172_(reversed)
ATTGACGGAACAGGATGAACTGTATATCCCCCC
>M03292:11:000000000-AEF91:1:2118:7136:19298
AGACGCGGAACTGGTTGAACTGTATATCCCCCC
>M03292:11:000000000-AEF91:1:2119:6422:3224
ATGTCGGGGAACTGGTTGAACTGTATACCCTCC
>M03292:11:000000000-AEF91:1:2119:8120:4673
AGACGCGGAACTGGGTTGAACTGTATATCCTCC
>M03292:11:000000000-AEF91:1:2118:19291:16754_(reversed)
AATCGACGGTACAGGTTGAACTGTATATCCCCC
>M03292:11:000000000-AEF91:1:2119:12470:15124
ATAGCAGGAACTGGATGAACTGTATATCCTCCC
>M03292:11:000000000-AEF91:1:2119:11950:15149_(reversed)
AGTGTAGGAACAGGATGAACAGTTTATCCCCCC
>M03292:11:000000000-AEF91:1:2119:11500:15465_(reversed)
ATCCGACGGAACTGGTTGAACTGTATATCCTCC
>M03292:11:000000000-AEF91:1:2119:4788:15806_(reversed)
ACAGTCGGTACTGGTTGAACAGTATATCCTCCC
>M03292:11:000000000-AEF91:1:1103:3089:14759_(reversed)
AGTGTAGGAACAGGTTGAACTGTATATCCCCC
>M03292:11:000000000-AEF91:1:1104:19592:6863_(reversed)
AGTGTAGGTACAGGTTGAACAGTATACCCTCC
>M03292:11:000000000-AEF91:1:1107:8481:2601
ATCGACGGTACTGGTTGAACAGTTTATCCCCC
>M03292:11:000000000-AEF91:1:1111:12599:12094
AGTGTAGGTACTGGATGAACTGTATATCCCCC
>M03292:11:000000000-AEF91:1:1111:17947:17910_(reversed)
ACTAGCGGTACAGGATGAACTGTATATCCCCC
>M03292:11:000000000-AEF91:1:1114:16166:1160
ACAGTCGGAACAGGTTGAACAGTTTATCCTCC
>M03292:11:000000000-AEF91:1:2101:23565:7338_(reversed)
ATGTCGGGTACTGGTTGAACAGTTTACCCTCC
>M03292:11:000000000-AEF91:1:2105:11295:3411_(reversed)
AGTGTAGGAACTGGTTGAACTGTTTATCCTCC
>M03292:11:000000000-AEF91:1:2113:12080:6614_(reversed)
AGTGTAGGTACTGGATGAACTGTATATCCCCC
>M03292:11:000000000-AEF91:1:2114:7114:16449_(reversed)
AGTGTAGGTACTGGTTGAACAGTTTATCCTCC
>M03292:11:000000000-AEF91:1:1109:5471:16525_(reversed)
ATCGACGGAACAGGTTGAACAGTATACCCTCC
>M03292:11:000000000-AEF91:1:2109:25933:12330
AGTGTAGGTACTGGTTGAACAGTATATCCCCC
>M03292:11:000000000-AEF91:1:2111:5175:11027
AGACGCGGAACTGGATGAACAGTTTATCCTCC
>M03292:11:000000000-AEF91:1:1102:14442:7830
AGACGCGGAACAGGATGAACTGTATATCCTCC
>M03292:11:000000000-AEF91:1:1103:27477:14860
ACAGTCGGTACTGGATGAACAGTTTATCCCCC
>M03292:11:000000000-AEF91:1:1104:24360:6679_(reversed)
ACAGTCGGTACTGGTTGAACAGTATACCCTCC
>M03292:11:000000000-AEF91:1:1106:19929:9201_(reversed)
AGTGTAGGTACTGGATGAACAGTTTATCCTCC
>M03292:11:000000000-AEF91:1:1116:4200:8557
ATCGACGGTACAGGTTGAACAGTATACCCTCC
>M03292:11:000000000-AEF91:1:1118:20492:14038_(reversed)
AGACGCGGTACAGGTTGAACAGTTTACCCCCC
>M03292:11:000000000-AEF91:1:2102:5551:4843_(reversed)
ATCGACGGAACAGGTTGAACAGTATACCCCCC
>M03292:11:000000000-AEF91:1:2103:27219:11239_(reversed)
ACTAGCGGTACTGGATGAACTGTATATCCCCC
>M03292:11:000000000-AEF91:1:2114:21052:18717
ACTAGCGGTACAGGTTGAACTGTTTATCCCCC
>M03292:11:000000000-AEF91:1:2116:9507:11810
ACTAGCGGTACTGGTTGAACTGTATATCCTCC
>M03292:11:000000000-AEF91:1:1103:20859:3778
ACAGTCGGTACAGGATGAACAGTTTATCCTCC
>M03292:11:000000000-AEF91:1:1103:8550:18436
AGTGTAGGTACTGGTTGAACTGTTTATCCCCC
>M03292:11:000000000-AEF91:1:1105:12329:14559
AGTGTAGGAACTGGTTGAACTGTATATCCTCC
>M03292:11:000000000-AEF91:1:1107:22426:3727
ATAGCAGGTACAGGATGAACAGTTTACCCTCC
>M03292:11:000000000-AEF91:1:1109:4309:14035_(reversed)
ATCGACGGAACAGGATGAACTGTTTATCCCCC
>M03292:11:000000000-AEF91:1:1112:11594:19327_(reversed)
AGACGCGGAACAGGATGAACTGTTTACCCCCC
>M03292:11:000000000-AEF91:1:1116:16640:13810_(reversed)
AGTGTAGGAACTGGTTGAACTGTTTATCCCCC
>M03292:11:000000000-AEF91:1:1117:18569:15980
ACAGTCGGTACAGGTTGAACAGTTTACCCCCC
>M03292:11:000000000-AEF91:1:2112:17202:22546_(reversed)
AGACGCGGAACTGGTTGAACTGTTTATCCTCC
>M03292:11:000000000-AEF91:1:2117:14733:6929_(reversed)
ATCGACGGAACTGGATGAACAGTTTACCCCCC
>M03292:11:000000000-AEF91:1:2119:12949:2389_(reversed)
AGTGTAGGTACTGGATGAACTGTTTATCCCCC
>M03292:11:000000000-AEF91:1:1101:25731:15609_(reversed)
AGTGTAGGTACTGGTTGAACAGTTTACCCCCC
>M03292:11:000000000-AEF91:1:1103:23097:7546_(reversed)
ATGTCGGGAACAGGATGAACAGTATATCCTCC
>M03292:11:000000000-AEF91:1:1107:21818:12931
ACAGTCGGTACTGGTTGAACAGTATACCCTCC
>M03292:11:000000000-AEF91:1:1112:22644:19880
ACAGTCGGAACAGGTTGAACTGTTTATCCTCC
>M03292:11:000000000-AEF91:1:1112:17523:20837_(reversed)
AGACGCGGTACTGGTTGAACTGTATATCCCCC
>M03292:11:000000000-AEF91:1:1116:15906:1141
NGTGTAGGTACTGGTTGAACAGTATATCCTCC
>M03292:11:000000000-AEF91:1:2103:11541:8762_(reversed)
ATAGTAGGTACTGGATGAACAGTTTATCCCCC
>M03292:11:000000000-AEF91:1:2110:23049:16048
ACAGTCGGTACTGGTTGAACTGTTTACCCTCC
>M03292:11:000000000-AEF91:1:2117:19789:12167_(reversed)
AGTGTAGGAACTGGATGAACTGTATATCCTCC
>M03292:11:000000000-AEF91:1:1102:16866:14972_(reversed)
AGACGCGGTACAGGTTGAACTGTTTATCCCCC
>M03292:11:000000000-AEF91:1:1104:21942:5720_(reversed)
ATCGACGGTACAGGATGAACTGTTTATCCTCC
>M03292:11:000000000-AEF91:1:1105:13645:15717
AGACGCGGAACTGGATGAACTGTTTACCCTCC
>M03292:11:000000000-AEF91:1:1106:13465:23317
ATCGACGGTACTGGTTGAACAGTTTACCCTCC
>M03292:11:000000000-AEF91:1:1107:9071:11523_(reversed)
AGTGTAGGTACAGGATGAACTGTATATCCCCC
>M03292:11:000000000-AEF91:1:1107:7030:8785_(reversed)
AGTGTAGGTACAGGTTGAACAGTATACCCTCC
>M03292:11:000000000-AEF91:1:1107:13440:21607_(reversed)
ACTAGCGGAACTGGATGAACAGTTTACCCTCC
>M03292:11:000000000-AEF91:1:1108:7982:22795
ATGTCGGGAACAGGATGAACAGTATACCCTCC
>M03292:11:000000000-AEF91:1:1109:5914:13610
AGACGCGGAACAGGTTGAACTGTTTATCCCCC
>M03292:11:000000000-AEF91:1:1110:23016:14483
AGACGCGGTACAGGTTGAACAGTTTACCCTCC
>M03292:11:000000000-AEF91:1:1110:10090:21585_(reversed)
AGTGTAGGTACTGGATGAACAGTTTATCCCCC
>M03292:11:000000000-AEF91:1:1112:3630:12815
ATAGCAGGAACTGGTTGAACAGTTTACCCTCC
>M03292:11:000000000-AEF91:1:1113:13688:10125_(reversed)
AGACGCGGTACAGGATGAACAGTTTATCCTCC
>M03292:11:000000000-AEF91:1:1114:24592:13390
ACAGTCGGTACTGGATGAACAGTTTATCCCCC
>M03292:11:000000000-AEF91:1:1116:5419:4582_(reversed)
ATCGACGGTACAGGATGAACTGTATACCCTCC
>M03292:11:000000000-AEF91:1:1116:23453:7184_(reversed)
ACTAGCGGAACTGGTTGAACTGTATATCCCCC
>M03292:11:000000000-AEF91:1:1116:18848:11343_(reversed)
ATCGACGGTACAGGTTGAACAGTTTACCCCCC
>M03292:11:000000000-AEF91:1:1118:25087:6485_(reversed)
ATCGACGGTACTGGTTGAACTGTATACCCTCC
>M03292:11:000000000-AEF91:1:1119:12826:10022
ATAGCAGGAACAGGTTGAACAGTTTACCCTCC
>M03292:11:000000000-AEF91:1:1119:16712:23436
ACAGTCGGTACTGGATGAACTGTTTATCCCCC
>M03292:11:000000000-AEF91:1:2101:8796:17938
ATAGCAGGTACAGGATGAACTGTTTATCCTCC
>M03292:11:000000000-AEF91:1:2101:8557:8724
AGACGCGGTACAGGTTGAACAGTATATCCTCC
>M03292:11:000000000-AEF91:1:2103:17432:7464_(reversed)
AGTGTAGGTACTGGTTGAACTGTATATCCCCC
>M03292:11:000000000-AEF91:1:2105:16054:21043
AGACGCGGTACAGGTTGAACAGTATATCCCCC
>M03292:11:000000000-AEF91:1:2109:6813:18022_(reversed)
AGACGCGGAACTGGATGAACTGTTTACCCCCC
>M03292:11:000000000-AEF91:1:2109:24525:20624
ATCGACGGTACTGGTTGAACAGTATACCCTCC
>M03292:11:000000000-AEF91:1:2109:12630:11350
ATGTCGGGAACAGGTTGAACTGTATATCCTCC
>M03292:11:000000000-AEF91:1:2111:16825:3539
ACAGTCGGTACTGGTTGAACAGTTTACCCTCC
>M03292:11:000000000-AEF91:1:2111:18511:4706_(reversed)
ACAGTCGGAACAGGTTGAACTGTTTATCCCCC
>M03292:11:000000000-AEF91:1:2112:7963:13836_(reversed)
ATAGCAGGTACAGGATGAACAGTTTACCCCCC
>M03292:11:000000000-AEF91:1:2114:10335:16164_(reversed)
AGTGTAGGTACTGGTTGAACAGTTTATCCTCC
>M03292:11:000000000-AEF91:1:2115:10815:22637_(reversed)
ACAGTCGGCACTGGTTGAACAGTTTACCCTCC
>M03292:11:000000000-AEF91:1:2116:20285:22270
ATCGACGGTACTGGATGAACAGTTTACCCTCC
>M03292:11:000000000-AEF91:1:2116:15244:24612_(reversed)
AGTGTAGGAACTGGTTGAACTGTTTACCCCCC
>M03292:11:000000000-AEF91:1:2116:18813:25017
ACAGTCGGAACAGGTTGAACTGTATATCCCCC
>M03292:11:000000000-AEF91:1:1104:20542:24779_(reversed)
AGTGTAGGTACTGGATGAACTGTATACCCTCC
>M03292:11:000000000-AEF91:1:1106:15245:11014_(reversed)
AGACGCGGTACTGGTTGAACTGTATATCCTCC
>M03292:11:000000000-AEF91:1:1107:23260:10189_(reversed)
AGTGTAGGTACTGGTTGAACAGTTTATCCTCC
>M03292:11:000000000-AEF91:1:1108:9686:16793
AGACGCGGTACAGGTTGAACTGTATATCCTCC
>M03292:11:000000000-AEF91:1:1113:12162:12121_(reversed)
ACAGTCGGTACTGGATGAACTGTTTACCCTCC
>M03292:11:000000000-AEF91:1:1114:16291:12125
ATCGACGGAACAGGTTGAACAGTATATCCCCC
>M03292:11:000000000-AEF91:1:1116:3786:6961_(reversed)
AGACGCGGTACTGGTTGAACAGTTTATCCCCC
>M03292:11:000000000-AEF91:1:2105:13224:12021_(reversed)
ACAGTCGGTACTGGTTGAACTGTTTACCCTCC
>M03292:11:000000000-AEF91:1:2109:18181:5523_(reversed)
ATCGACGGTACAGGATGAACTGTATACCCTCC
>M03292:11:000000000-AEF91:1:2115:3292:11787_(reversed)
AGACGCGGAACTGGTTGAACAGTTTATCCCCC
>M03292:11:000000000-AEF91:1:2104:7401:3024
ACTAGCGGTACTGGATGAACAGTATACCCCCC
>M03292:11:000000000-AEF91:1:2107:4489:16644_(reversed)
ATCGACGGTACTGGTTGAACTGTTTATCCTCC
>M03292:11:000000000-AEF91:1:1106:13527:3596_(reversed)
ACAGTCGGTACAGGTTGAACTGTATATCCTCC
>M03292:11:000000000-AEF91:1:1114:22023:2805_(reversed)
ACTAGCGGAACAGGTTGAACAGTATACCCCCC
>M03292:11:000000000-AEF91:1:2108:3848:15931_(reversed)
ACAGTCGGAACTGGTTGAACTGTATATCCTCC
>M03292:11:000000000-AEF91:1:2110:15871:18440
ATAGCAGGAACAGGTTGAACAGTTTACCCCCC
>M03292:11:000000000-AEF91:1:1101:13443:16234
AGTGTAGGTACAGGTTGAACTGTTTACCCTCC
>M03292:11:000000000-AEF91:1:1102:11136:24830
ACTAGCGGAACAGGTTGAACTGTTTATCCCCC
>M03292:11:000000000-AEF91:1:1106:13673:12892
ATAGCAGGTACTGGATGAACAGTATATCCCCC
>M03292:11:000000000-AEF91:1:1106:28435:13385_(reversed)
ATGTCGGGTACAGGTTGAACTGTTTATCCTCC
>M03292:11:000000000-AEF91:1:1109:6132:4978_(reversed)
ACTAGCGGTACAGGATGAACTGTTTATCCTCC
>M03292:11:000000000-AEF91:1:1116:21833:23623
ACAGTCGGAACTGGATGAACAGTTTACCCTCC
>M03292:11:000000000-AEF91:1:1115:21536:5851_(reversed)
AGACGCGGTACAGGTTGAACTGTATACCCTCC
>M03292:11:000000000-AEF91:1:1118:11150:16722_(reversed)
ATAGCAGGAACTGGTTGAACTGTATACCCCCC
>M03292:11:000000000-AEF91:1:1119:19840:21732_(reversed)
AGTGTAGGTACTGGTTGAACTGTATATCCCCC
>M03292:11:000000000-AEF91:1:2103:25518:13017
ACAGTCGGTACTGGATGAACTGTATACCCTCC
>M03292:11:000000000-AEF91:1:2105:24821:18016_(reversed)
AGTGTAGGTACTGGATGAACTGTATACCCCCC
>M03292:11:000000000-AEF91:1:2106:11307:18964_(reversed)
AGACGCGGAACTGGTTGAACTGTTTACCCTCC
>M03292:11:000000000-AEF91:1:2107:26841:19936
AGTGTAGGAACAGGTTGAACTGTTTATCCTCC
>M03292:11:000000000-AEF91:1:2109:16400:18583
ACAGTCGGTACTGGTTGAACAGTATACCCCCC
>M03292:11:000000000-AEF91:1:2111:2933:10265
AGTGTAGGAACAGGTTGAACTGTTTATCCTCC
>M03292:11:000000000-AEF91:1:2112:9142:12057_(reversed)
ATCGACGGTACTGGTTGAACAGTATACCCTCC
>M03292:11:000000000-AEF91:1:2113:4129:13814
AGTGTAGGTACAGGTTGAACTGTTTACCCTCC
>M03292:11:000000000-AEF91:1:2115:24102:16293
ATCGACGGAACTGGATGAACTGTTTATCCCCC
>M03292:11:000000000-AEF91:1:1101:11495:6623
AGTGTAGGTACTGGTTGAACAGTTTATCCTCC
>M03292:11:000000000-AEF91:1:1101:6720:18388_(reversed)
ACAGTCGGAACAGGTTGAACTGTTTATCCTCC
>M03292:11:000000000-AEF91:1:1102:6604:23793_(reversed)
ACAGTCGGTACAGGTTGAACAGTATACCCTCC
>M03292:11:000000000-AEF91:1:1103:16116:17725
AGACGCGGTACTGGATGAACAGTTTACCCTCC
>M03292:11:000000000-AEF91:1:1104:11953:6317_(reversed)
ATAGCAGGAACTGGATGAACTGTTTATCCCCC
>M03292:11:000000000-AEF91:1:1105:23506:3942
ATGTCGGGAACTGGTTGAACTGTTTACCCTCC
>M03292:11:000000000-AEF91:1:1107:11577:6181
ATGTCGGGTACAGGTTGAACAGTTTATCCTCC
>M03292:11:000000000-AEF91:1:1106:17347:10048_(reversed)
ATAGCAGGTACAGGATGAACTGTATATCCCCC
>M03292:11:000000000-AEF91:1:1107:26405:10708_(reversed)
AGACGCGGAACTGGTTGAACAGTTTACCCTCC
>M03292:11:000000000-AEF91:1:1107:2761:13749_(reversed)
ACAGTCGGTACTGGATGAACTGTATATCCTCC
>M03292:11:000000000-AEF91:1:1107:23261:3948
AGTGTAGGAACAGGTTGAACTGTTTATCCCCC
>M03292:11:000000000-AEF91:1:1107:18108:20708
AGACGCGGTACAGGTTGAACAGTTTATCCTCC
>M03292:11:000000000-AEF91:1:1108:23596:9349_(reversed)
AGACGCGGAACTGGTTGAACTGTATATCCCCC
>M03292:11:000000000-AEF91:1:1110:15327:2935_(reversed)
ATCGACGGAACTGGTTGAACTGTATATCCTCC
>M03292:11:000000000-AEF91:1:1112:14135:9214
AGTGTAGGTACTGGATGAACTGTATACCCCCC
>M03292:11:000000000-AEF91:1:1116:24422:2877_(reversed)
AGTGTAGGTACAGGTTGAACAGTTTATCCCCC
>M03292:11:000000000-AEF91:1:1115:13955:10726_(reversed)
ATAGCAGGTACTGGATGAACTGTATACCCTCC
>M03292:11:000000000-AEF91:1:2101:14458:14448
ATAGCAGGTACAGGTTGAACAGTTTATCCCCC
>M03292:11:000000000-AEF91:1:1119:19251:23271_(reversed)
ATGTCGGGTACTGGTTGAACAGTATACCCTCC
>M03292:11:000000000-AEF91:1:2102:5135:8833
AGACGCGGAACTGGATGAACAGTTTATCCCCC
>M03292:11:000000000-AEF91:1:2104:24630:23334_(reversed)
ATCGACGGTACTTGATGAACAGTTTACCCCCC
>M03292:11:000000000-AEF91:1:2105:22064:16073
ACAGTCGGTACATGTTGAACAGTTTATCCTCC
>M03292:11:000000000-AEF91:1:2108:6318:5502
ATAGCAGGAACTGGTTGAACAGTTTATCCTCC
>M03292:11:000000000-AEF91:1:2108:5987:11994
AGACGCGGAACTGGATGAACTGTTTACCCTCC
>M03292:11:000000000-AEF91:1:2108:8644:16237_(reversed)
AGTGTAGGTACTGGTTGAACTGTATATCCTCC
>M03292:11:000000000-AEF91:1:2108:17716:8160
ACTAGCGGAACAGGATGAACAGTTTACCCCCC
>M03292:11:000000000-AEF91:1:2109:2964:13676_(reversed)
AGTGTAGGTACAGGTTGAACTGTATATCCCCC
>M03292:11:000000000-AEF91:1:2111:10416:24146
AGTGTAGGAACTGGTTGAACTGTATATCCTCC
>M03292:11:000000000-AEF91:1:2113:2512:11099
ATCGACGGTACTGGTTGAACTGTATATCCCCC
>M03292:11:000000000-AEF91:1:2113:8197:24226
ACAGTCGGTACTGGATGAACTGTTTACCCTCC
>M03292:11:000000000-AEF91:1:2114:15324:14448
ATAGCAGGAACAGGATGAACTGTATACCCTCC
>M03292:11:000000000-AEF91:1:2114:18593:10225_(reversed)
AGACGCGGTACTGGATGAACAGTATACCCTCC
>M03292:11:000000000-AEF91:1:2116:13959:1640
ATCGACGGAACTGGTTGAACTGTATACCCCCC
>M03292:11:000000000-AEF91:1:2118:12113:9357_(reversed)
AGTGTAGGAACTGGATGAACTGTTTATCCTCC
>M03292:11:000000000-AEF91:1:1104:8251:14140
ATCGACGGAACAGGTTGAACTGTATACCCTCC
>M03292:11:000000000-AEF91:1:1106:18326:8105_(reversed)
ACAGTCGGTACTGGTTGAACAGTTTACCCCCC
>M03292:11:000000000-AEF91:1:1107:8409:8909
AGACGCGGTACTGGTTGAACTGTTTACCCTCC
>M03292:11:000000000-AEF91:1:1108:24592:13390
ATGTCGGGTACTGGATGAACTGTTTATCCTCC
>M03292:11:000000000-AEF91:1:1109:4654:13812_(reversed)
AGTGTAGGTACTGGATGAACTGTTTACCCCCC
>M03292:11:000000000-AEF91:1:1111:27716:18721_(reversed)
ACTAGCGGAACTGGTTGAACAGTTTATCCCCC
>M03292:11:000000000-AEF91:1:1113:19649:10697_(reversed)
AGTGTAGGTACTGGATGAACTGTTTACCCCCC
>M03292:11:000000000-AEF91:1:2106:23506:8378
ATAGCAGGAACTGGTTGAACTGTTTACCCTCC
>M03292:11:000000000-AEF91:1:2112:3999:8293
AGACGCGGTACTGGTTGAACAGTATATCCTCC
>M03292:11:000000000-AEF91:1:2114:24645:18423_(reversed)
AGACGCGGAACAGGTTGAACTGTTTACCCCCC
>M03292:11:000000000-AEF91:1:2114:13021:25213
ATCGACGGTACAGGATGAACAGTTTATCCCCC
>M03292:11:000000000-AEF91:1:2115:4350:20115_(reversed)
AGTGTAGGAACTGGTTGAACTGTATATCCTCC
>M03292:11:000000000-AEF91:1:2116:17150:18747_(reversed)
ACAGTCGGAACAGGATGAACAGTTTATCCCCC
>M03292:11:000000000-AEF91:1:2119:11699:8858
ATCGACGGAACAGGTTGAACAGTATACCCTCC
>M03292:11:000000000-AEF91:1:2119:15122:11307_(reversed)
ATCGACGGTACTGGTTGAACAGTTTATCCTCC
>M03292:11:000000000-AEF91:1:1105:5061:9835
ATCGACGGAACAGGTTGAACAGTATATCCCCC
>M03292:11:000000000-AEF91:1:1106:12772:8555
AGACGCGGAACTGGTTGAACTGTATACCCCCC
>M03292:11:000000000-AEF91:1:1106:17363:22312_(reversed)
AGACGCGGAACTGGTTGAACAGTTTATCCTCC
>M03292:11:000000000-AEF91:1:1106:13753:19316_(reversed)
ACTAGCGGAACTGGTTGAACAGTATACCCCCC
>M03292:11:000000000-AEF91:1:1109:26071:7879
ATCGACGGTACAGGATGAACTGTATATCCCCC
>M03292:11:000000000-AEF91:1:1112:18952:1289
AGACGCGGAACTGGTTGAACAGTATACCCTCC
>M03292:11:000000000-AEF91:1:1113:6476:9951_(reversed)
AGACGCGGTACAGGTTGAACTGTATATCCTCC
>M03292:11:000000000-AEF91:1:1115:22730:4866_(reversed)
AGTGTAGGTACTGGTTGAACTGTTTACCCTCC
>M03292:11:000000000-AEF91:1:1117:23141:12377_(reversed)
ATCGACGGAACAGGTTGAACAGTTTATCCCCC
>M03292:11:000000000-AEF91:1:2102:22725:3384_(reversed)
ATCGACGGAACTGGATGAACAGTTTACCCCCC
>M03292:11:000000000-AEF91:1:2101:16301:8492_(reversed)
ACAGTCGGAACTGGTTGAACAGTATATCCTCC
>M03292:11:000000000-AEF91:1:2102:25517:20455
ATGTCGGGTACAGGTTGAACTGTTTATCCTCC
>M03292:11:000000000-AEF91:1:2106:18378:14133
AGTGTAGGTACTGGATGAACTGTTTACCCTCC
>M03292:11:000000000-AEF91:1:2107:15756:7221_(reversed)
ATGTCGGGTACAGGTTGAACAGTATATCCCCC
>M03292:11:000000000-AEF91:1:2106:20468:9359_(reversed)
ACTAGCGGAACAGGTTGAACTGTTTATCCCCC
>M03292:11:000000000-AEF91:1:2109:16817:8039_(reversed)
ACAGTCGGAACAGGTTGAACTGTTTATCCCCC
>M03292:11:000000000-AEF91:1:2109:22914:15252_(reversed)
AGTGTAGGTACAGGATGAACTGTATACCCTCC
>M03292:11:000000000-AEF91:1:2113:9730:18216
AGACGCGGTACTGGATGAACAGTATATCCCCC
>M03292:11:000000000-AEF91:1:2115:21752:21728
ACTAGCGGAACTGGATGAACTGTTTACCCCCC
>M03292:11:000000000-AEF91:1:2117:18902:13696_(reversed)
AGACGCGGTACAGGATGAACAGTTTATCCTCC
>M03292:11:000000000-AEF91:1:1101:8628:16945_(reversed)
ACTAGCGGTACTGGTTGAACTGTATATCCTCC
>M03292:11:000000000-AEF91:1:1102:20818:25097
AGACGCGGTACTGGTTGAACAGTATACCCTCC
>M03292:11:000000000-AEF91:1:1104:13901:15268
ATGTCGGGAACTGGATGAACAGTTTATCCTCC
>M03292:11:000000000-AEF91:1:1104:26785:10924
AGACGCGGTACTGGATGAACTGTTTACCCTCC
>M03292:11:000000000-AEF91:1:1103:11216:19727_(reversed)
AGTGTAGGTACTGGATGAACAGTTTATCCCCC
>M03292:11:000000000-AEF91:1:1106:20576:10926
ACAGTCGGTACTGGATGAACTGTTTACCCTCC
>M03292:11:000000000-AEF91:1:1106:23726:13968
AGTGTAGGTACAGGATGAACAGTTTATCCTCC
>M03292:11:000000000-AEF91:1:1108:6682:10877_(reversed)
AGACGCGGTACTGGTTGAACAGTTTACCCCCC
>M03292:11:000000000-AEF91:1:1108:10212:13394_(reversed)
AGTGTAGGTACTGGATGAACTGTTTACCCCCC
>M03292:11:000000000-AEF91:1:1109:21426:4285_(reversed)
AGTGTAGGAACAGGATGAACAGTTTATCCTCC
>M03292:11:000000000-AEF91:1:1109:6693:10565_(reversed)
ACTAGCGGTACAGGATGAACTGTTTATCCTCC
>M03292:11:000000000-AEF91:1:1110:10671:11164_(reversed)
AGTGTAGGTACTGGTTGAACAGTTTACCCCCC
>M03292:11:000000000-AEF91:1:1110:12981:19667
AGTGTAGGTACTGGATGAACAGTTTATCCCCC
>M03292:11:000000000-AEF91:1:1111:7854:4925
AGTGTAGGTACAGGTTGAACAGTATATCCTCC
>M03292:11:000000000-AEF91:1:1111:4206:6093
ACAGTCGGAACTGGTTGAACTGTATATCCTCC
>M03292:11:000000000-AEF91:1:1111:24121:19664_(reversed)
ATCGACGGAACAGGATGAACAGTATATTCTCC
>M03292:11:000000000-AEF91:1:1112:15087:4531
ATGTCGGGTACTGGTTGAACAGTATACCCTCC
>M03292:11:000000000-AEF91:1:1113:26370:15190_(reversed)
ACTAGCGGTACAGGTTGAACAGTTTATCCTCC
>M03292:11:000000000-AEF91:1:1113:11320:7726
ACTAGCGGTACAGGTTGAACTGTTTATCCTCC
>M03292:11:000000000-AEF91:1:1113:17094:12045
ATAGCAGGTACTGGTTGAACTGTATATCCTCC
>M03292:11:000000000-AEF91:1:1114:19907:10371
AGACGCGGTACAGGATGAACAGTTTATCCCCC
>M03292:11:000000000-AEF91:1:1117:11209:19631
ATGTCGGGTACTGGATGAACAGTTTATCCTCC
>M03292:11:000000000-AEF91:1:1118:21559:18266_(reversed)
ACAGTCGGAACTGGTTGAACAGTATACCCTCC
>M03292:11:000000000-AEF91:1:1118:4734:17043
ACTAGTGGTACTGGTTGAACAGTTTACCCTCC
>M03292:11:000000000-AEF91:1:1119:24594:10005_(reversed)
ACAGTCGGAACTGGATGAACAGTTTATCCCCC
>M03292:11:000000000-AEF91:1:2103:19382:1780
ATGTCGGGTACTGGTTGAACAGTTTATCCTCC
>M03292:11:000000000-AEF91:1:2104:9163:6788_(reversed)
ACTAGCGGTACTGGTTGAACAGTTTATCCCCC
>M03292:11:000000000-AEF91:1:2106:22185:8570_(reversed)
AGTGTAGGTACAGGATGAACAGTTTACCCTCC
>M03292:11:000000000-AEF91:1:2106:4471:8785_(reversed)
AGTGTAGGTACAGGTTGAACAGTTTATCCCCC
>M03292:11:000000000-AEF91:1:2107:15865:13249
ACTAGCGGTACTGGTTGAACAGTATATCCTCC
>M03292:11:000000000-AEF91:1:2106:24772:14694
ATAGCAGGAACAGGTTGAACAGTATACCCTCC
>M03292:11:000000000-AEF91:1:2111:3270:13279_(reversed)
ACAGTCGGTACAGGTTGAACTGTTTATCCCCC
>M03292:11:000000000-AEF91:1:2112:23722:7885
AGTGTAGGTACAGGTTGAACTGTTTACCCTCC
>M03292:11:000000000-AEF91:1:2110:20746:15568
AGACGCGGAACTGGTTGAACAGTATACCCTCC
>M03292:11:000000000-AEF91:1:2113:4441:8986_(reversed)
AGTGTAGGAACTGGATGAACTGTTTACCCTCC
>M03292:11:000000000-AEF91:1:2113:25728:10405
AGACGCGGAACTGGTTGAACAGTTTATCCCCC
>M03292:11:000000000-AEF91:1:2114:19677:17587
ATGTCGGGAACAGGTTGAACTGTATACCCTCC
>M03292:11:000000000-AEF91:1:2114:17103:18074
AGTGTAGGAACTGGTTGAACAGTTTATCCTCC
>M03292:11:000000000-AEF91:1:2115:25744:11947_(reversed)
ATAGCAGGTACTGGTTGAACAGTTTACCCTCC
>M03292:11:000000000-AEF91:1:2117:5937:10418
AGACGCGGTACAGGTTGAACAGTTTATCCTCC
>M03292:11:000000000-AEF91:1:2117:7886:10822_(reversed)
AGTGTAGGAACTGGTTGAACTGTTTATCCTCC
>M03292:11:000000000-AEF91:1:2116:20018:24120
AGACGCGGTACAGGTTGAACTGTTTACCCCCC
>M03292:11:000000000-AEF91:1:2117:20029:17495
ATCGACGGAACTGGTTGAACTGTTTACCCCCC
>M03292:11:000000000-AEF91:1:2119:6080:20245
ACTAGCGGTACAGGTTGAACAGTTTATCTTCC
>M03292:11:000000000-AEF91:1:1101:5600:16953_(reversed)
AGACGCGGTACAGGATGAACAGTTTATCCCCC
>M03292:11:000000000-AEF91:1:1104:25304:11736_(reversed)
AGTGTAGGTACAGGATGAACAGTATATCCCCC
>M03292:11:000000000-AEF91:1:1104:16562:12551_(reversed)
AGACGCGGTACTGGATGAACTGTATACCCTCC
>M03292:11:000000000-AEF91:1:1104:5796:21597
ACAGTCGGAACTGGTTGAACTGTTTATCCTCC
>M03292:11:000000000-AEF91:1:1105:9121:24015_(reversed)
ACAGTCGGTACTGGATGAACTGTTTACCCCCC
>M03292:11:000000000-AEF91:1:1107:11236:13842
AGACGCGGAACTGGTTGAACAGTTTATCCTCC
>M03292:11:000000000-AEF91:1:1107:15157:8647_(reversed)
ATCGACGGAACTGGTTGAACTGTATACCCTCC
>M03292:11:000000000-AEF91:1:1106:18269:14528
ATAGCAGGTACAGGTTGAACTGTTTACCCTCC
>M03292:11:000000000-AEF91:1:1108:15678:9027
ACAGTCGGAACTGGATGAACTGTATATCCTCC
>M03292:11:000000000-AEF91:1:1109:20602:8605
AGTGTAGGTACTGGTTGAACTGTATATCCTCC
>M03292:11:000000000-AEF91:1:1108:11255:18912
AGACGCGGTACTGGTTGAACTGTATATCCTCC
>M03292:11:000000000-AEF91:1:1108:12854:18960_(reversed)
AGTGTAGGTACAGGTTGAACTGTTTATCCCCC
>M03292:11:000000000-AEF91:1:1109:25654:12907_(reversed)
ATAGCAGGTACAGGTTGAACAGTATATCCTCC
>M03292:11:000000000-AEF91:1:1109:13108:19706
AGTGTAGGTACAGGTTGAACTGTTTACCCTCC
>M03292:11:000000000-AEF91:1:1111:20129:8583
AGTGTAGGTACTGGTTGAACTGTATACCCTCC
>M03292:11:000000000-AEF91:1:1112:23753:17429
AGACGCGGAACTGGATGAACTGTATACCCTCC
>M03292:11:000000000-AEF91:1:1115:29668:14062_(reversed)
AGACGCGGAACAGGTTGAACTGTTAATCCTCC
>M03292:11:000000000-AEF91:1:1117:8667:8771
ATAGCAGGAACTGGTTGAACTGTTTACCCTCC
>M03292:11:000000000-AEF91:1:1118:5665:5312
ATGTCGGGTACAGGTTGAACTGTTTATCCCCC
>M03292:11:000000000-AEF91:1:1118:7695:21173
ACTAGCGGTACAGGATGAACTGTTTACCCCCC
>M03292:11:000000000-AEF91:1:1119:6947:3603
AGTGTAGGAACTGGTTGAACTGTATATCCTCC
>M03292:11:000000000-AEF91:1:1119:4327:19005_(reversed)
ATAGCAGGTACTGGATGAACTGTTTACCCCCC
>M03292:11:000000000-AEF91:1:1119:28112:9054
ACAGTCGGTACTGGATGAACTGTTTATCCTCC
>M03292:11:000000000-AEF91:1:2103:14647:24375
AGTGTAGGTACTGGATGAACTGTATACCCCCC
>M03292:11:000000000-AEF91:1:2105:16944:17598_(reversed)
AGACGCGGTACAGGTTGAACAGTATACCCCCC
>M03292:11:000000000-AEF91:1:2106:4053:20236
AGTGTAGGTACTGGATGAACTGTATATCCTCC
>M03292:11:000000000-AEF91:1:2110:13571:17425
AGTGTAGGTACTGGATGAACAGTTTACCCTCC
>M03292:11:000000000-AEF91:1:2112:20756:18444_(reversed)
AGTGTAGGTACAGGTTGAACAGTTTACCCTCC
>M03292:11:000000000-AEF91:1:2113:12349:9468_(reversed)
AGACGCGGTACAGGTTGAACAGTTTATCCTCC
>M03292:11:000000000-AEF91:1:2114:11008:1458
AGTGTAGGAACTGGTTGAACAGTATATCCTCC
>M03292:11:000000000-AEF91:1:2115:17606:2383_(reversed)
AGACGCGGTACAGGTTGAACTGTTTACCCCCC
>M03292:11:000000000-AEF91:1:2115:14463:13014
AGTGTAGGAACAGGTTGAACTGTTTATCCTCC
>M03292:11:000000000-AEF91:1:2116:11267:18065_(reversed)
AGACGCGGTACAGGTTGAACTGTTTACCCCCC
>M03292:11:000000000-AEF91:1:2118:5167:21172_(reversed)
ATAGCAGGAACAGGTTGAACAGTATACCCCCC
>M03292:11:000000000-AEF91:1:2119:18601:16086
AGTGTAGGTACTGGATGAACTGTTTATCCCCC
>M03292:11:000000000-AEF91:1:1101:6537:4766_(reversed)
AGTGTAGGAACAGGATGAACTGTTTATCCTCC
>M03292:11:000000000-AEF91:1:1102:20685:17144_(reversed)
ACAGTCGGAACTGGTTGAACAGTATACCCTCC
>M03292:11:000000000-AEF91:1:1103:18208:5227_(reversed)
ACAGTCGGTACTGGTTGAACTGTATATCCCCC
>M03292:11:000000000-AEF91:1:1103:7059:5761_(reversed)
ATGTCGGGTACAGGATGAACTGTTTACCCTCC
>M03292:11:000000000-AEF91:1:1103:9051:16853_(reversed)
ACAGTCGGTACAGGTTGAACAGTTTACCCCCC
>M03292:11:000000000-AEF91:1:1103:10112:15065
AGTGTAGGAACTGGTTGAACTGTTTACCCTCC
>M03292:11:000000000-AEF91:1:1103:22302:10247
ACAGTCGGAACTGGATGAACTGTTTATCCTCC
>M03292:11:000000000-AEF91:1:1105:13443:9015_(reversed)
AGTGTAGGTACTGGTTGAACTGTATATCCTCC
>M03292:11:000000000-AEF91:1:1107:16736:24156
ACTAGCGGAACTGGTTGAACAGTTTATCCTCC
>M03292:11:000000000-AEF91:1:1108:5131:4130_(reversed)
ACAGTCGGAACTGGATGAACTGTTTACCCCCC
>M03292:11:000000000-AEF91:1:1109:2927:15029_(reversed)
ATAGCAGGTACAGGATGAACTGTATACCCCCC
>M03292:11:000000000-AEF91:1:1110:5758:4948_(reversed)
AGTGTAGGAACTGGTTGAACTGTATATCCCCC
>M03292:11:000000000-AEF91:1:1111:16140:10012
AGACGCGGTACAGGATGAACAGTATATCCCCC
>M03292:11:000000000-AEF91:1:1111:4954:19229
ACTAGCGGTACAGGTTGAACAGTATATCCCCC
>M03292:11:000000000-AEF91:1:1112:11437:15382_(reversed)
AGACGCGGAACTGGTTGAACTGTATATCCTCC
>M03292:11:000000000-AEF91:1:1112:7621:10479_(reversed)
ACAGTCGGAACAGGTTGAACAGTATATCCCCC
>M03292:11:000000000-AEF91:1:1112:17826:15817_(reversed)
AGTGTAGGTACTGGATGAACTGTATATCCCCC
>M03292:11:000000000-AEF91:1:1112:13979:22033_(reversed)
ACTAGCGGAACTGGTTGAACTGTATATCCTCC
>M03292:11:000000000-AEF91:1:1113:10624:6487
ATAGCAGGAACAGGATGAACTGTTTATCTCCC
>M03292:11:000000000-AEF91:1:1113:20469:21590_(reversed)
ACAGTCGGTACTGGTTGAACAGTTTATCCTCC
>M03292:11:000000000-AEF91:1:1115:14945:8960_(reversed)
ATAGCAGGTACAGGTTGAACTGTTTATCCCCC
>M03292:11:000000000-AEF91:1:1115:25824:22779_(reversed)
AGTGTAGGTACAGGTTGAACAGTTTATCCCCC
>M03292:11:000000000-AEF91:1:1117:7959:11348_(reversed)
ACAGTCGGTACTGGTTGAACTGTTTATCCTCC
>M03292:11:000000000-AEF91:1:1119:12716:15221
ACAGTCGGAACTGGATGAACTGTTTATCCCCC
>M03292:11:000000000-AEF91:1:2102:8117:9029_(reversed)
AGTGTAGGTACTGGTTGAACAGTTTATCCCCC
>M03292:11:000000000-AEF91:1:2101:12961:17596_(reversed)
AGTGTAGGTACTGGATGAACTGTTTACCCTCC
>M03292:11:000000000-AEF91:1:2101:22422:11726_(reversed)
ATCGACGGTACTGGTTGAACAGTATATCCCCC
>M03292:11:000000000-AEF91:1:2101:2350:12956
ATCGACGGAACTCGTTGAACAGTATATCCTCC
>M03292:11:000000000-AEF91:1:2105:18808:6815_(reversed)
ATCGACGGAACTGGATGAGCAGTATACCCCCC
>M03292:11:000000000-AEF91:1:2105:12807:14711_(reversed)
AGTGTAGGAACTGGATGAACTGTATATCCCCC
>M03292:11:000000000-AEF91:1:2105:14924:21629
ACAGTCGGTACTGGTTGAACAGTTTATCCCCC
>M03292:11:000000000-AEF91:1:2110:9264:17725
ATCGACGGTACAGGATGAACTGTTTACCCCCC
>M03292:11:000000000-AEF91:1:2110:22119:2050_(reversed)
ATCGACGGTACAGGTTGAACAGTTTACCCTCC
>M03292:11:000000000-AEF91:1:2110:26030:11272
AGACGCGGAACTGGTTGAACAGTTTACCCTCC
>M03292:11:000000000-AEF91:1:2111:11913:23227_(reversed)
ATAGCAGGAACAGGATGAACAGTTTACCCCCC
>M03292:11:000000000-AEF91:1:2117:17414:25162
ACAGTCGGAACTGGATGAACTGTATATCCCCC
>M03292:11:000000000-AEF91:1:2117:2271:11181
AGTGTAGGTACTGGTTGAACTGTATACCCTCC
>M03292:11:000000000-AEF91:1:2117:7817:17720
AGTGTAGGTACTGGTTGAACTGTATATCCTCC
>M03292:11:000000000-AEF91:1:2119:13916:22600
AGTGTAGGAACTGGATGAACTGTTTATCCCCC
>M03292:11:000000000-AEF91:1:1102:26094:7373
ATCGACGGAACAGGATGAACAGTATACCCTCC
>M03292:11:000000000-AEF91:1:1102:19956:10670
ACAGTCGGAACTGGTTGAACAGTTTATCCTCC
>M03292:11:000000000-AEF91:1:1103:2523:15830
ACAGTCGGTACAGGTTGAACTGTTTATCCTCC
>M03292:11:000000000-AEF91:1:1104:24161:16372_(reversed)
AGACGCGGTACTGGTTGAACTGTTTATCCCCC
>M03292:11:000000000-AEF91:1:1104:10112:7040_(reversed)
AGTGTAGGTACAGGTTGAACAGTTTACCCTCC
>M03292:11:000000000-AEF91:1:1104:19789:2990_(reversed)
ACTAGCGGAACAGGTTGAACAGTTTATCCCCC
>M03292:11:000000000-AEF91:1:1105:17354:20533_(reversed)
ATGTCGGGTACAGGTTGAACAGTTTATCCTCC
>M03292:11:000000000-AEF91:1:1105:20413:11570_(reversed)
ACAGTCGGAACTGGTTGAACAGTTTATCCTCC
>M03292:11:000000000-AEF91:1:1108:20739:3358_(reversed)
AGACGCGGTACTGGTTGAACAGTTTATCCTCC
>M03292:11:000000000-AEF91:1:1108:23842:17108
ACAGTCGGTACTGGTTGAACAGTTTATCCTCC
>M03292:11:000000000-AEF91:1:1112:20642:7411
AGTGTAGGTACAGGTTGAACTGTTTATCCCCC
>M03292:11:000000000-AEF91:1:1111:24378:20349
ACAGTCGGTACTGGTTGAACTGTTTACCCCCC
>M03292:11:000000000-AEF91:1:1112:21149:9745
AGTGTAGGTACAGGATGAACTGTATACCCTCC
>M03292:11:000000000-AEF91:1:1112:13230:18920_(reversed)
ACTAGCGGTACTGGTTGAACTGTATACCCCCC
>M03292:11:000000000-AEF91:1:1116:10288:1862
AGACGCGGTACTGGTTGAACTGTATACCCTCC
>M03292:11:000000000-AEF91:1:1115:13661:22570
ACAGTCGGTACTGGATGAACAGTTTATCCCCC
>M03292:11:000000000-AEF91:1:1118:27647:18178_(reversed)
ACAGTCGGTACAGGATGAACAGTTTACCCTCC
>M03292:11:000000000-AEF91:1:1119:15745:11008_(reversed)
ACAGTCGGTACAGGTTGAACAGTTTATCCCCC
>M03292:11:000000000-AEF91:1:2102:5418:10280_(reversed)
AGTGTAGGAACAGGTTGAACTGTTTACCCTCC
>M03292:11:000000000-AEF91:1:2102:11371:10361
ACAGTCGGTACTGGTTGAACTGTTTACCCCCC
>M03292:11:000000000-AEF91:1:2103:18052:23687_(reversed)
ATGTCGGGAACTGGTTGAACAGTTTACCCTCC
>M03292:11:000000000-AEF91:1:2103:3578:11741
ATCGACGGAACTGGTTGAACAGTATATCCTCC
>M03292:11:000000000-AEF91:1:2104:14978:2476
AGACGCGGTACAGGTTGAACTGTTTACCCTCC
>M03292:11:000000000-AEF91:1:2106:21001:15206_(reversed)
ACAGTCGGAACTGGTTGAACTGTTTATCCTCC
>M03292:11:000000000-AEF91:1:2106:26272:7636_(reversed)
ACAGTCGGTACTGGTTGAACTGTATACCCTCC
>M03292:11:000000000-AEF91:1:2106:4726:4868
AGTGTAGGTACAGGTTGAACTGTTTATCCTCC
>M03292:11:000000000-AEF91:1:2108:23641:20425
ACAGTCGGTACTGGTTGAACAGTATACCCTCC
>M03292:11:000000000-AEF91:1:2109:11899:23192_(reversed)
ATGTCGGGTACAGGTTGAACTGTTTACCCTCC
>M03292:11:000000000-AEF91:1:2111:8029:4899
ACAGTCGGTACTGGTTGAACTGTTTACCCCCC
>M03292:11:000000000-AEF91:1:2112:5280:19354_(reversed)
AGTGTAGGTACTGGATGAACTGTTTACCCCCC
>M03292:11:000000000-AEF91:1:2110:3202:15563
ATAGCAGGTACAGGTTGAACTGTATACCCTCC
>M03292:11:000000000-AEF91:1:2113:16067:10097
ACTAGCGGAACAGGTTGAACTGTTTATCCCCC
>M03292:11:000000000-AEF91:1:2113:8675:24419
ACAGTCGGAACTGGTTGAACTGTATATCCCCC
>M03292:11:000000000-AEF91:1:2115:14974:9960_(reversed)
ATAGCAGGAACTGGTTGAACTGTTTATCCCCC
>M03292:11:000000000-AEF91:1:2115:10494:20224
AGTGTAGGAACAGGTTGAACAGTTTATCCCCC
>M03292:11:000000000-AEF91:1:2116:8027:11238
AGTGTAGGTACTGGATGAACTGTTTATCCTCC
>M03292:11:000000000-AEF91:1:2116:3019:16331_(reversed)
AGTGTAGGTACTGGATGAACTGTTTACCCTCC
>M03292:11:000000000-AEF91:1:2119:3705:7262
ATAGCAGGTACAGGTTGAACTGTTTATCCTCC
>M03292:11:000000000-AEF91:1:2118:23277:16117
AGTGTAGGTACTGGATGAACAGTATATCCTCC
>M03292:11:000000000-AEF91:1:2119:5565:9645_(reversed)
AGTGTAGGAACTGGATGAACAGTATATCCCCC
>M03292:11:000000000-AEF91:1:2118:28240:16598_(reversed)
ACTAGCGGTACTGGTTGAACTGTATACCCTCC
>M03292:11:000000000-AEF91:1:2119:24936:16106
ATGTCGGGTACTGGTTGAACTGTTTACCCTCC
>M03292:11:000000000-AEF91:1:1101:9687:16319_(reversed)
ATAGCAGGTACTGGTTGAACTGTATACCCTCC
>M03292:11:000000000-AEF91:1:1101:24741:19271
AGTGTAGGTACTGGTTGAAATGTTTATCCCCC
>M03292:11:000000000-AEF91:1:1102:23080:12528
ACAGTCGGTACTGGTTGAACTGTTTACCCCCC
>M03292:11:000000000-AEF91:1:1102:15101:12570_(reversed)
ATAGCAGGAACAGGTTGAACTGTATACCCTCC
>M03292:11:000000000-AEF91:1:1102:27532:18199_(reversed)
ATAGCAGGTACAGGTTGAACAGTATACCCCCC
>M03292:11:000000000-AEF91:1:1103:5435:6662_(reversed)
ATCGACGGTACTGGTTGAACAGTTTACCCTCC
>M03292:11:000000000-AEF91:1:1103:21430:13985
ATAGCAGGTACTGGATGAACAGTATACCCTCC
>M03292:11:000000000-AEF91:1:1104:9975:9369
ATGTCGGGTACTGGTTGAACAGTTTATCCTCC
>M03292:11:000000000-AEF91:1:1103:10031:15236_(reversed)
AGTGTAGGTACAGGTTGAACAGTTTATCCTCC
>M03292:11:000000000-AEF91:1:1104:11586:10629
ACAGTCGGTACTGGATGAACTGTTTATCCCCC
>M03292:11:000000000-AEF91:1:1104:16709:11009
ACAGTCGGAACAGGATGAACAGTTTATCCACC
>M03292:11:000000000-AEF91:1:1104:26792:15600_(reversed)
ACAGTCGGTACTGGTTGAACAGTTTATCCCCC
>M03292:11:000000000-AEF91:1:1103:22904:23380
ACTAGCGGTACTGGTTGAACAGTATACCCCCC
>M03292:11:000000000-AEF91:1:1104:17395:24790_(reversed)
AGTGTAGGTACTGGTTGAACAGTTTACCCCCC
>M03292:11:000000000-AEF91:1:1105:12360:24326
ACAGTCGGAACTGGATGAACTGTATATCCCCC
>M03292:11:000000000-AEF91:1:1105:16336:14349
AGTGTAGGTACTGGTTGAACTGTTTATCCTCC
>M03292:11:000000000-AEF91:1:1106:6113:11553
ACAGTCGGAACAGGTTGAACTGTATATCCTCC
>M03292:11:000000000-AEF91:1:1107:16377:11737_(reversed)
AGTGTAGGTACAGGTTGAACTGTTTATCCCCC
>M03292:11:000000000-AEF91:1:1107:6380:12306
ATCGACGGAACAGGTTGAACTGTTTACCCCCC
>M03292:11:000000000-AEF91:1:1107:15480:2981_(reversed)
ATAGCAGGAACAGGTTGAACAGTTTATCCTCC
>M03292:11:000000000-AEF91:1:1107:19008:24255_(reversed)
AGACGCGGAACTGGTTGAACTGTATACCCTCC
>M03292:11:000000000-AEF91:1:1107:8155:17408
ACTAGCGGTACAGGTTGAACTGTTTACCCCCC
>M03292:11:000000000-AEF91:1:1108:10933:15906_(reversed)
ACAGTCGGTACTGGTTGAACAGTTTACCCCCC
>M03292:11:000000000-AEF91:1:1108:13005:20555_(reversed)
AGTGTAGGTACTGGATGAACTGTTTACCCTCC
>M03292:11:000000000-AEF91:1:1108:15996:16999
AGACGCGGAACAGGTTGAACTGTTTATCCCCC
>M03292:11:000000000-AEF91:1:1108:7740:6910_(reversed)
AGTGTAGGAACTGGTTGAACTGTTTACCCTCC
>M03292:11:000000000-AEF91:1:1109:13084:9010
AGACGCGGTACTGGATGAACTGTTTACCCTCC
>M03292:11:000000000-AEF91:1:1109:9969:16313_(reversed)
ATAGCAGGAACTGGTTGAACTGTATATCCCCC
>M03292:11:000000000-AEF91:1:1109:6301:22609
AGTGTAGGTACTGGTTGAACAGTATATCCTCC
>M03292:11:000000000-AEF91:1:1110:3380:19154
AGTGTAGGTACAGGTTGAACTGTATACCCCCC
>M03292:11:000000000-AEF91:1:1111:15891:11193_(reversed)
ACAGTCGGTACAGGTTGAACAGTTTATCCTCC
>M03292:11:000000000-AEF91:1:1111:22949:13715
ACAGTCGGAACTGGATGAACAGTTTACCCCCC
>M03292:11:000000000-AEF91:1:1111:13765:19690
ATAGCATGTACAGGATGAACTGTATATCCTCC
>M03292:11:000000000-AEF91:1:1111:20809:20236_(reversed)
ACAGTCGGTACTGGATGAACAGTTTATCCCCC
>M03292:11:000000000-AEF91:1:1111:26463:20315
AGTGTAGGAACAGGTTGAACTGTATATCCTCC
>M03292:11:000000000-AEF91:1:1112:13085:4501
AGACGCGGTACTGGTTGAACTGTTTACCCTCC
>M03292:11:000000000-AEF91:1:1112:25758:15323_(reversed)
AGACGCGGTACAGGATGAACAGTATATCCCCC
>M03292:11:000000000-AEF91:1:1113:15183:11464
ATCGACGGTACAGGATGAACAGTATATCCCCC
>M03292:11:000000000-AEF91:1:1114:19604:13436
AGTGTAGGTACTGGTTGAACAGTTTATCCTCC
>M03292:11:000000000-AEF91:1:1115:8753:12102_(reversed)
ATGTCGGGTACAGGTTGAACTGTTTATCCTCC
>M03292:11:000000000-AEF91:1:1115:12648:19499
AGACGCGGAACTGGTTGAACAGTATATCCTCC
>M03292:11:000000000-AEF91:1:1115:15383:14570
ACTAGCGGTACTGGATGAACTGTTTATCCTCC
>M03292:11:000000000-AEF91:1:1115:8739:24259
AGACGCGGTACAGGTTGAACTGTATATCCCCC
>M03292:11:000000000-AEF91:1:1116:13629:8160
ACTAGCGGAACAGGTTGAACAGTATATCCCCC
>M03292:11:000000000-AEF91:1:1117:19129:21511_(reversed)
ACTAGCGGAACTGGTTGAACTGTATATCCTTC
>M03292:11:000000000-AEF91:1:1117:17017:12990_(reversed)
ATCGACGGAACTGGTTGAACAGTATACCCTCC
>M03292:11:000000000-AEF91:1:1117:21614:20197_(reversed)
ACTAGCGGTACTGGTTGAACTGTATATCCTCC
>M03292:11:000000000-AEF91:1:1118:25958:18917_(reversed)
AGTGTAGGTACTGGTTGAACTGTATATCCCCC
>M03292:11:000000000-AEF91:1:1118:19451:7959
AGACGCGGTACTGGTTGAACTGTATATCCTCC
>M03292:11:000000000-AEF91:1:1118:5787:20500
AGTGTAGGAACAGGTTGAACTGTATACCCTCC
>M03292:11:000000000-AEF91:1:1118:11237:23970
ACAGTCGGAACTGGATGAACTGTTTATCCCCC
>M03292:11:000000000-AEF91:1:1119:4180:16272_(reversed)
ACAGTCGGAACTGGTTGAACAGTTTATCCCCC
>M03292:11:000000000-AEF91:1:1119:18071:5997
ACTAGCGGTACTGGTTGAACAGTTTACCCTCC
>M03292:11:000000000-AEF91:1:1119:15461:21451_(reversed)
AGACGCGGTACTGGATGAACTGTTTATCCCCC
>M03292:11:000000000-AEF91:1:2101:4721:14473_(reversed)
AGACGCGGTACTGGATGAACTGTATATCCCCC
>M03292:11:000000000-AEF91:1:2101:16197:5154
AGTGTAGGTACAGGTTGAACAGTTTACCCCCC
>M03292:11:000000000-AEF91:1:1119:11593:24171_(reversed)
ACAGTCGGAACTGGTTGAACAGTTTATCCCCC
>M03292:11:000000000-AEF91:1:2102:23096:14642_(reversed)
AGTGTAGGTACAGGTTGAACAGTTTATCCCCC
>M03292:11:000000000-AEF91:1:2102:17131:12343
AGTGTAGGAACTGGTTGAACTGTTTACCCCCC
>M03292:11:000000000-AEF91:1:2102:15929:12594
ACAGTCGGAACTGGTTGAACTGTTTACCCTCC
>M03292:11:000000000-AEF91:1:2103:20057:20781_(reversed)
AGTGTAGGTACAGGTTGAACAGTTTACCCCCC
>M03292:11:000000000-AEF91:1:2104:23672:7792_(reversed)
AGTGTAGGTACAGGTTGAACAGTTTACCCTCC
>M03292:11:000000000-AEF91:1:2104:16517:22169
ACTAGCGGTACTGGATGAACTGTTTACCCCCC
>M03292:11:000000000-AEF91:1:2105:10955:15276_(reversed)
ATAGCAGGAACTGGTTGAACAGTTTACCCTCC
>M03292:11:000000000-AEF91:1:2105:27182:20592_(reversed)
AGTGTAGGAACTGGTTGAACAGTATATCCCCC
>M03292:11:000000000-AEF91:1:2106:22329:5120
AGTGTAGGTACAGGTTGAACTGTTTACCCTCC
>M03292:11:000000000-AEF91:1:2106:4004:17380_(reversed)
ATAGCAGGTACAGGTTGAACTGTATATCCCCC
>M03292:11:000000000-AEF91:1:2107:11031:12416_(reversed)
ATAGCAGGTACAGGTTGAACAGTATATCCTCC
>M03292:11:000000000-AEF91:1:2106:11649:3822
ACTAGCGGTACAGGTTGAACTGTTTATCCTCC
>M03292:11:000000000-AEF91:1:2106:26065:18303_(reversed)
AGACGCGGAACTGGATGAACAGTTTACCCTCC
>M03292:11:000000000-AEF91:1:2107:11152:7255_(reversed)
ATCGACGGAACTGGATGAACTGTTTACCCCCC
>M03292:11:000000000-AEF91:1:2107:25261:15701
ATGTCGGGTACAGGATGAACTGTTTATCCTCC
>M03292:11:000000000-AEF91:1:2107:11674:7337
ATGTCGGGAACAGGATGAACAGTATATCCCCC
>M03292:11:000000000-AEF91:1:2107:28367:14495_(reversed)
AGTGTAGGTACAGGTTGAACTGTATATCCCCC
>M03292:11:000000000-AEF91:1:2109:5139:21136_(reversed)
AGACGCGGAACTGGTTGAACTGTTTATCCTCC
>M03292:11:000000000-AEF91:1:2110:9998:17742
AGACGCGGTACAGGATGAACTGTATATCCCCC
>M03292:11:000000000-AEF91:1:2109:17495:24036_(reversed)
ATAGCAGGTACAGGTTGAACTGTTTATCCTCC
>M03292:11:000000000-AEF91:1:2113:3588:7580_(reversed)
AGACGCGGAACTGGTTGAACTGTTTATCCTCC
>M03292:11:000000000-AEF91:1:2113:24307:7627_(reversed)
ACTAGCGGAACTGGTTGAACAGTATATCCTCC
>M03292:11:000000000-AEF91:1:2116:7687:7766
AGTGTAGGAACTGGTTGAACTGTTTACCCCCC
>M03292:11:000000000-AEF91:1:2115:7999:20495_(reversed)
ATAGCAGGAACAGGTTGAACTGTTTATCCCCC
>M03292:11:000000000-AEF91:1:2116:21948:9492
ATGTCGGGAACTGGTTGAACAGTTTACCCTCC
>M03292:11:000000000-AEF91:1:2116:21590:4413_(reversed)
ATGTCGGGTACAGGTTGAACAGTATATCCTCC
>M03292:11:000000000-AEF91:1:2116:18030:5495_(reversed)
AGTGTAGGTACAGGATGAACAGTTTACCCCCC
>M03292:11:000000000-AEF91:1:2115:7947:17131_(reversed)
AGTGTAGGAACAGGATGAACTGTTTACCCCCC
>M03292:11:000000000-AEF91:1:2116:10735:22525
ATAGCAGGTACAGGATGAACTGTTTACCCCCC
>M03292:11:000000000-AEF91:1:2117:2281:14588_(reversed)
ACTAGCAGTACAGGATGAACTGTATATCCCCC
>M03292:11:000000000-AEF91:1:2117:14454:20390
ATAGCAGGAACTGGTTGAACAGTATATCCTCC
>M03292:11:000000000-AEF91:1:2118:27067:10450
AGACGCGGTACTGGATGAACTGTTTACCCTCC
>M03292:11:000000000-AEF91:1:2118:14170:10987_(reversed)
AGTGTAGGTACTGGATGAACTGTATATCCCCC
>M03292:11:000000000-AEF91:1:2119:7345:8612_(reversed)
AGACGCGGAACTGGTTGAACAGTTTATCCTCC
>M03292:11:000000000-AEF91:1:2119:20878:4506
AGACGCGGAACTGGTTGAACAGTATATCCTCC
>M03292:11:000000000-AEF91:1:2119:13154:22815_(reversed)
AGACGCGGTACAGGTTGAACTGTATACCCCCC
>M03292:11:000000000-AEF91:1:1101:15444:1975_(reversed)
ACAGTCGGTACAGGTTGAACTGTATACCCTCC
>M03292:11:000000000-AEF91:1:1101:14887:3859_(reversed)
AGACGCGGTACTGGTTGAACTGTATATCCTCC
>M03292:11:000000000-AEF91:1:1101:15109:8180
ATGTCGGGTACTGGTTGAACTGTTTACCCTCC
>M03292:11:000000000-AEF91:1:1101:6792:9255
AGACGCGGAACAGGTTGAACAGTTTATCCCCC
>M03292:11:000000000-AEF91:1:1101:9987:9591_(reversed)
ATAGCAGGTACTGGATGAACAGTATATCCCCC
>M03292:11:000000000-AEF91:1:1101:10751:10316_(reversed)
ATGTCGGGAACAGGATGAACAGTATATCCTCC
>M03292:11:000000000-AEF91:1:1101:16128:13367
AGACGCGGTACAGGTTGAACAGTTTATCATCC
>M03292:11:000000000-AEF91:1:1101:25921:14033
AGTGTAGGTACTGGATGAACTGTATACCCTCC
>M03292:11:000000000-AEF91:1:1101:17161:15979
AGACGCGGTACAGGTTGAACAGTTTATCCTCC
>M03292:11:000000000-AEF91:1:1101:10175:23115_(reversed)
AGACGCGGAACTGGTTGAACAGTTTATCCTCC
>M03292:11:000000000-AEF91:1:1102:8968:2383_(reversed)
AGACGCGGAACTGGTTGAACAGTTTATCCTCC
>M03292:11:000000000-AEF91:1:1102:13842:4512
AGTGTAGGTACTGGTTGAACTGTATATCCCCC
>M03292:11:000000000-AEF91:1:1102:8514:5768_(reversed)
ATGTCGGGAACAGGATGAACTGTATACCCTCC
>M03292:11:000000000-AEF91:1:1102:25326:6920
AGTGTAGGAACTGGTTGAACAGTTTACCCTCC
>M03292:11:000000000-AEF91:1:1102:20588:9550_(reversed)
ATAGCAGGTACAGGTTGAACTGTTTACCCCCC
>M03292:11:000000000-AEF91:1:1102:4230:11069
ACTAGCGGTACAGGATGAACAGTTTACCCTCC
>M03292:11:000000000-AEF91:1:1102:2198:12316_(reversed)
AGACGCGGAACTGGATGAACTGTATACCCTCC
>M03292:11:000000000-AEF91:1:1102:23729:14345_(reversed)
ATAGCAGGTACAGGTTGAACTGTTTATCCCCC
>M03292:11:000000000-AEF91:1:1102:21255:17081_(reversed)
ATGTCGGGAACAGGATGAACTGTTTATCCTCC
>M03292:11:000000000-AEF91:1:1102:10844:20053_(reversed)
AGACGCGGAACTGGTTGAACAGTTTATCCCCC
>M03292:11:000000000-AEF91:1:1102:22359:22494_(reversed)
AGTGTAGGTACTGGTTGAACTGTATATCCTCC
>M03292:11:000000000-AEF91:1:1103:22110:1902_(reversed)
AGTGTAGGAACAGGTTGAACTGTATATCCTCC
>M03292:11:000000000-AEF91:1:1103:23004:5844_(reversed)
AGTGTAGGTACTGGTTGAACTGTATACCCTCC
>M03292:11:000000000-AEF91:1:1103:12800:14224
AGTGTAGGTACTGGTTGAACAGTTTATCCCCC
>M03292:11:000000000-AEF91:1:1103:11079:8785
ACTAGCGGTACAGGATGAACTGTTTATCCCCC
>M03292:11:000000000-AEF91:1:1103:13580:14758
ATAGCAGGAACTGGTTGAACTGTTTATCCCCC
>M03292:11:000000000-AEF91:1:1104:25124:13757_(reversed)
ACTAGCGGAACTTGATGAACAGTTTACCCTCC
>M03292:11:000000000-AEF91:1:1103:23375:20836_(reversed)
AGTGTAGGTACTGGTTGAACAGTTTATCCTCC
>M03292:11:000000000-AEF91:1:1103:25617:9828_(reversed)
AGTGTAGGTACTGGTTGAACAGTTTATCCCCC
>M03292:11:000000000-AEF91:1:1103:3091:14967
AGTGTAGGAACTGGATGAACAGTTTACCCCCC
>M03292:11:000000000-AEF91:1:1103:23960:18285_(reversed)
ATAGCAGGAACTGGTTGAACAGTTTATCCCCC
>M03292:11:000000000-AEF91:1:1104:3920:9823
ACAGTCGGTACTGGTTGAACTGTTTATCCTCC
>M03292:11:000000000-AEF91:1:1103:4500:18312
ACTAGCGGTACAGGTTGAACAGTATACCCTCC
>M03292:11:000000000-AEF91:1:1104:27266:10004_(reversed)
ATGTCGGGTACAGGTTGAACTGTTTATCCCCC
>M03292:11:000000000-AEF91:1:1103:19756:21454_(reversed)
ATAGCAGGTACTGGATGAACAGTATATCCTCC
>M03292:11:000000000-AEF91:1:1103:10225:10598_(reversed)
ATAGCAGGTACTGGTTGAACAGTTTATCCCCC
>M03292:11:000000000-AEF91:1:1104:11663:10375_(reversed)
ACAGTCGGTACAGGATGAACTGTATATCCCCC
>M03292:11:000000000-AEF91:1:1103:5423:21808_(reversed)
ACAGTCGGAACTGGTTGAACTGTTTACCCTCC
>M03292:11:000000000-AEF91:1:1103:9368:21948_(reversed)
AGACGCGGTACTGGATGAACTGTATACCCTCC
>M03292:11:000000000-AEF91:1:1104:25938:5818_(reversed)
AGTGTAGGTACTGGTTGAACAGTTTATCCTCC
>M03292:11:000000000-AEF91:1:1104:6951:10741_(reversed)
ATAGCAGGAACTGGTTGAACAGTATACCCCCC
>M03292:11:000000000-AEF91:1:1103:21966:22391
AGACGCGGTACTGGTTGAACAGTATACCCTCC
>M03292:11:000000000-AEF91:1:1104:14305:11654
AGTGTAGGTACAGGTTGAATTGTATATCCCCC
>M03292:11:000000000-AEF91:1:1104:18212:18858_(reversed)
AGACGCGGTACAGGTTGAACTGTTTATCCTCC
>M03292:11:000000000-AEF91:1:1104:15111:12178
AGACGCGGAACTGCATGAACAGTTTACCCTCC
>M03292:11:000000000-AEF91:1:1103:14131:23966_(reversed)
ATCGACGGAACAGGATGAACTGTTTATCCTCC
>M03292:11:000000000-AEF91:1:1104:7467:1953_(reversed)
AGTGTAGGTACTGGATGAACAGTTTATCCCCC
>M03292:11:000000000-AEF91:1:1104:20542:2050
ACAGTCGGTACTGGTTGAACAGTTTACCCCCC
>M03292:11:000000000-AEF91:1:1105:11580:4509
AGACGCGGAACAGGATGAACTGTTTATCCTCC
>M03292:11:000000000-AEF91:1:1104:14135:2937_(reversed)
ACAGTCGGTACAGGATGAACTGTTTACCCTCC
>M03292:11:000000000-AEF91:1:1105:17872:5032_(reversed)
ATAGCAGGTACAGGATGAACAGTATACCCCCC
>M03292:11:000000000-AEF91:1:1104:3936:17621_(reversed)
ACTAGCGGTACTGGTTGAACAGTTTATCCTCC
>M03292:11:000000000-AEF91:1:1104:23232:13133
AGACGCGGAACTGGTTGAACAGTTTATCCTCC
>M03292:11:000000000-AEF91:1:1104:9233:8575_(reversed)
AGTGTAGGTACTGGTTGAACTGTTTACCCTCC
>M03292:11:000000000-AEF91:1:1104:8511:4292_(reversed)
ACAGTCGGAACTGGTTGAACAGTATACCCCCC
>M03292:11:000000000-AEF91:1:1105:23823:5798_(reversed)
ACAGTCGGTACTGGTTGAACAGTATACCCCCC
>M03292:11:000000000-AEF91:1:1104:11033:18714_(reversed)
AGACGCGGAACAGGTTGAACAGTTTATCCCCC
>M03292:11:000000000-AEF91:1:1105:11390:8605_(reversed)
ATAGCAGGTACAGGTTGAACTGTTTACCCTCC
>M03292:11:000000000-AEF91:1:1105:19638:8854_(reversed)
ACAGTCGGTACTGGTTGAACAGTTTACCCCCC
>M03292:11:000000000-AEF91:1:1105:10606:9053_(reversed)
ATAGCAGGAACTGGTTGAACTGTTTATCCTCC
>M03292:11:000000000-AEF91:1:1105:6967:7836_(reversed)
ACAGTCGGTACAGGTTGAACAGTTTATCCCCC
>M03292:11:000000000-AEF91:1:1105:16968:7941
AGACGCGGTACTGGATGAACAGTTTATCCCCC
>M03292:11:000000000-AEF91:1:1105:23539:17679_(reversed)
AGTGTAGGAACTGGTTGAACTGTTTATCCTCC
>M03292:11:000000000-AEF91:1:1105:9402:17954_(reversed)
ACAGTCGGTACTGGATGAACTGTTTATCCCCC
>M03292:11:000000000-AEF91:1:1105:6697:23782
ATCGACGGTACTGGATGAACTGTATATCCCCC
>M03292:11:000000000-AEF91:1:1105:14968:24635_(reversed)
ATCGACGGTACTGGATGAACAGTATACCCCCC
>M03292:11:000000000-AEF91:1:1106:8502:1539
ACTAGCGGTACTGGATGAACAGTATATCCCCC
>M03292:11:000000000-AEF91:1:1105:26253:10581
ATAGCAGGTACTGGTTGAACAGTATATCCTCC
>M03292:11:000000000-AEF91:1:1106:10655:5688
ATGTCGGGTACAGGTTGAACAGTTTACCCTCC
>M03292:11:000000000-AEF91:1:1106:19294:2927_(reversed)
ATAGCAGGTACTGGTTGAACAGTATATCCTCC
>M03292:11:000000000-AEF91:1:1106:28499:7921
ATAGCAGGTACTGGTTGAACTGTATACCCTCC
>M03292:11:000000000-AEF91:1:1106:21208:8391_(reversed)
AGTGTAGGTACTGGTTGAACAGTTTACCCTCC
>M03292:11:000000000-AEF91:1:1106:22279:4957_(reversed)
AGTGTAGGTACAGGTTGAACTGTTTATCCCCC
>M03292:11:000000000-AEF91:1:1106:17725:11306_(reversed)
ATGTCGGGAACTGGTTGAACAGTATATCCTCC
>M03292:11:000000000-AEF91:1:1106:28615:9814_(reversed)
ATCGACGGTACTGGATGAACTGTTTATCCCCC
>M03292:11:000000000-AEF91:1:1106:23834:22012
ACAGTCGGTACTGGATGAACAGTTTATCCCCC
>M03292:11:000000000-AEF91:1:1106:14661:10171_(reversed)
ATCGACGGTACAGGATGAACTGTTTATCCCCC
>M03292:11:000000000-AEF91:1:1106:6116:17711_(reversed)
ATAGCAGGTACAGGATGAACTGTTTACCCTCC
>M03292:11:000000000-AEF91:1:1107:4568:7273
AGACGCGGAACAGGATGAACTGTTTACCCCCC
>M03292:11:000000000-AEF91:1:1107:14694:11220_(reversed)
ATAGCAGGAACTGGTTGAACAGTTTATCCCCC
>M03292:11:000000000-AEF91:1:1106:26127:17969_(reversed)
ACAGTCGGTACTGGATGAACTGTTTATCCTCC
>M03292:11:000000000-AEF91:1:1106:22235:13313
ATCGACGGAACTGGTTGAACTGTTTACCCCCC
>M03292:11:000000000-AEF91:1:1106:9132:18182
ACTAGCGGAACAGGTTGAACAGTTTATCCTCC
>M03292:11:000000000-AEF91:1:1106:23059:18478_(reversed)
AGACGCGGAACAGGTTGAACTGTTTATCCTCC
>M03292:11:000000000-AEF91:1:1107:20730:11881_(reversed)
ATAGCAGGTACAGGTTGAACAGTATACCCCCC
>M03292:11:000000000-AEF91:1:1106:14469:19665
ACTAGCGGTACAGGATGAACAGTTTACCCTCC
>M03292:11:000000000-AEF91:1:1107:20229:18808_(reversed)
ACTAGCGGTACAGGATGAACTGTATACCCCCC
>M03292:11:000000000-AEF91:1:1107:9639:19644_(reversed)
ATCGACGGTACAGGTTGAACAGTATACCCCCC
>M03292:11:000000000-AEF91:1:1108:23752:3912
ATGTCGGGAACAGGTTGAACTGTTTATCCCCC
>M03292:11:000000000-AEF91:1:1107:25763:17694
ACAGTCGGAACTGGTTGAACAGTTTATCCTCC
>M03292:11:000000000-AEF91:1:1108:26896:15729_(reversed)
ATCGACGGAACAGGATGAACTGTATATCCCCC
>M03292:11:000000000-AEF91:1:1108:25403:12089_(reversed)
AGTGTAGGTACAGGATGAACTGTTTATCCTCC
>M03292:11:000000000-AEF91:1:1108:16327:9466
ACTAGCGGTACAGGTTGAACTGTTTATCCCCC
>M03292:11:000000000-AEF91:1:1108:20252:12681_(reversed)
ACAGTCGGTACTGGTTGAACTGTTTACCCTCC
>M03292:11:000000000-AEF91:1:1108:11142:12951
ATCGACGGAACTGGATGAACTGTATACCCCCC
>M03292:11:000000000-AEF91:1:1108:6810:6840
AGACGCGGTACTGGATGAACAGTATATCCTCC
>M03292:11:000000000-AEF91:1:1108:23686:24149_(reversed)
ACTAGCGGTACTGGTTGAACAGTTTACCCTCC
>M03292:11:000000000-AEF91:1:1109:21972:1119
NTGTCGGGTACAGGTTGAACAGTTTATCCTCC
>M03292:11:000000000-AEF91:1:1109:8655:2479
AGACGCGGTACTGGTTGAACAGTTTATCCCCC
>M03292:11:000000000-AEF91:1:1109:6969:16565_(reversed)
AGTGTAGGTACAGGTTGAACTGTTTATCCCCC
>M03292:11:000000000-AEF91:1:1109:20120:14289_(reversed)
ATCGACGGTACTGGTTGAACAGTTTACCCCCC
>M03292:11:000000000-AEF91:1:1109:17306:12542
ATAGCAGGAACTGGTTGAACAGTTTATCCTCC
>M03292:11:000000000-AEF91:1:1109:28021:15520_(reversed)
ATAGCAGGTACAGGATGAACTGTATATCCCCC
>M03292:11:000000000-AEF91:1:1109:16675:15577
AGTGTAGGTACTGGATGAACTGTTTACCCTCC
>M03292:11:000000000-AEF91:1:1109:15687:20339
ACAGTCGGTACAGGTTGAACTGTATACCCTCC
>M03292:11:000000000-AEF91:1:1110:15680:1354_(reversed)
AGTGTAGGTACTGGTTGAACTGTATACCCTCC
>M03292:11:000000000-AEF91:1:1110:10332:2212
AGACGCGGAACTGGTTGAACAGTTTATCCTCC
>M03292:11:000000000-AEF91:1:1110:8040:14459
ACAGTCGGAACTGGTTGAACTGTTTACCCCCC
>M03292:11:000000000-AEF91:1:1110:5945:7145_(reversed)
ACTAGCGGTACAGGTTGAACTGTTTATCCCCC
>M03292:11:000000000-AEF91:1:1110:9554:4043
AGTGTAGGTACTGGATGAACTGTATATCCCCC
>M03292:11:000000000-AEF91:1:1110:14165:15149
ACTAGCGGTACTGGATGAACTGTTTATCCTCC
>M03292:11:000000000-AEF91:1:1110:26483:19509
AGTGTAGGTACTGGTTGAACAGTATATCCCCC
>M03292:11:000000000-AEF91:1:1110:26745:15860_(reversed)
AGACGCGGAACAGGTTGAACAGTATATCCTCC
>M03292:11:000000000-AEF91:1:1111:12369:1145_(reversed)
NTCGACGGTACAGGTTGAACTGTTTACCCTCC
>M03292:11:000000000-AEF91:1:1110:24241:20591
ATCGACGGTACAGGTTGAACTGTATACCCCCC
>M03292:11:000000000-AEF91:1:1110:7944:20942_(reversed)
ATCGACGGTACAGGATGAACTGTTTACCCCCC
>M03292:11:000000000-AEF91:1:1110:13177:9886_(reversed)
ATAGCAGGAACTGGTTGAACAGTTTACCCTCC
>M03292:11:000000000-AEF91:1:1110:11677:12889
AGACGCGGAACTGGTTGAACTGTATATCCCCC
>M03292:11:000000000-AEF91:1:1111:9039:9212_(reversed)
AGACGCGGAACTGGTTGAACTGTTTATCCTCC
>M03292:11:000000000-AEF91:1:1110:16195:21597_(reversed)
AGTGTAGGTACAGGTTGAACTGTTTATCCCCC
>M03292:11:000000000-AEF91:1:1111:2610:9642
AGTGTAGGTACAGGTTGAACAGTATATCCTCC
>M03292:11:000000000-AEF91:1:1111:19019:4460_(reversed)
ACTAGCGGTACTGGTTGAACTGTATACCCTCC
>M03292:11:000000000-AEF91:1:1110:3496:13661_(reversed)
ATGTCGGGAACAGGATGAACAGTTTATCCCCC
>M03292:11:000000000-AEF91:1:1110:7051:23155_(reversed)
AGTGTAGGTACTGGTTGAACTGTTTATCCCCC
>M03292:11:000000000-AEF91:1:1111:14608:11007_(reversed)
AGTGTAGGTACTGGATGAACAGTTTATCCCCC
>M03292:11:000000000-AEF91:1:1110:8223:18014
AGTGTAGGTACAGGTTGAACTGTATACCCTCC
>M03292:11:000000000-AEF91:1:1110:9027:14222
AGTGTAGGTACTGGTTGAACTGTTTATCCCCC
>M03292:11:000000000-AEF91:1:1111:18828:5662
ACAGTCGGTACAGGATGAACAGTATATCCTCC
>M03292:11:000000000-AEF91:1:1110:10202:24253_(reversed)
AGTGTAGGAACAGGATGAACTGTTTATCCCCC
>M03292:11:000000000-AEF91:1:1111:12243:13019_(reversed)
ATCGACGGTACTGGTTGAACAGTATATCCTCC
>M03292:11:000000000-AEF91:1:1111:10323:13111_(reversed)
ATGTCGGGAACTGGTTGAACTGTATACCCTCC
>M03292:11:000000000-AEF91:1:1111:17940:7586
AGACGCGGTACTGGATGAACTGTATACCCCCC
>M03292:11:000000000-AEF91:1:1111:26668:12154_(reversed)
ACAGTCGGTACTGGTTGAACAGTTTACCCCCC
>M03292:11:000000000-AEF91:1:1111:11887:13797
AGACGCGGAACTGGATGAACAGTATATCCCCC
>M03292:11:000000000-AEF91:1:1111:25149:8047_(reversed)
ATAGCAGGAACAGGATGAACAGTATATCCCCC
>M03292:11:000000000-AEF91:1:1111:3374:8181
ATCGACGGTACAGGATGAACTGTTTATCCCCC
>M03292:11:000000000-AEF91:1:1111:27227:12702
ACTAGCGGTACTGGTTGAACTGTATATCCCCC
>M03292:11:000000000-AEF91:1:1111:24473:14673
ATAGCAGGAACAGGATGAACAGTTTATCCCCC
>M03292:11:000000000-AEF91:1:1111:23697:15102
AGACGCGGTACTGGTTGAACTGTATATCCTCC
>M03292:11:000000000-AEF91:1:1111:14118:25197
ACTAGCGGTACTGGTTGAACTGTATACCCTCC
>M03292:11:000000000-AEF91:1:1111:11445:19601_(reversed)
ACAGTCGGAACTGGTTGAACAGTATACCCCCC
>M03292:11:000000000-AEF91:1:1111:22511:15817
ATCGACGGTACAGGTTGAACAGTATATCCTCC
>M03292:11:000000000-AEF91:1:1111:12360:15977_(reversed)
ACAGTCGGTACAGGATGAACAGTTTACCCTCC
>M03292:11:000000000-AEF91:1:1112:29456:11589_(reversed)
AGTGTAGGTACTGGTTGAACTGTATATCCTCC
>M03292:11:000000000-AEF91:1:1111:19433:16654
ATAGCAGGTACTGGTTGAACAGTTTACCCCCC
>M03292:11:000000000-AEF91:1:1112:23172:5334_(reversed)
ATCGACGGTACTGGTTGAACAGTTTACCCTCC
>M03292:11:000000000-AEF91:1:1111:14649:20991_(reversed)
ACAGTCGGAACTGGATGAACAGTATATCCTCC
>M03292:11:000000000-AEF91:1:1112:21428:12748_(reversed)
AGTGTAGGTACAGGTTGAACAGTTTATCCTCC
>M03292:11:000000000-AEF91:1:1111:20124:16839_(reversed)
ATAGCAGGTACAGGTTGAACAGTATATCCCCC
>M03292:11:000000000-AEF91:1:1112:21311:9210
ATAGCAGGTACTGGATGAACAGTTTACCCCCC
>M03292:11:000000000-AEF91:1:1112:11547:6171_(reversed)
ATCGACGGAACAGGATGAACTGTATACCCCCC
>M03292:11:000000000-AEF91:1:1112:4074:15072
AGTGTAGGTACTGGTTGAACAGTTTATCCTCC
>M03292:11:000000000-AEF91:1:1112:29502:14288
ATGTCGGGAACAGGTTGAACAGTATATCCCCC
>M03292:11:000000000-AEF91:1:1112:23196:19173_(reversed)
ATGTCGGGTACTGGTTGAACAGTATACCCCCC
>M03292:11:000000000-AEF91:1:1112:12840:24032
ACAGTCGGTACAGGATGAACTGTTTATCCCCC
>M03292:11:000000000-AEF91:1:1112:12099:24498
ATGTCGGGAACAGGATGAACTGTATACCCCCC
>M03292:11:000000000-AEF91:1:1113:14319:15562
AGTGTAGGAACTGGTTGAACTGTTTATCCCCC
>M03292:11:000000000-AEF91:1:1113:7435:7782
AGTGTAGGAACTGGTTGAACAGTTTATCCCCC
>M03292:11:000000000-AEF91:1:1112:7014:19770_(reversed)
ACAGTCGGTACTGGTTGAACAGTTTACCCTCC
>M03292:11:000000000-AEF91:1:1112:11976:16065
AGTGTAGGTACTGGATGAACTGTATACCCTCC
>M03292:11:000000000-AEF91:1:1113:13390:1530
ATCGACGGAACTGGATGAACAGTATACCCTCC
>M03292:11:000000000-AEF91:1:1113:16520:16514
AGACGCGGTACTGGTTGAACAGTATACCCTCC
>M03292:11:000000000-AEF91:1:1113:10584:8942_(reversed)
ATGTCGGGAACTGGTTGAACTGTATACCCTCC
>M03292:11:000000000-AEF91:1:1113:23919:13011
ATGTCGGGAACTGGATGAACTGTTTACCCCCC
>M03292:11:000000000-AEF91:1:1113:21016:13147_(reversed)
ACAGTCGGTACTGGTTGAACTGTTTACCCTCC
>M03292:11:000000000-AEF91:1:1113:16868:4803_(reversed)
AGACGCGGTACTGGTTGAACTGTTTATCCTCC
>M03292:11:000000000-AEF91:1:1113:3275:13526
AGTGTAGGTACTGGATGAACAGTTTACCCTCC
>M03292:11:000000000-AEF91:1:1112:9219:22320
ATAGCAGGTACTGGATGAACTGTATACCCCCC
>M03292:11:000000000-AEF91:1:1112:21884:18288_(reversed)
ATCGACGGAACTGGTTGAACAGTTTACCCTCC
>M03292:11:000000000-AEF91:1:1112:23223:22645_(reversed)
ATGTCGGGAACAGGTTGAACTGTATATCCCCC
>M03292:11:000000000-AEF91:1:1113:12240:5886_(reversed)
ACAGTTGGAACTGGTTGAACAGTATATCCTCC
>M03292:11:000000000-AEF91:1:1112:20762:22701_(reversed)
AGTGTAGGTACTGGTTGAACTGTTTATCCTCC
>M03292:11:000000000-AEF91:1:1112:13250:23007_(reversed)
AGACGCGGTACTGGTTGAACTGTTTACCCCCC
>M03292:11:000000000-AEF91:1:1112:16544:23274_(reversed)
ATAGCAGGTACAGGATGAACTGTATATCCCCC
>M03292:11:000000000-AEF91:1:1112:9058:23322_(reversed)
ATCGACGGAACTGGTTGAACTGTTTACCCCCC
>M03292:11:000000000-AEF91:1:1113:9282:14986
ACAGTCGGTACTGGTTGAACAGTATATCCTCC
>M03292:11:000000000-AEF91:1:1113:25642:20420
ACTAGCGGAACTGGTTGAACTGTTTATCCCCC
>M03292:11:000000000-AEF91:1:1113:13253:20658_(reversed)
AGACGCGGTACAGGTTGAACAGTTTACCCCCC
>M03292:11:000000000-AEF91:1:1114:16086:1110_(reversed)
NTGTCGGGTACAGGATGAACTGTTTATCCTCC
>M03292:11:000000000-AEF91:1:1114:27637:12386_(reversed)
AGTGTAGGAACTGGTTGAACTGTATACCCTCC
>M03292:11:000000000-AEF91:1:1114:5708:7280_(reversed)
ATGTCGGGAACTGGTTGAACAGTTTACCCTCC
>M03292:11:000000000-AEF91:1:1115:9318:7273
ATAGCAGGAACAGGTTGAACAGTTTACCCTCC
>M03292:11:000000000-AEF91:1:1114:18636:13412_(reversed)
AGACGCGGTACAGGTTGAACTGTTTATCCCCC
>M03292:11:000000000-AEF91:1:1115:20466:20366_(reversed)
AGTGTAGGTACAGGATGAACTGTTTACCCTCC
>M03292:11:000000000-AEF91:1:1115:6426:9626
ACAGTCGGAACAGGTTGAACAGTATATCCCCC
>M03292:11:000000000-AEF91:1:1115:23067:13369_(reversed)
ATCGACGGTACAGGTTGAACAGTTTACCCTCC
>M03292:11:000000000-AEF91:1:1115:9010:20813_(reversed)
AGACGCGGAACTGGTTGAACAGTTTATCCTCC
>M03292:11:000000000-AEF91:1:1115:22526:10099
ATCGACGGTACTGGATGAACTGTATATCCCCC
>M03292:11:000000000-AEF91:1:1115:18489:10476
AGTGTAGGTACAGGTTGAACAGTATACCCTCC
>M03292:11:000000000-AEF91:1:1116:9854:4556_(reversed)
ATGTCGGGAACTGGTTGAACTGTTTACCCCCC
>M03292:11:000000000-AEF91:1:1115:20269:10672
AGTGTAGGTACAGGATGAACTGTTTACCCTCC
>M03292:11:000000000-AEF91:1:1115:14236:14537_(reversed)
AGTGTAGGTACTGGTTGAACTGTATATCCTCC
>M03292:11:000000000-AEF91:1:1116:8221:13524_(reversed)
AGACGCGGAACAGGTTGAACTGTTTATCCTCC
>M03292:11:000000000-AEF91:1:1115:22614:24111_(reversed)
AGACGCGGTACAGGTTGAACTGTTTATCCTCC
>M03292:11:000000000-AEF91:1:1116:9541:6886_(reversed)
ATAGCAGGAACTGGATGAACTGTATACCCTCC
>M03292:11:000000000-AEF91:1:1115:9204:24777
AGTGTAGGTACTGGTTGAACAGTTTACCCCCC
>M03292:11:000000000-AEF91:1:1116:10018:14130_(reversed)
ATCGACGGTACTGGTTGAACAGTTTACCCCCC
>M03292:11:000000000-AEF91:1:1116:20883:19683
AGACGCGGTACAGGTTGAACAGTTTATCCTCC
>M03292:11:000000000-AEF91:1:1115:11803:2020
ACTAGCGGAACAGGATGAACTGTTTATCCCCC
>M03292:11:000000000-AEF91:1:1115:25632:17917_(reversed)
ATAGCAGGAACAGGATGAACAGTATATCCTCC
>M03292:11:000000000-AEF91:1:1115:10496:2555
ACTAGCGGTACAGGTTGAACTGTATACCCTCC
>M03292:11:000000000-AEF91:1:1115:18856:18411_(reversed)
ACTAGCGGTACTGGTTGAACTGTATACCCCCC
>M03292:11:000000000-AEF91:1:1116:19812:8050_(reversed)
ATAGCAGGAACAGGATGAACTGTTTATCCCCC
>M03292:11:000000000-AEF91:1:1116:17176:15211_(reversed)
AGACGCGGTACTGGTTGAACAGTTTACCCTCC
>M03292:11:000000000-AEF91:1:1115:23783:18627_(reversed)
ATCGACGGAACAGGTTGAACTGTATATCCTCC
>M03292:11:000000000-AEF91:1:1115:7023:4052
ACAGTCGGTACTGGTTGAACTGTATACCCCCC
>M03292:11:000000000-AEF91:1:1116:14159:20577_(reversed)
ATGTCGGGTACAGGTTGAACTGTATACCCTCC
>M03292:11:000000000-AEF91:1:1116:9947:15629_(reversed)
AGTGTAGGTACAGGATGAACAGTTTATCCCCC
>M03292:11:000000000-AEF91:1:1115:18814:5267
AGACGCGGTACTGGTTGAACTGTATATCCTCC
>M03292:11:000000000-AEF91:1:1116:19722:12913_(reversed)
ATAGCAGGTACTGGATGAACAGTTTACCCCCC
>M03292:11:000000000-AEF91:1:1115:13768:6155
ATCGACGGTACTGGATGAACTGTATACCCCCC
>M03292:11:000000000-AEF91:1:1117:5094:8050_(reversed)
AGTGTAGGTACAGGTTGAACAGTTTATCCTCC
>M03292:11:000000000-AEF91:1:1117:28809:16982_(reversed)
ACAGTCGGTACAGGATGAACAGTTTACCCTCC
>M03292:11:000000000-AEF91:1:1117:4008:17073
AGACGCGGTACTGGTTGAACTGTTTATCCTCC
>M03292:11:000000000-AEF91:1:1117:27784:17746
ATGTCGGGAACAGGATGAACTGTATACCCTCC
>M03292:11:000000000-AEF91:1:1117:4361:18020_(reversed)
ACTAGCGGTACTGGATGAACTGTTTACCCTCC
>M03292:11:000000000-AEF91:1:1117:17634:18856_(reversed)
ACAGTCGGTACTGGATGAACTGTTTATCCCCC
>M03292:11:000000000-AEF91:1:1117:15497:23729
ACAGTCGGTACTGGATGAACTGTATATCCCCC
>M03292:11:000000000-AEF91:1:1117:8049:15912_(reversed)
ATAGCAGGTACAGGATGAACAGTTTACCCTCC
>M03292:11:000000000-AEF91:1:1117:10239:20329_(reversed)
ATCGACGGAACTGGATGAACAGTTTACCCCCC
>M03292:11:000000000-AEF91:1:1118:25540:5756
AGTGTAGGTACAGGTTGAACAGTATATCCTCC
>M03292:11:000000000-AEF91:1:1118:19723:17963_(reversed)
AGTGTAGGAACTGGTTGAACTGTATATCCCCC
>M03292:11:000000000-AEF91:1:1118:22074:18858_(reversed)
ACTAGCGGTACAGGATGAACTGTTTATCCCCC
>M03292:11:000000000-AEF91:1:1118:5551:19676
AGACGCGGTACTGGTTGAACTGTATATCCCCC
>M03292:11:000000000-AEF91:1:1118:13730:8368_(reversed)
ATAGCAGGTACTGGATGAACTGTATACCCCCC
>M03292:11:000000000-AEF91:1:1118:25370:20119
ATGTCGGGTACAGGTTGAACAGTTTATCCTCC
>M03292:11:000000000-AEF91:1:1118:6976:24117
ACTAGCGGAACTGGTTGAACAGTATACCCTCC
>M03292:11:000000000-AEF91:1:1118:3354:13019_(reversed)
ATAGCAGGTACAGGATGAACAGTATATCCTCC
>M03292:11:000000000-AEF91:1:1118:23698:21753
ACAGTCGGTACTGGTTGAACTGTTTATCCTCC
>M03292:11:000000000-AEF91:1:1118:12374:17503
ACAGTCGGTACTGGTTGAACTGTATACCCCCC
>M03292:11:000000000-AEF91:1:1119:18432:2249_(reversed)
AGTGTAGGAACTGGTTGAACTGTTTATCCCCC
>M03292:11:000000000-AEF91:1:1119:23306:15162_(reversed)
AGACGCGGTACAGGTTGAACTGTTTATCCCCC
>M03292:11:000000000-AEF91:1:1119:13960:12429_(reversed)
AGACGCGGAACTGGTTGAACTGTTTACCCTCC
>M03292:11:000000000-AEF91:1:1119:8064:16155_(reversed)
AGTGTAGGAACTGGATGAACAGTTTACCCTCC
>M03292:11:000000000-AEF91:1:1119:13070:16191_(reversed)
AGACGCGGTACTGGTTGAACAGTTTACCCTCC
>M03292:11:000000000-AEF91:1:1119:21347:5501_(reversed)
ACTAGCGGTACAGGTTGAACTGTATACCCTCC
>M03292:11:000000000-AEF91:1:1119:22451:13148_(reversed)
ACTAGCGGAACTGGATGAACTGTTTATCCCCC
>M03292:11:000000000-AEF91:1:2101:18057:25002
ATCGACGGAACTGGTTGAACTGTATATCCTCC
>M03292:11:000000000-AEF91:1:2101:18048:18755_(reversed)
ACTAGCGGAACAGGTTGAACAGTTTATCCTCC
>M03292:11:000000000-AEF91:1:1119:20489:13358
ATAGCAGGTACTGGTTGAACTGTTTATCCCCC
>M03292:11:000000000-AEF91:1:2101:16739:13954_(reversed)
AGACGCGGAACTGGTTGAACTGTATATCCTCC
>M03292:11:000000000-AEF91:1:2101:16339:14520_(reversed)
ATCGACGGTACAGGTTGAACTGTATACCCTCC
>M03292:11:000000000-AEF91:1:2102:12845:3674_(reversed)
ACTAGCGGTACTGGTTGAACTGTTTATCCTCC
>M03292:11:000000000-AEF91:1:2101:16987:4844
ACTAGCGGAACTGGATGAACTGTTTACCCTCC
>M03292:11:000000000-AEF91:1:1119:6324:14607_(reversed)
ATAGCAGGTACAGGTTGAACAGTTTATCCTCC
>M03292:11:000000000-AEF91:1:2101:21351:5604_(reversed)
ACTAGCGGTACTGGTTGAACAGTTTATCCCCC
>M03292:11:000000000-AEF91:1:1119:12571:18978
ATAGCAGGTACTGGATGAACTGTTTATCCTCC
>M03292:11:000000000-AEF91:1:2101:6884:21179
AGTGTAGGTACAGGTTGAACAGTTTATCCCCC
>M03292:11:000000000-AEF91:1:2102:15685:9549_(reversed)
ATGTCGGGAACAGGTTGAACTGTTTATCCTCC
>M03292:11:000000000-AEF91:1:2101:10116:16989_(reversed)
AGTGTAGGTACTGGATGAACTGTATATCCTCC
>M03292:11:000000000-AEF91:1:2102:8212:9973_(reversed)
ACAGTTGGTACTGGTTGAACTGTTTACCCTCC
>M03292:11:000000000-AEF91:1:2102:16434:18170_(reversed)
AGACGCGGTACAGGTTGAACAGTATACCCCCC
>M03292:11:000000000-AEF91:1:2102:27179:10002
AGTGTAGGTACTGGATGAACTGTATATCCTCC
>M03292:11:000000000-AEF91:1:2102:4638:10142
ATCGACGGAACTGGTTGAACAGTATATCCCCC
>M03292:11:000000000-AEF91:1:2101:15834:8171_(reversed)
ATCGACGGTACTGGTTGAACAGTTTACCCCCC
>M03292:11:000000000-AEF91:1:2102:19605:11125_(reversed)
ATCGACGGTACTGGATGAACTGTTTATCCCCC
>M03292:11:000000000-AEF91:1:2102:23712:8727
ATAGCAGGTACTGGATGAACAGTTTATCCCCC
>M03292:11:000000000-AEF91:1:2102:19446:11390_(reversed)
ATCGACGGAACAGGATGAACTGTTTACCCTCC
>M03292:11:000000000-AEF91:1:2102:18979:24524_(reversed)
ATGTCGGGTACAGGTTGAACAGTTTATCCCCC
>M03292:11:000000000-AEF91:1:2102:8168:24597_(reversed)
ATCGACGGTACTGGTTGAACAGTATATCCCCC
>M03292:11:000000000-AEF91:1:2102:23267:24664_(reversed)
ACTAGCGGTACAGGTTGAACTGTTTACCCCCC
>M03292:11:000000000-AEF91:1:2102:9419:24822_(reversed)
ACAGTCGGAACTGGTTGAACAGTTTACCCCCC
>M03292:11:000000000-AEF91:1:2102:20357:16283_(reversed)
ACTAGCGGTACTGGTTGAACAGTATACCCCCC
>M03292:11:000000000-AEF91:1:2101:6474:10067_(reversed)
AGTGTAGGTACTGGTTGAACAGTTTATCCCCC
>M03292:11:000000000-AEF91:1:2101:14465:10802
ATGTCGGGTACTGGTTGAACTGTATACCCTCC
>M03292:11:000000000-AEF91:1:2102:23133:13208
AGTGTAGGTACTGGTTGAACAGTTTATCCTCC
>M03292:11:000000000-AEF91:1:2102:10078:13325
AGTGTAGGTACTGGATGAACTGTTTACCCTCC
>M03292:11:000000000-AEF91:1:2103:20669:4424
AGACGCGGTACAGGTTGAACTGTATACCCTCC
>M03292:11:000000000-AEF91:1:2103:14829:4669
AGACGCGGTACTGGATGAACTGTATATCTCCC
>M03292:11:000000000-AEF91:1:2102:16817:22561_(reversed)
AGACGCGGAACAGGTTGAACTGTATATCCCCC
>M03292:11:000000000-AEF91:1:2101:25501:12047_(reversed)
AGACGCGGTACAGGTTGAACTGTTTATCCTCC
>M03292:11:000000000-AEF91:1:2103:24814:5721_(reversed)
AGACGCGGAACAGGTTGAACTGTTTACCCCCC
>M03292:11:000000000-AEF91:1:2101:18346:12360_(reversed)
AGTGTAGGTACTGGTTGAACTGTATATCCTCC
>M03292:11:000000000-AEF91:1:2103:7237:21951_(reversed)
ATGTCGGGTACAGGTTGAACAGTTTATCCTCC
>M03292:11:000000000-AEF91:1:2103:3330:10232
AGTGTAGGTACAGGATGAACAGTTTATCCCCC
>M03292:11:000000000-AEF91:1:2101:22702:12551_(reversed)
AGTGTAGGTACTGGTTGAACTGTATACCCTCC
>M03292:11:000000000-AEF91:1:2103:23034:22876_(reversed)
ATAGCAGGTACAGGATGAACTGTTTATCCCCC
>M03292:11:000000000-AEF91:1:2103:12078:23425_(reversed)
ACTAGCGGTACAGGTTGAACTGTTTATCCCCC
>M03292:11:000000000-AEF91:1:2103:23530:14799_(reversed)
ATAGCAGGAACAGGATGAACTGTTTATCCTCC
>M03292:11:000000000-AEF91:1:2103:20656:12261_(reversed)
AGACGCGGAACTGGATGAACAGTTTATCCCCC
>M03292:11:000000000-AEF91:1:2104:13592:2171_(reversed)
ATCGACGGTACAGGTTGAACTGTTTACCCTCC
>M03292:11:000000000-AEF91:1:2104:14147:10951_(reversed)
ATCGACGGTACAGGTTGAACTGTATATCCTCC
>M03292:11:000000000-AEF91:1:2104:26583:11259
ACTAGCGGAACTGGATGAACAGTTTATCCCCC
>M03292:11:000000000-AEF91:1:2104:22600:15851
ATAGCAGGTACTGGATGAACAGTATATCCTCC
>M03292:11:000000000-AEF91:1:2104:4429:16478
ACTAGCGGAACTGGTTGAACTGTTTACCCCCC
>M03292:11:000000000-AEF91:1:2103:17535:20799_(reversed)
ACAGTCGGAACTGGTTGAACTGTTTATCCCCC
>M03292:11:000000000-AEF91:1:2104:20415:7047
ATAGCAGGTACAGGTTGAACAGTTTATCCTCC
>M03292:11:000000000-AEF91:1:2104:18631:5249_(reversed)
ATGTCGGGAACAGGTTGAACAGTTTATCCTCC
>M03292:11:000000000-AEF91:1:2104:12768:7226
ATAGCAGGTACTGGTTGAACAGTTTACCCTCC
>M03292:11:000000000-AEF91:1:2104:14696:17197_(reversed)
AGTGTAGGTACAGGATGAACTGTTTATCCCCC
>M03292:11:000000000-AEF91:1:2104:25010:13607
ATCGACGGTACAGGATGAACAGTTTATCCCCC
>M03292:11:000000000-AEF91:1:2104:5417:22037_(reversed)
AGACGCGGTACAGGTTGAACTGTATATCCTCC
>M03292:11:000000000-AEF91:1:2104:18300:14055_(reversed)
AGACGCGGAACAGGTTGAACAGTTTATCCTCC
>M03292:11:000000000-AEF91:1:2105:21951:6365
ATAGCAGGAACTGGATGAACAGTTTATCCTCC
>M03292:11:000000000-AEF91:1:2104:18636:18860_(reversed)
AGACGCGGTACAGGTTGAACAGTATATCCCCC
>M03292:11:000000000-AEF91:1:2104:23862:14893_(reversed)
ACTAGCGGAACTGGATGAACAGTATATCCTCC
>M03292:11:000000000-AEF91:1:2104:15635:19017_(reversed)
ATCGACGGAACTGGATGAACTGTTTACCCTCC
>M03292:11:000000000-AEF91:1:2104:25615:10520_(reversed)
ATAGCAGGTACAGGATGAACTGTTTACCCCCC
>M03292:11:000000000-AEF91:1:2105:22318:13615_(reversed)
ATCGACGGTACTGGATGAACTGTTTACCCCCC
>M03292:11:000000000-AEF91:1:2104:19916:24322
ATCGACGGTACTGGATGAACAGTTTATCCCCC
>M03292:11:000000000-AEF91:1:2104:10680:25098
AGTGTAGGAACAGGTTGAACTGTTTATCCCCC
>M03292:11:000000000-AEF91:1:2104:13650:25146
ACAGTCGGTACAGGATGAACAGTTTACCCTCC
>M03292:11:000000000-AEF91:1:2105:6526:10188
AGTGTAGGTACTGGATGAACAGTTTATCCCCC
>M03292:11:000000000-AEF91:1:2105:13707:4225_(reversed)
ATCGACGGTACTGGTTGAACTGTATATCCCCC
>M03292:11:000000000-AEF91:1:2106:10316:4991_(reversed)
AGTGTAGGTACAGGTTGAACTGTTTATCCCCC
>M03292:11:000000000-AEF91:1:2106:5682:15537_(reversed)
ACTAGCGGAACTGGTTGAACAGTTTACCCTCC
>M03292:11:000000000-AEF91:1:2107:18774:9866_(reversed)
ACTAGCGGTACAGGTTGAACAGTATATCCTCC
>M03292:11:000000000-AEF91:1:2106:24337:16030
ACAGTCGGAACTGGATGAACTGTTTACCCTCC
>M03292:11:000000000-AEF91:1:2106:16700:12918_(reversed)
ATAGCAGGTACTGGTTGAACTGTATATCCTCC
>M03292:11:000000000-AEF91:1:2105:11379:19045_(reversed)
AGACGCGGTACTGGTTGAACTGTATATCCTCC
>M03292:11:000000000-AEF91:1:2106:13857:16973
ATAGCAGGTACTGGTTGAACTGTATACCCTCC
>M03292:11:000000000-AEF91:1:2107:16221:11731
ATAGCAGGTACTGGATGAACAGTTTACCCTCC
>M03292:11:000000000-AEF91:1:2106:5751:17361_(reversed)
AGACGCGGTACTGGTTGAACAGTTTACCCCCC
>M03292:11:000000000-AEF91:1:2106:21766:8393_(reversed)
ACTAGCGGTACTGGTTGAACTGTATACCCTCC
>M03292:11:000000000-AEF91:1:2106:8844:22330_(reversed)
ATAGCAGGTACAGGTTGAACAGTATATCCTCC
>M03292:11:000000000-AEF91:1:2106:28449:13667
ACTAGCGGTACAGGTTGAACAGTTTACCCTCC
>M03292:11:000000000-AEF91:1:2106:6276:8845_(reversed)
AGTGTAGGAACTGGTTGAACTGTTTACCCTCC
>M03292:11:000000000-AEF91:1:2107:2215:12857_(reversed)
ATAGCAGGAACAGGTTGAACAGTATATCCTCC
>M03292:11:000000000-AEF91:1:2106:19354:4357
ACTAGCGGTACAGGTTGAACTGTTTACCCCCC
>M03292:11:000000000-AEF91:1:2106:19073:18861_(reversed)
AGTGTAGGAACAGGTTGAACTGTATATCCTCC
>M03292:11:000000000-AEF91:1:2107:20544:13716
ATAGCAGGTACTGGATGAACAGTTTATCCTCC
>M03292:11:000000000-AEF91:1:2107:23601:13873_(reversed)
ATCGACGGTACTGGTTGAACTGTTTATCCCCC
>M03292:11:000000000-AEF91:1:2106:14627:19092_(reversed)
ACAGTCGGTACAGGTTGAACTGTTTATCCTCC
>M03292:11:000000000-AEF91:1:2108:24167:5524_(reversed)
AGTGTAGGTACAGGTTGAACTGTTTACCCTCC
>M03292:11:000000000-AEF91:1:2108:16314:5711
ATGTCGGGTACTGGATGAACTGTTTATCCTCC
>M03292:11:000000000-AEF91:1:2108:3888:14579_(reversed)
ATCGACGGAACAGGTTGAACAGTTTATCCCCC
>M03292:11:000000000-AEF91:1:2107:19966:23342
ATAGCAGGTACTGGTTGAACTGTATATCCTCC
>M03292:11:000000000-AEF91:1:2107:11170:23350_(reversed)
ATAGCAGGAACTGGATGAACTGTTTATCCCCC
>M03292:11:000000000-AEF91:1:2108:8960:5832_(reversed)
ATAGCAGGTACTGGATGAACAGTATATCCCCC
>M03292:11:000000000-AEF91:1:2107:3095:9119_(reversed)
ACTAGCGGAACTGGTTGAACAGTTTATCCTCC
>M03292:11:000000000-AEF91:1:2109:16739:1378_(reversed)
NCAGTCGGTACTGGATGAACAGTATATCCTCC
>M03292:11:000000000-AEF91:1:2108:17286:19199
ATCGACGGTACAGGATGAACAGTATATCCCCC
>M03292:11:000000000-AEF91:1:2108:20860:11475_(reversed)
AGTGTAGGAACAGGTTGAACTGTATACCCCCC
>M03292:11:000000000-AEF91:1:2107:13029:24433_(reversed)
AGTGTAGGAACAGGTTGAACTGTATATCCTCC
>M03292:11:000000000-AEF91:1:2108:25849:6984
ATCGACGGTACTGGTTGAACTGTTTATCCTCC
>M03292:11:000000000-AEF91:1:2108:3102:7368
ATCGACGGAACTGGATGAACAGTTTATCCTCC
>M03292:11:000000000-AEF91:1:2109:13839:4391
ATGTCGGGAACAGGATGAACTGTATACCCTCC
>M03292:11:000000000-AEF91:1:2108:1868:12400_(reversed)
ATAGCAGGTACAGGTTGAACTGTATACCCTCC
>M03292:11:000000000-AEF91:1:2108:13855:7558
ACTAGCGGAACTGGTTGAACAGTTTATCCCCC
>M03292:11:000000000-AEF91:1:2108:19875:21029_(reversed)
AGTGTAGGTACAGGATGAACTGTTTATCCCCC
>M03292:11:000000000-AEF91:1:2108:20018:12550_(reversed)
ACTAGCGGAACTGGTTGAACTGTATACCCCCC
>M03292:11:000000000-AEF91:1:2108:21896:13484_(reversed)
ACAGTCGGAACTGGTTGAACAGTATATCCTCC
>M03292:11:000000000-AEF91:1:2108:20687:13700_(reversed)
AGACGCGGTACAGGTTGAACTGTTTATCCCCC
>M03292:11:000000000-AEF91:1:2108:16704:23695_(reversed)
AGACGCGGTACAGGTTGAACAGTTTACCCTCC
>M03292:11:000000000-AEF91:1:2109:2811:8038_(reversed)
ATCGACGGAACAGGATGAACTGTTTACCCCCC
>M03292:11:000000000-AEF91:1:2109:15618:8387
AGTGTAGGTACTGGTTGAACAGTTTATCCCCC
>M03292:11:000000000-AEF91:1:2109:10673:13029
ACAGTCGGTACTGGATGAACAGTTTACCCCCC
>M03292:11:000000000-AEF91:1:2109:16079:13065_(reversed)
ACAGTCGGAACAGGATGAACTGTTTATCCTCC
>M03292:11:000000000-AEF91:1:2109:13539:18515_(reversed)
ATCGACGGTACTGGTTGAACTGTTTATCCTCC
>M03292:11:000000000-AEF91:1:2109:12260:18583_(reversed)
AGTGTAGGTACTGGTTGAACTGTATATCCTCC
>M03292:11:000000000-AEF91:1:2109:18341:18614
AGTGTAGGTACAGGTTGAACAGTTTACCCTCC
>M03292:11:000000000-AEF91:1:2109:27973:19054
AGTGTAGGTACAGGTTGAACTGTATACCCCCC
>M03292:11:000000000-AEF91:1:2109:22923:19056_(reversed)
AGACGCGGAACTGGTTGAACTGTTTATCCTCC
>M03292:11:000000000-AEF91:1:2109:5859:22810_(reversed)
ATCGACGGAACTGGTTGAACTGTATACCCTCC
>M03292:11:000000000-AEF91:1:2110:7140:17386_(reversed)
ATAGCAGGTACTGGTTGAACAGTTTACCCTCC
>M03292:11:000000000-AEF91:1:2110:20011:8579_(reversed)
ATCGACGGAACTGGTTGAACTGTTTATCCTCC
>M03292:11:000000000-AEF91:1:2109:28851:16881
AGTGTAGGAACTGGTTGAACTGTATACCCTCC
>M03292:11:000000000-AEF91:1:2109:15984:24343
AGTGTAGGAACTGGTTGAACAGTTTATCCTCC
>M03292:11:000000000-AEF91:1:2110:22260:18346
AGTGTAGGAACTGGATGAACTGTATACCCTCC
>M03292:11:000000000-AEF91:1:2110:21170:14531
ATAGCAGGTACTGGTTGAACAGTATATCCTCC
>M03292:11:000000000-AEF91:1:2110:4164:18577_(reversed)
ATCGACGGTACTGGATGAACTGTTTACCCCCC
>M03292:11:000000000-AEF91:1:2110:16994:9974
ACAGTCGGTACTGGATGAACAGTTTATCCTCC
>M03292:11:000000000-AEF91:1:2110:10279:21912
ATCGACGGTACTGGTTGAACTGTATATCCTCC
>M03292:11:000000000-AEF91:1:2111:6267:6306_(reversed)
AGTATAGGAACTGGTTGAACTGTTTACCCTCC
>M03292:11:000000000-AEF91:1:2110:22938:10892
ATCGACGGAACTGGTTGAACTGTTTATCCCCC
>M03292:11:000000000-AEF91:1:2110:21597:19838
AGACGCGGTACAGGTTGAACAGTTTATCCTCC
>M03292:11:000000000-AEF91:1:2110:16531:23013_(reversed)
AGTGTAGGTACAGGATGAACAGTTTATCCTCC
>M03292:11:000000000-AEF91:1:2111:25669:6691_(reversed)
ATGTCGGGTACAGGTTGAACAGTTTATCCTCC
>M03292:11:000000000-AEF91:1:2110:14290:4869_(reversed)
ACTAGCGGTACAGGTTGAACTGTTTATCCTCC
>M03292:11:000000000-AEF91:1:2110:8595:20129_(reversed)
ATAGCAGGTACTGGATGAACTGTTTACCCTCC
>M03292:11:000000000-AEF91:1:2111:21244:7034_(reversed)
ATCGACGGAACTGGTTGAACTGTTTATCCCCC
>M03292:11:000000000-AEF91:1:2110:7040:12065_(reversed)
AGTGTAGGTACTGGTTGAACAGTTTACCCCCC
>M03292:11:000000000-AEF91:1:2111:7033:11739_(reversed)
ATGTCGGGTACTGGATGAACTGTTTACCCCCC
>M03292:11:000000000-AEF91:1:2110:23440:24106
ACTAGCGGTACAGGTTGAACTGTTTACCCCCC
>M03292:11:000000000-AEF91:1:2111:14611:7831_(reversed)
AGACGCGGTACAGGTTGAACTGTATATCCTCC
>M03292:11:000000000-AEF91:1:2112:4578:8520
ATAGCAGGTACTGGATGAACAGTTTACCCCCC
>M03292:11:000000000-AEF91:1:2111:11235:8857_(reversed)
ACTAGCGGAACAGGTTGAACTGTTTACCCCCC
>M03292:11:000000000-AEF91:1:2112:7782:3468_(reversed)
ATAGCAGGTACTGGATGAACTGTATATCCCCC
>M03292:11:000000000-AEF91:1:2111:3647:9529_(reversed)
ATAGCAGGAACAGGTTGAACTGTATATCCCCC
>M03292:11:000000000-AEF91:1:2112:19871:9625
AGTGTAGGAACTGGTTGAACAGTATACCCTCC
>M03292:11:000000000-AEF91:1:2112:9164:4404_(reversed)
ACTAGCGGAACTGGTTGAACAGTTTATCCCCC
>M03292:11:000000000-AEF91:1:2111:8967:16248
ATGTCGGGAACAGTATGAACTGTTTACCCCCC
>M03292:11:000000000-AEF91:1:2112:10452:14229
AGTGTAGGTACAGGTTGAACAGTTTATCCTCC
>M03292:11:000000000-AEF91:1:2112:20999:18366
ATCGACGGTACTGGATGAACAGTTTACCCCCC
>M03292:11:000000000-AEF91:1:2112:3855:6767_(reversed)
ATGTCGGGTACTGGTTGAACTGTTTATCCCCC
>M03292:11:000000000-AEF91:1:2111:6835:17733_(reversed)
ATAGCAGGAACTGGTTGAACTGTATACCCTCC
>M03292:11:000000000-AEF91:1:2111:12542:18490_(reversed)
ACAGTCGGTACTGGATGAACTGTTTATCCTCC
>M03292:11:000000000-AEF91:1:2113:4611:7328_(reversed)
ATCGACGGAACAGGTTGAACTGTTTATCCTCC
>M03292:11:000000000-AEF91:1:2113:20572:12040
AGACGCGGTACAGGTTGAACTGTTTATCCCCC
>M03292:11:000000000-AEF91:1:2112:22961:15524
ACAGTCGGTACTGGATGAACTGTTTATCCTCC
>M03292:11:000000000-AEF91:1:2113:6237:16518
ATAGCAGGTACTGGATGAACTGTTTATCCCCC
>M03292:11:000000000-AEF91:1:2113:23456:8672
ATGTCGGGTACTGGATGAACTGTATATCCCCC
>M03292:11:000000000-AEF91:1:2113:10399:2409_(reversed)
AGACGCGGAACAGGTTGAACTGTTTATCCTCC
>M03292:11:000000000-AEF91:1:2113:21225:16684_(reversed)
ATCGACGGTACTGGTTGAACTGTATATCCCCC
>M03292:11:000000000-AEF91:1:2113:20147:17223_(reversed)
ATGTCGGGAACTGGTTGAACTGTTTATCCTCC
>M03292:11:000000000-AEF91:1:2113:18092:13379_(reversed)
ATAGCAGGAACAGGATGAACTGTTTACCCTCC
>M03292:11:000000000-AEF91:1:2114:18660:5200_(reversed)
ATAGCAGGAACTGGTTGAACAGTTTATCCCCC
>M03292:11:000000000-AEF91:1:2112:14729:16984
AGTGTAGGTACTGGTTGAACTGTTTACCCTCC
>M03292:11:000000000-AEF91:1:2112:9520:21011_(reversed)
ACTAGCGGAACTGGTTGAACTGTTTACCCTCC
>M03292:11:000000000-AEF91:1:2113:8257:9946_(reversed)
AGTGTAGGAACAGGTTGAACAGTTTATCCTCC
>M03292:11:000000000-AEF91:1:2112:7631:21409_(reversed)
ACAGTCGGAACAGGTTGAACAGTTTATCCTCC
>M03292:11:000000000-AEF91:1:2112:13657:21964_(reversed)
AGACGCGGAACTGGATGAACAGTATATCCTCC
>M03292:11:000000000-AEF91:1:2113:15479:23081_(reversed)
ATAGCAGGTACTGGATGAACAGTTTATCCTCC
>M03292:11:000000000-AEF91:1:2113:2173:10538
ATCGACGGTACAGGATGAACTGTTTATCCCCC
>M03292:11:000000000-AEF91:1:2114:14894:7319
ATAGCAGGAACAGGATGAACTGTTTACCCCCC
>M03292:11:000000000-AEF91:1:2114:13466:9675_(reversed)
AGACGCGGTACTGGATGAACTGTTTACCCCCC
>M03292:11:000000000-AEF91:1:2113:8801:24204_(reversed)
ATAGCAGGAACTGGATGAACAGTTTACCCCCC
>M03292:11:000000000-AEF91:1:2113:19744:24642
AGTGTAGGTACAGGTTGAACTGTATATCCTCC
>M03292:11:000000000-AEF91:1:2113:13675:11988_(reversed)
AGTGTAGGTACTGGTTGAACAGTTTACCCCCC
>M03292:11:000000000-AEF91:1:2114:17524:12620
ACAGTCGGAACTGGTTGAACTGTATACCCTCC
>M03292:11:000000000-AEF91:1:2113:9784:25010_(reversed)
ATAGCAGGAACAGGATGAACAGTATACCCCCC
>M03292:11:000000000-AEF91:1:2113:23931:14201_(reversed)
AGTGTAGGTACAGGATGAACTGTTTATCCTCC
>M03292:11:000000000-AEF91:1:2114:15112:13535
ACTAGCGGTACTGGATGAACTGTATACCCCCC
>M03292:11:000000000-AEF91:1:2114:13721:3248
ACTAGCGGAACTGGTTGAACAGTATATCCTCC
>M03292:11:000000000-AEF91:1:2114:12162:17363_(reversed)
AGTGTAGGAACAGGATGAACTGTTTATCCCCC
>M03292:11:000000000-AEF91:1:2113:25599:19333_(reversed)
ATAGCAGGAACTGGTTGAACTGTATATCCTCC
>M03292:11:000000000-AEF91:1:2114:11991:14325_(reversed)
AGTGTAGGTACAGGTTGAACTGTATATCCCCC
>M03292:11:000000000-AEF91:1:2113:10624:19989
AGACGCGGTACTGGTTGAACTGTTTATCCTCC
>M03292:11:000000000-AEF91:1:2113:26468:6998
AGTGTAGGTACTGGTTGAACAGTTTACCCTCC
>M03292:11:000000000-AEF91:1:2113:22724:20126
ATCGACGGAACTGGTTGAACTGTTTACCCCCC
>M03292:11:000000000-AEF91:1:2113:7141:15532
AGTGTAGGTACTGGTTGAACTGTTTACCCCCC
>M03292:11:000000000-AEF91:1:2114:22041:14736
AGACGCGGAACTGGTTGAACTGTATACCCCCC
>M03292:11:000000000-AEF91:1:2113:5808:15883_(reversed)
AGTGTAGGTACAGGTTGAACTGTTTATCCCCC
>M03292:11:000000000-AEF91:1:2114:24538:14757_(reversed)
ATAGCAGGAACTGGTTGAACAGTATACCCTCC
>M03292:11:000000000-AEF91:1:2113:18281:20748_(reversed)
ACAGTCGGAACTGGATGAACTGTTTATCCCCC
>M03292:11:000000000-AEF91:1:2114:3388:18383
ATAGCAGGAACTGGTTGAACTGTATACCCCCC
>M03292:11:000000000-AEF91:1:2114:19939:23904_(reversed)
AGTGTAGGTACTGGATGAACAGTATACCCCCC
>M03292:11:000000000-AEF91:1:2114:9388:15353
ATAGCAGGAACTGGATGAACAGTATATCCCCC
>M03292:11:000000000-AEF91:1:2114:11524:24238_(reversed)
AGTGTAGGTACTGGTTGAACAGTTTATCCTCC
>M03292:11:000000000-AEF91:1:2114:26771:15596_(reversed)
ATGTCGGGAACAGGATGAACAGTTTATCCTCC
>M03292:11:000000000-AEF91:1:2114:17076:11359_(reversed)
ATCGACGGTACTGGTTGAACAGTATATCCTCC
>M03292:11:000000000-AEF91:1:2114:9254:11376_(reversed)
ACAGTCGGAACAGGATGAACAGTTTACCCTCC
>M03292:11:000000000-AEF91:1:2115:20520:3319_(reversed)
ATAGCAGGTACAGGATGAACAGTTTACCCTCC
>M03292:11:000000000-AEF91:1:2115:11625:3588
AGACGCGGTACTGGTTGAACTGTTTATCCCCC
>M03292:11:000000000-AEF91:1:2115:3238:9836
AGTGTAGGTACTGGTTGAACTGTTTACCCTCC
>M03292:11:000000000-AEF91:1:2115:8081:18307_(reversed)
AGTGTAGGTACAGGTTGAACAGTTTATCCCCC
>M03292:11:000000000-AEF91:1:2115:23809:18726
ATAGCAGGAACTGGATGAACTGTTTATCCTCC
>M03292:11:000000000-AEF91:1:2115:19922:6201
ACAGTCGGAACAGGATGAACTGTATATCCCCC
>M03292:11:000000000-AEF91:1:2115:21422:10576_(reversed)
ACAGTCGGTACTGGATGAACAGTATACCCCCC
>M03292:11:000000000-AEF91:1:2115:24552:19313_(reversed)
AGACGCGGTACTGGATGAACAGTTTATCCCCC
>M03292:11:000000000-AEF91:1:2116:5769:8484
ACTAGCGGTACTGGTTGAACAGTATATCCTCC
>M03292:11:000000000-AEF91:1:2116:26085:8795
ACAGTCGGTACAGGTTGAACAGTATATCCTCC
>M03292:11:000000000-AEF91:1:2115:12675:15332_(reversed)
AGACGCGGAACTGGTTGAACTGTTTATCCTCC
>M03292:11:000000000-AEF91:1:2116:18731:12920
AGACGCGGAACTGGTTGAACAGTATACCCCCC
>M03292:11:000000000-AEF91:1:2115:8520:11808
AGTGTAGGTACTGGTTGAACAGTATATCCTCC
>M03292:11:000000000-AEF91:1:2115:24124:15824
ACTAGCGGTACAGGTTGAACTGTATATCCTCC
>M03292:11:000000000-AEF91:1:2115:23744:8442_(reversed)
ATAGCAGGTACTGGATGAACTGTTTATCCCCC
>M03292:11:000000000-AEF91:1:2115:6703:13095_(reversed)
AGTGTAGGAACAGGTTGAACAGTTTACCCTCC
>M03292:11:000000000-AEF91:1:2115:4267:13194_(reversed)
ACTAGCGGAACAGGTTGAACAGTATACCCCCC
>M03292:11:000000000-AEF91:1:2115:9726:17326_(reversed)
ATAGCAGGTACTGGATGAACTGTTTATCCCCC
>M03292:11:000000000-AEF91:1:2116:10634:14518_(reversed)
ACAGTCGGAACTGGATGAACAGTATACCCTCC
>M03292:11:000000000-AEF91:1:2115:6423:9397_(reversed)
ACAGTCGGTACTGGTTGAACTGTATATCCTCC
>M03292:11:000000000-AEF91:1:2115:23450:17896_(reversed)
AGACGCGGAACTGGTTGAACAGTTTATCCTCC
>M03292:11:000000000-AEF91:1:2114:18999:12309
ATGTCGGGAACTGGATGAACTGTATATCCTCC
>M03292:11:000000000-AEF91:1:2116:13298:15342_(reversed)
AGTGTAGGTACTGGATGAACTGTATATCCCCC
>M03292:11:000000000-AEF91:1:2116:18054:15685_(reversed)
AGTGTAGGAACAGGATGAACAGTTTACCCTCC
>M03292:11:000000000-AEF91:1:2117:6940:4806_(reversed)
ATCGACGGTACTGGATGAACTGTATACCCCCC
>M03292:11:000000000-AEF91:1:2116:24151:17445
AGTGTAGGAACAGGTTGAACAGTTTATCCTCC
>M03292:11:000000000-AEF91:1:2116:2894:17474_(reversed)
ATGTCGGGTACAGGTTGAACAGTATACCCTCC
>M03292:11:000000000-AEF91:1:2117:3163:10400_(reversed)
ATAGCAGGAACTGGATGAACTGTTTATCCCCC
>M03292:11:000000000-AEF91:1:2116:14879:21724_(reversed)
ATCGACGGAACAGGTTGAACTGTTTATCCTCC
>M03292:11:000000000-AEF91:1:2117:13023:19134_(reversed)
ACAGTCGGTACTGGATGAACAGTATACCCCCC
>M03292:11:000000000-AEF91:1:2117:12663:19207_(reversed)
ACAGTCGGTACTGGATGAACTGTTTACCCTCC
>M03292:11:000000000-AEF91:1:2117:26606:19236_(reversed)
ATCGACGGAACTGGATGAACTGTTTATCCCCC
>M03292:11:000000000-AEF91:1:2118:17268:8484_(reversed)
AGTGTAGGAACAGGTTGAACAGTTTATCCCCC
>M03292:11:000000000-AEF91:1:2117:10947:15298_(reversed)
ATAGCAGGTACAGGATGAACAGTTTACCCCCC
>M03292:11:000000000-AEF91:1:2117:8497:20152
ACTAGCGGAACAGGATGAACAGTTTATCCCCC
>M03292:11:000000000-AEF91:1:2116:18552:20097_(reversed)
ATAGCAGGTACTGGATGAACAGTTTATCCCCC
>M03292:11:000000000-AEF91:1:2116:11387:20206
ACTAGCGGTACTGGTTGAACAGTATATCCCCC
>M03292:11:000000000-AEF91:1:2117:5907:15819_(reversed)
ATAGCAGGAACTGGATGAACAGTTTATCCCCC
>M03292:11:000000000-AEF91:1:2117:8226:8017_(reversed)
AGTGTAGGTACTGGTTGAACTGTATATCCTCC
>M03292:11:000000000-AEF91:1:2117:16763:11013_(reversed)
AGTGTAGGAACTGGATGAACTGTTTACCCCCC
>M03292:11:000000000-AEF91:1:2117:2750:11202_(reversed)
AGACGCGGAACAGGTTGAACTGTTTATCCTCC
>M03292:11:000000000-AEF91:1:2117:16168:22218
AGACGCGGTACTGGTTGAACAGTTTACCCTCC
>M03292:11:000000000-AEF91:1:2117:20385:12175_(reversed)
ATAGCAGGTACAGGTTGAACTGTATACCCTCC
>M03292:11:000000000-AEF91:1:2118:4814:11073
ATGTCGGGAACAGGTTGAACTGTATACCCCCC
>M03292:11:000000000-AEF91:1:2118:25502:7207_(reversed)
ACTAGCGGTACAGGATGAACTGTATATCCCCC
>M03292:11:000000000-AEF91:1:2117:22669:18499
ATGTCGGGTACAGGTTGAACAGTTTATCCTCC
>M03292:11:000000000-AEF91:1:2118:8615:12469_(reversed)
ATAGCAGGTACAGGTTGAACAGTTTATCCTCC
>M03292:11:000000000-AEF91:1:2118:11125:12795_(reversed)
ATAGCAGGAACTGGTTGAACAGTATATCCTCC
>M03292:11:000000000-AEF91:1:2118:3906:12831
ATCGACGGAACAGGTTGAACAGTTTACCCCCC
>M03292:11:000000000-AEF91:1:2119:24691:11799_(reversed)
ATAGCAGGAACTGGTTGAACTGTTTATCCTCC
>M03292:11:000000000-AEF91:1:2119:18873:16733_(reversed)
ATAGCAGGAACTGGTTGAACTGTTTACCCTCC
>M03292:11:000000000-AEF91:1:2118:22463:22941_(reversed)
ATCGACGGAACTGGTTGAACTGTATATCCCCC
>M03292:11:000000000-AEF91:1:2118:4874:19480_(reversed)
ACAGTCGGTACTGGTTGAACAGTATACCCTCC
>M03292:11:000000000-AEF91:1:2119:12454:13000_(reversed)
AGTGTAGGTACAGGATGAACTGTTTATCCCCC
>M03292:11:000000000-AEF91:1:2119:28407:9639
ATAGCAGGAACTGGTTGAACAGTTTATCCCCC
>M03292:11:000000000-AEF91:1:2119:19366:18029_(reversed)
ATAGCAGGAACTGGATGAACTGTATATCCCCC
>M03292:11:000000000-AEF91:1:2119:25788:9735_(reversed)
AGTGTAGGTACTGGATGAACTGTATATCCCCC
>M03292:11:000000000-AEF91:1:2118:24943:16454_(reversed)
ATGTCGGGTACTGGTTGAACTGTATACCCTCC
>M03292:11:000000000-AEF91:1:2118:15960:21205
AGTGTAGGAACTGGATGAACTGTATATCCCCC
>M03292:11:000000000-AEF91:1:2119:22379:14410_(reversed)
ATCGACGGTACAGGTTGAACTGTATATCCCCC
>M03292:11:000000000-AEF91:1:2119:17739:14909
ATAGCAGGTACAGGATGAACAGTTTACCCCCC
>M03292:11:000000000-AEF91:1:2119:26113:6682_(reversed)
ACTAGCGGAACTGGTTGAACTGTTTACCCTCC
>M03292:11:000000000-AEF91:1:2119:5766:20364
ACTAGCGGAACAGGTTGAACTGTATACCCTCC
>M03292:11:000000000-AEF91:1:2119:13070:22604_(reversed)
AGTGTAGGTACAGGTTGAACTGTATATCCCCC
>M03292:11:000000000-AEF91:1:2119:9407:24012_(reversed)
ATGTCGGGTACTGGTTGAACAGTTTATCCTCC
>M03292:11:000000000-AEF91:1:2119:23025:24746_(reversed)
AGACGCGGTACAGGTTGAACTGTTTACCCTCC
>M03292:11:000000000-AEF91:1:1101:12204:1141
NTGTCGGGTACTGGATGAACTGTTTACCCTCC
>M03292:11:000000000-AEF91:1:1101:10416:1219
ATAGCAGGAACTGGATGAACAGTATATCCTCC
>M03292:11:000000000-AEF91:1:1101:16422:1811
AGTGTAGGAACAGGTTGAACTGTTTATCCCCC
>M03292:11:000000000-AEF91:1:1101:9628:1862
ATGTCGGGAACAGGTTGAACTGTTTACCCCCC
>M03292:11:000000000-AEF91:1:1101:18149:1867
ACTAGCGGTACAGGTTGAACAGTTTACCCCCC
>M03292:11:000000000-AEF91:1:1101:11886:2020_(reversed)
ATCGACGGTACTGGTTGAACTGTATATCCTCC
>M03292:11:000000000-AEF91:1:1101:17371:2199_(reversed)
ATAGCAGGTACAGGATGAACAGTATACCCTCC
>M03292:11:000000000-AEF91:1:1101:19821:2367
ATCGACGGAACTGGTTGAACTGTATATCCTCC
>M03292:11:000000000-AEF91:1:1101:15788:2520
AGTGTAGGAACTGGATGAACAGTATACCCCCC
>M03292:11:000000000-AEF91:1:1101:20407:2528_(reversed)
ATCGACGGTACAGGATGAACTGTATACCCCCC
>M03292:11:000000000-AEF91:1:1101:11424:2608
AGACGCGGTACTGGTTGAACTGTATACCCTCC
>M03292:11:000000000-AEF91:1:1101:13923:2623_(reversed)
AGTGTAGGTACAGGTTGAACAGTTTATCCCCC
>M03292:11:000000000-AEF91:1:1101:20008:2848
ATCGACGGTACAGGTTGAACAGTATACCCCCC
>M03292:11:000000000-AEF91:1:1101:22846:2857_(reversed)
AGTGTAGGTACTGGTTGAACAGTTTATCCCCC
>M03292:11:000000000-AEF91:1:1101:11577:2952
AGTGTAGGTACTGGATGAACTGTTTATCCCCC
>M03292:11:000000000-AEF91:1:1101:23879:3052
ATAGCAGGAACAGGTTGAACAGTATATCCCCC
>M03292:11:000000000-AEF91:1:1101:11300:3117
ATAGCAGGAACTGGATGAACAGTATATCCTCC
>M03292:11:000000000-AEF91:1:1101:16591:3126
ACTAGCGGAACTGGTTGAACTGTTTGTCCTCC
>M03292:11:000000000-AEF91:1:1101:7482:3160
AGTGTAGGAACTGGATGAACAGTTTACCCTCC
>M03292:11:000000000-AEF91:1:1101:18290:3225
ACAGTCGGAACTGGATGAACAGTTTACCCTCC
>M03292:11:000000000-AEF91:1:1101:9315:3446
ATCGACGGTACTGGATGAACAGTTTACCCTCC
>M03292:11:000000000-AEF91:1:1101:13642:3598
AGACGCGGAACTGGATGAACTGTTTACCCCCC
>M03292:11:000000000-AEF91:1:1101:10513:3618_(reversed)
ATAGCAGGTACAGGTTGAACTGTATATCCCCC
>M03292:11:000000000-AEF91:1:1101:11674:3713_(reversed)
AGTGTAGGTACTGGTTGAACTGTTTATCCCCC
>M03292:11:000000000-AEF91:1:1101:16598:3731
ATCGACGGAACTGGTTGAACAGTTTACCCCCC
>M03292:11:000000000-AEF91:1:1101:14152:3668_(reversed)
AGTGTAGGAACTGGTTGAACTGTATATCCTCC
>M03292:11:000000000-AEF91:1:1101:9911:3872_(reversed)
ACAGTCGGTACAGGTTGAACTGTTTATCCCCC
>M03292:11:000000000-AEF91:1:1101:19560:4043_(reversed)
ACAGTCGGTACTGGTTGAACTGTTTATCCTCC
>M03292:11:000000000-AEF91:1:1101:14450:4049
ACAGTCGGAACTGGATGAACAGTATACCCTCC
>M03292:11:000000000-AEF91:1:1101:8158:4099_(reversed)
ATAGCAGGTACAGGTTGAACTGTATATCCTCC
>M03292:11:000000000-AEF91:1:1101:5736:4102_(reversed)
ATCGACGGTACTGGTTGAACTGTATATCCCCC
>M03292:11:000000000-AEF91:1:1101:20660:4161_(reversed)
AGTGTAGGTACAGGTTGAACTGTATACCCTCC
>M03292:11:000000000-AEF91:1:1101:16746:4206_(reversed)
ACTAGCGGAACTGGTTGAACTGTTTATCCCCC
>M03292:11:000000000-AEF91:1:1101:15516:4242_(reversed)
AGACGCGGAACAGGTTGAACAGTTTATCCTCC
>M03292:11:000000000-AEF91:1:1101:22825:4243
ACAGTCGGAACAGGTTGAACTGTTTACCCTCC
>M03292:11:000000000-AEF91:1:1101:11437:4353
ATGTCGGGAACTGGTTGAACAGTTTATCCCCC
>M03292:11:000000000-AEF91:1:1101:12073:4488
AGTGTAGGTACAGGTTGAACAGTATATCCTCC
>M03292:11:000000000-AEF91:1:1101:26160:4577
ACAGTCGGTACTGGTTGAACAGTATATCCTCC
>M03292:11:000000000-AEF91:1:1101:18861:4705_(reversed)
ATCGACGGTACAGGTTGAACAGTATACCCTCC
>M03292:11:000000000-AEF91:1:1101:25493:4835_(reversed)
ATAGCAGGAACTGGTTGAACTGTTTATCCCCC
>M03292:11:000000000-AEF91:1:1101:20968:4877
AGTGTAGGTACTGGATGAACTGTTTACCCTCC
>M03292:11:000000000-AEF91:1:1101:20772:4890_(reversed)
ACTAGCGGTACAGGATGAACTGTTTACCCTCC
>M03292:11:000000000-AEF91:1:1101:15464:4893
ATGTCGGGTACTGGATGAACTGTTTACCCTCC
>M03292:11:000000000-AEF91:1:1101:22482:4953
ATGTCGGGTACAGGTTGAACAGTATATCCCCC
>M03292:11:000000000-AEF91:1:1101:19123:5014
ATGTCGGGTACAGGTTGAACTGTATACCCTCC
>M03292:11:000000000-AEF91:1:1101:4333:5159
AGTGTAGGTACTGGTTGAACAGTATACCCTCC
>M03292:11:000000000-AEF91:1:1101:23471:5172_(reversed)
AGACGCGGTACAGGTTGAACTGTATATCCCCC
>M03292:11:000000000-AEF91:1:1101:4550:5237
AGACGCGGAACTGGTTGAACAGTATATCCCCC
>M03292:11:000000000-AEF91:1:1101:21919:5347_(reversed)
AGACGCGGAACAGGTTGAACAGTTTATCCTCC
>M03292:11:000000000-AEF91:1:1101:14763:5390_(reversed)
AGTGTAGGAACAGGTTGAACTGTTTACCCCCC
>M03292:11:000000000-AEF91:1:1101:14214:5494
AGTGTAGGTACTGGATGAACTGTTTATCCCCC
>M03292:11:000000000-AEF91:1:1101:10486:5508_(reversed)
ACTAGCGGTACAGGTTGAACAGTTTACCCCCC
>M03292:11:000000000-AEF91:1:1101:11521:5508_(reversed)
ACAGTCGGAACTGGTTGAACAGTATATCCTCC
>M03292:11:000000000-AEF91:1:1101:12448:5537_(reversed)
AGTGTAGGTACTGGTTGAACTGTATATCCCCC
>M03292:11:000000000-AEF91:1:1101:6659:5574_(reversed)
ATAGCAGGTACAGGTTGAACTGTTTATCCTCC
>M03292:11:000000000-AEF91:1:1101:15984:5663_(reversed)
ATCGACGGTACTGGATGAACAGTTTACCCTCC
>M03292:11:000000000-AEF91:1:1101:18642:5723
AGTGTAGGAACAGGTTGAACTGTATATCCTCC
>M03292:11:000000000-AEF91:1:1101:18403:5924
AGTGTAGGAACAGGATGAACTGTTTACCCTCC
>M03292:11:000000000-AEF91:1:1101:15480:6040_(reversed)
ACAGTCGGAACTGGATGAACTGTATATCCTCC
>M03292:11:000000000-AEF91:1:1101:17539:6069
ATGTCGGGTACAGGATGAACTGTTTATCCCCC
>M03292:11:000000000-AEF91:1:1101:17519:6109
ATCGACGGTACAGGATGAACAGTATATCCCCC
>M03292:11:000000000-AEF91:1:1101:16342:6122
ATGTCGGGTACTGGATGAACAGTATACCCTCC
>M03292:11:000000000-AEF91:1:1101:11154:6227_(reversed)
ATAGCAGGAACAGGATGAACTGTATACCCTCC
>M03292:11:000000000-AEF91:1:1101:5025:6322_(reversed)
ATCGACGGAACTGGATGAACTGTATACCCTCC
>M03292:11:000000000-AEF91:1:1101:21570:6356_(reversed)
AGACGCGGTACTGGTTGAACAGTTTATCCCCC
>M03292:11:000000000-AEF91:1:1101:12773:6448
ATCGACGGTACAGGTTGAACTGTATATCCTCC
>M03292:11:000000000-AEF91:1:1101:11853:6470
AGTGTAGGAACTGGTTGAACAGTTTATCCTCC
>M03292:11:000000000-AEF91:1:1101:27672:6519
ACAGTCGGAACTGGTTGAACTGTTTATCCTCC
>M03292:11:000000000-AEF91:1:1101:14153:6523_(reversed)
ATGTCGGGTACTGGATGAACAGTATATCCCCC
>M03292:11:000000000-AEF91:1:1101:7021:6589
AGTGTAGGTACACGATGAACTGTTTATCCTCC
>M03292:11:000000000-AEF91:1:1101:12950:6601_(reversed)
ATGTCGGGAACTGGATGAACAGTATATCCTCC
>M03292:11:000000000-AEF91:1:1101:6600:6609
ATCGACGGTACTGGTTGAACAGTATATCCCCC
>M03292:11:000000000-AEF91:1:1101:21955:6645_(reversed)
ATGTCGGGTACTGGTTGAACTGTATATCCTCC
>M03292:11:000000000-AEF91:1:1101:23602:6685_(reversed)
ACAGTCGGTACTGGTTGAACAGTATATCCTCC
>M03292:11:000000000-AEF91:1:1101:6969:6667
AGTGTAGGAACTGGTTGAACAGTTTATCCTCC
>M03292:11:000000000-AEF91:1:1101:20136:6689
ATCGACGGTACTGGATGAACTGTTTACCCTCC
>M03292:11:000000000-AEF91:1:1101:10184:6703
ATGTCGGGTACTGGATGAACAGTTTATCCTCC
>M03292:11:000000000-AEF91:1:1101:11879:6728_(reversed)
AGTGTAGGTACAGGTTGAACAGTATATCCTCC
>M03292:11:000000000-AEF91:1:1101:22113:6797_(reversed)
ACAGTCGGTACTGGATGAACTGTTTACCCCCC
>M03292:11:000000000-AEF91:1:1101:9613:6811
ATAGCAGGTACAGGATGAACTGTATATCCTCC
>M03292:11:000000000-AEF91:1:1101:16766:6823
AGACGCGGTACAGGATGAACTGTTTATCCCCC
>M03292:11:000000000-AEF91:1:1101:20409:6881_(reversed)
AGACGCGGAACTGGATGAACTGTTTATCCCCC
>M03292:11:000000000-AEF91:1:1101:22066:6997_(reversed)
AGTGTAGGTACAGGTTGAACTGTATATCCCCC
>M03292:11:000000000-AEF91:1:1101:7877:7056
ATGTCGGGTACAGGTTGAACTGTTTATCCTCC
>M03292:11:000000000-AEF91:1:1101:4622:7004_(reversed)
AGTGTAGGTACTGGTTGAACTGTTTACCCCCC
>M03292:11:000000000-AEF91:1:1101:5515:7162_(reversed)
ACTAGCGGTACTGGATGAACAGTTTACCCCCC
>M03292:11:000000000-AEF91:1:1101:15791:7167
AGACGCGGTACAGGTTGAACTGTTTACCCCCC
>M03292:11:000000000-AEF91:1:1101:13490:7171
ATCGACGGTACAGGTTGAACAGTATATCCCCC
>M03292:11:000000000-AEF91:1:1101:16918:7230
AGTGTAGGTACTGGTTGAACAGTATATCCTCC
>M03292:11:000000000-AEF91:1:1101:20748:7358_(reversed)
ACAGTCGGAACTGGATGAACTGTTTATCCCCC
>M03292:11:000000000-AEF91:1:1101:23322:7622_(reversed)
ACTAGCGGTACTGGATGAACAGTTTATCCCCC
>M03292:11:000000000-AEF91:1:1101:12075:7667_(reversed)
ATCGACGGTACTGGTTGAACTGTTTACCCCCC
>M03292:11:000000000-AEF91:1:1101:28048:7689_(reversed)
ACAGTCGGTACTGGATGAACAGTTTACCCCCC
>M03292:11:000000000-AEF91:1:1101:22436:7863
ATCGACGGTACTGGTTGAACAGTTTACCCTCC
>M03292:11:000000000-AEF91:1:1101:15338:7996
AGACGCGGTACTGGTTGAACTGTATATCCTCC
>M03292:11:000000000-AEF91:1:1101:13183:8006_(reversed)
ATCGACGGTACAGGATGAACAGTTTATCCCCC
>M03292:11:000000000-AEF91:1:1101:24914:8050_(reversed)
ACAGTCGGTACAGGATGAACTGTTTATCCTCC
>M03292:11:000000000-AEF91:1:1101:28036:8048_(reversed)
AGTGTAGGTACTGGTTGAACTGTATATCCCCC
>M03292:11:000000000-AEF91:1:1101:6675:8117
ATCGACGGTACTGGTTGAACAGTATATCCCCC
>M03292:11:000000000-AEF91:1:1101:6749:8116
AGACGCGGTACTGGTTGAACTGTATATCCTCC
>M03292:11:000000000-AEF91:1:1101:13862:8210
AGTGTAGGTACAGGTTGAACTGTATATCCTCC
>M03292:11:000000000-AEF91:1:1101:18180:8253
ATCGACGGTACTGGTTGAACAGTTTACCCTCC
>M03292:11:000000000-AEF91:1:1101:6864:8269
AGTGTAGGTACAGGTTGAACAGTATATCCTCC
>M03292:11:000000000-AEF91:1:1101:26520:8280
ATGTCGGGAATTGGTTGAACAGTATATCCTCC
>M03292:11:000000000-AEF91:1:1101:13660:8466_(reversed)
ACTAGCGGAACTGGATGAACTGTTTACCCCCC
>M03292:11:000000000-AEF91:1:1101:17246:8507
ATGTCGGGTACTGGATGAACTGTTTACCCTCC
>M03292:11:000000000-AEF91:1:1101:9213:8600_(reversed)
ACAGTCGGTACAGGTTGAACTGTTTATCCCCC
>M03292:11:000000000-AEF91:1:1101:18471:8658
AGACGCGGTACTGGTTGAACTGTTTACCCCCC
>M03292:11:000000000-AEF91:1:1101:10089:8674_(reversed)
ACAGTCGGTACAGGATGAACAGTTTACCCCCC
>M03292:11:000000000-AEF91:1:1101:2503:8782
ACAGTCGGAACTGGTTGAACAGTTTACCCTCC
>M03292:11:000000000-AEF91:1:1101:9299:8804_(reversed)
ATGTCGGGAACTGGATGAACTGTTTACCCCCC
>M03292:11:000000000-AEF91:1:1101:19487:8855
AGTGTAGGAACAGGTTGAACTGTTTATCCTCC
>M03292:11:000000000-AEF91:1:1101:26835:8912_(reversed)
AGTGTAGGAACTGGATGAACTGTTTATCCCCC
>M03292:11:000000000-AEF91:1:1101:13178:8909_(reversed)
ACAGTCGGTACAGGTTGAACTGTTTACCCCCC
>M03292:11:000000000-AEF91:1:1101:3497:8914
ATGTCGGGTACTGGATGAACAGTTTACCCCCC
>M03292:11:000000000-AEF91:1:1101:3998:9025_(reversed)
ACAGTCGGTACAGGATGAACAGTTTATCCCCC
>M03292:11:000000000-AEF91:1:1101:5935:9052
AGTGTAGGTACTGGATGAACTGTTTATCCTCC
>M03292:11:000000000-AEF91:1:1101:2378:9114_(reversed)
AGACGCGGTACTGGTTGAACTATTTATCCCCC
>M03292:11:000000000-AEF91:1:1101:26617:9118
ATCGACGGTACTGGTTGAACAGTTTACCCTCC
>M03292:11:000000000-AEF91:1:1101:28003:9179_(reversed)
AGTGTAGGAACTGGTTGAACTGTTTACCCTCC
>M03292:11:000000000-AEF91:1:1101:20799:9196_(reversed)
AGTGTAGGAACTGGTTGAACTGTTTATCCCCC
>M03292:11:000000000-AEF91:1:1101:5120:9235_(reversed)
ATCGACGGTACTGGTTGAACTGTATACCCTCC
>M03292:11:000000000-AEF91:1:1101:10238:9245_(reversed)
ATAGCAGGAACTGGCTGAACAGTTTATCCCCC
>M03292:11:000000000-AEF91:1:1101:10351:9319
AGTGTAGGTACTGGTTGAACAGTATATCCCCC
>M03292:11:000000000-AEF91:1:1101:28173:9379
ATAGCAGGTACAGGTTGAACAGTATATCCTCC
>M03292:11:000000000-AEF91:1:1101:7051:9415
ATCGACGGTACTGGTTGAACTGTATATCCTCC
>M03292:11:000000000-AEF91:1:1101:7459:9422
ACTAGCGGTACAGGATGAACAGTATATCCCCC
>M03292:11:000000000-AEF91:1:1101:12094:9442
ATCGACGGTAAAGGTTGAACAGTTTACCCTCC
>M03292:11:000000000-AEF91:1:1101:27342:9489_(reversed)
ATGTCGGGTACAGGATGAACTGTATACCCTCC
>M03292:11:000000000-AEF91:1:1101:28552:9534_(reversed)
ATAGCAGGTACAGGTTGAACTGTATATCCTCC
>M03292:11:000000000-AEF91:1:1101:27462:9552_(reversed)
AGACGCGGTACTGGATGAACTGTTTACCCCCC
>M03292:11:000000000-AEF91:1:1101:6859:9489_(reversed)
ACAGTCGGAACTGGTTGAACAGTTTATCCTCC
>M03292:11:000000000-AEF91:1:1101:21479:9624_(reversed)
ATGTCGGGTACTGGTTGAACTGTATACCCTCC
>M03292:11:000000000-AEF91:1:1101:11051:9692_(reversed)
ATGTCGGGAACTGGATGAACAGTATACCCCCC
>M03292:11:000000000-AEF91:1:1101:28378:9714
ATGTCGGGAACAGGTTGAACAGTTTATCCTCC
>M03292:11:000000000-AEF91:1:1101:9909:9862
ACTAGCGGTACTGGATGAACAGTATATCCCCC
>M03292:11:000000000-AEF91:1:1101:6008:9881
AGTGTAGGTACTGGATGAACTGTTTACCCCCC
>M03292:11:000000000-AEF91:1:1101:21243:9891_(reversed)
AGTGTAGGTACTGGTTGAACAGTTTATCCCCC
>M03292:11:000000000-AEF91:1:1101:7385:9967_(reversed)
AGACGCGGTACAGGTTGAACTGTTTACCCCCC
>M03292:11:000000000-AEF91:1:1101:9828:9920_(reversed)
AGTGTAGGAACAGGATGAACAGTTTACCCCCC
>M03292:11:000000000-AEF91:1:1101:26409:10029
ATCGACGGTACAGGTTGAACTGTATACCCTCC
>M03292:11:000000000-AEF91:1:1101:28268:10081
ATGTCGGGTACAGGATGAACTGTTTACCCTCC
>M03292:11:000000000-AEF91:1:1101:20062:10146
ATGTCTGGTACTGGATGAACAGTATACCCTCC
>M03292:11:000000000-AEF91:1:1101:10278:10166_(reversed)
AGTGTAGGAACTGGTTGAACTGTATACCCCCC
>M03292:11:000000000-AEF91:1:1101:29266:10261_(reversed)
AGACGCGGTACTGGTTGAACAGTATATCCCCC
>M03292:11:000000000-AEF91:1:1101:25788:10283
ACAGTCGGAACTGGATGAACAGTATACCCTCC
>M03292:11:000000000-AEF91:1:1101:21743:10323_(reversed)
AGTGTAGGAACAGGTTGAACTGTATATCCTCC
>M03292:11:000000000-AEF91:1:1101:22526:10392
AGACGCGGTACAGGTTGAACAGTTTATCCCCC
>M03292:11:000000000-AEF91:1:1101:12978:10494
ATCGACGGAACAGGTTGAACAGTATATCCTCC
>M03292:11:000000000-AEF91:1:1101:15360:10512
AGACGCGGTACTGGTTGAACAGTTTATCCTCC
>M03292:11:000000000-AEF91:1:1101:11271:10643_(reversed)
ATAGCAGGTACTGGTTGAACTGTTTATCCCCC
>M03292:11:000000000-AEF91:1:1101:9846:10644
ATCGACGGTACAGGTTGAACTGTTTACCCTCC
>M03292:11:000000000-AEF91:1:1101:21638:10656
ATCGACGGTACAGGATGAACAGTTTATCCCCC
>M03292:11:000000000-AEF91:1:1101:25932:10686
ATAGCAGGAACAGGTTGAACAGTATATCCCCC
>M03292:11:000000000-AEF91:1:1101:25049:10739_(reversed)
ACAGTCGGAACTGGTTGAACTGTTTACCCCCC
>M03292:11:000000000-AEF91:1:1101:9594:10743_(reversed)
ATGTCGGGTACAGGTTGAACTGTTTATCCCCC
>M03292:11:000000000-AEF91:1:1101:2660:10746_(reversed)
AGACGCGGTACTGGTTGAACTGTTTACCCCCC
>M03292:11:000000000-AEF91:1:1101:26733:10763_(reversed)
ATAGCAGGTACTGGTTGAACTGTTTATCCCCC
>M03292:11:000000000-AEF91:1:1101:22309:10795_(reversed)
AGTGTAGGTACTGGTTGAACTGTTTATCCCCC
>M03292:11:000000000-AEF91:1:1101:9123:10813
AGTGTAGGTACAGGTTGAACAGTTTACCCCCC
>M03292:11:000000000-AEF91:1:1101:12900:10909_(reversed)
AGACGCGGAACAGGATGAACAGTTTACCCTCC
>M03292:11:000000000-AEF91:1:1101:12980:10926
ATAGCAGGTACAGGATGAACTGTTTACCCCCC
>M03292:11:000000000-AEF91:1:1101:29302:10984_(reversed)
ACAGTCGGAACAGGTTGAACAGTTTATCCCCC
>M03292:11:000000000-AEF91:1:1101:5555:10990
ATAGCAGGAACTGGTTGAACTGTTTACCCTCC
>M03292:11:000000000-AEF91:1:1101:26669:11079
ACAGTCGGAACTGGTTGAACAGTTTACCCTCC
>M03292:11:000000000-AEF91:1:1101:3866:11082_(reversed)
ACAGTCGGTACTGGTTGAACTGTTTACCCTCC
>M03292:11:000000000-AEF91:1:1101:11974:11164
ATGTCGGGTACTGGTTGAACTGTATACCCCCC
>M03292:11:000000000-AEF91:1:1101:10792:11170
ATGTCGGGTACAGGATGAACAGTTTATCCTCC
>M03292:11:000000000-AEF91:1:1101:14406:11186_(reversed)
ATCGACGGTACTGGTTGAACTGTTTATCCTCC
>M03292:11:000000000-AEF91:1:1101:13449:11187_(reversed)
AGACGCGGTATAGGTTGAACTGTTTATCCCCC
>M03292:11:000000000-AEF91:1:1101:20616:11190
ATGTCGGGTACTGGTTGAACTGTTTATCCTCC
>M03292:11:000000000-AEF91:1:1101:17647:11203
ATCGACGGAACTGGATGAACTGTTTACCCTCC
>M03292:11:000000000-AEF91:1:1101:2943:11226_(reversed)
ACAGTCGGAACTGGTTGAACTGTTTACCCCCC
>M03292:11:000000000-AEF91:1:1101:15690:11301
AGTGTAGGTACTGGATGAACTGTTTACCCCCC
>M03292:11:000000000-AEF91:1:1101:22191:11310_(reversed)
ACAGTCGGTACTGGTTGAACAGTATACCCTCC
>M03292:11:000000000-AEF91:1:1101:2932:11343
ATAGCAGGAACAGGTTGAACTGTATATCCTCC
>M03292:11:000000000-AEF91:1:1101:11430:11605
AGTGTAGGAGCTGGTTGAACTGTTTACCCTCC
>M03292:11:000000000-AEF91:1:1101:16985:11626_(reversed)
ATAGCAGGAACTGGATGAACAGTATATCCCCC
>M03292:11:000000000-AEF91:1:1101:9042:11749_(reversed)
ATGTCGGGTACTGGTTGAACAGTATATCCTCC
>M03292:11:000000000-AEF91:1:1101:27851:11754
ATAGCAGGAACTGGTTGAACAGTATATCCTCC
>M03292:11:000000000-AEF91:1:1101:24942:11836
ATGTCGGGTACTGGTTGAACAGTATATCCCCC
>M03292:11:000000000-AEF91:1:1101:15500:11849_(reversed)
ATAGCAGGTACAGGTTGAACTGTATATCCCCC
>M03292:11:000000000-AEF91:1:1101:24899:11869_(reversed)
ATCGACGGAACTGGATGAACAGTTTACCCTCC
>M03292:11:000000000-AEF91:1:1101:28024:11941
ACTAGCGGAACTGGTTGAACTGTATATCCTCC
>M03292:11:000000000-AEF91:1:1101:13774:11978
ACAGTCGGAACTGGATGAACAGTATACCCCCC
>M03292:11:000000000-AEF91:1:1101:28409:12058
AGACGCGGTACTGGATGAACTGTTTATCCCCC
>M03292:11:000000000-AEF91:1:1101:13003:12115
AGTGTAGGTACAGGTTGAACTGTTTATCCTCC
>M03292:11:000000000-AEF91:1:1101:25456:12264
AGACGCGGTACAGGATGAACTGTTTATCCTCC
>M03292:11:000000000-AEF91:1:1101:12282:12348_(reversed)
ATCGACGGTACAGGATGAACAGTTTACCCTCC
>M03292:11:000000000-AEF91:1:1101:8372:12413
ACTAGCGGTACTGGATGAACTGTTTATCCCCC
>M03292:11:000000000-AEF91:1:1101:22492:12467_(reversed)
ACAGTCGGTACTGGTTGAACTGTATACCCCCC
>M03292:11:000000000-AEF91:1:1101:13614:12530
ATCGACGGTACTGGATGAACAGTATACCCTCC
>M03292:11:000000000-AEF91:1:1101:21225:12534_(reversed)
AGTGTAGGAACAGGCTGAACAGTTTATCCTCC
>M03292:11:000000000-AEF91:1:1101:18787:12543
AGACTCGGAACTGGTTGAACAGTATATCCCCC
>M03292:11:000000000-AEF91:1:1101:7497:12549_(reversed)
ATCGACGGTACAGGTTGAACAGTTTATCCTCC
>M03292:11:000000000-AEF91:1:1101:22560:12614_(reversed)
ACAGTCGGTACTGGATGAACAGTTTACCCCCC
>M03292:11:000000000-AEF91:1:1101:29483:12633
AGTGTAGGTACAGGTTGAACTGTTTACCCTCC
>M03292:11:000000000-AEF91:1:1101:2297:12687
ACAGTCGGTACTGGTTGAACAGTTTACCCTCC
>M03292:11:000000000-AEF91:1:1101:25413:12743_(reversed)
AGTGTAGGTACTGGTTGAACAGTTTACCCCCC
>M03292:11:000000000-AEF91:1:1101:15796:12839
ACAGTCGGAACAGGATGAACTGTATATCCCCC
>M03292:11:000000000-AEF91:1:1101:22729:12896
ACAGTCGGTACTGGATGAACAGTTTATCCCCC
>M03292:11:000000000-AEF91:1:1101:25934:12937
AGTGTAGGTACTGGATGAACAGTATATCCTCC
>M03292:11:000000000-AEF91:1:1101:24900:12947_(reversed)
ATCGACGGTACTGGTTGAACTGTATATCCTCC
>M03292:11:000000000-AEF91:1:1101:7848:12978_(reversed)
ACTAGCGGTACAGGTTGAACAGTTTACCCTCC
>M03292:11:000000000-AEF91:1:1101:4156:12980_(reversed)
AGACGCGGTACAGGATGAACAGTTTACCCTCC
>M03292:11:000000000-AEF91:1:1101:14707:13129
ATCGACGGTACAGGATGAACTGTTTACCCTCT
>M03292:11:000000000-AEF91:1:1101:15115:13243_(reversed)
ATAGCAGGTACTGGTTGAACTGTTTATCCCCC
>M03292:11:000000000-AEF91:1:1101:5228:13289
ATCGACGGTACTGGTTGAACAGTTTACCCTCC
>M03292:11:000000000-AEF91:1:1101:15735:13314
ACTAGCGGTACAGGATGAACTGTATATCCCCC
>M03292:11:000000000-AEF91:1:1101:1964:13343_(reversed)
AGTGTAGGTACTGGTTGAACAGTATATCCTCC
>M03292:11:000000000-AEF91:1:1101:20241:13357
AGACGCGGTACTGGATGAACTGTTTACCCCCC
>M03292:11:000000000-AEF91:1:1101:5352:13592
AGTGTAGGAACAGGATGAACTGTTTATCCCCC
>M03292:11:000000000-AEF91:1:1101:13312:13690_(reversed)
ACAGTCGGTACTGGTTGAACAGTTTACCCTCC
>M03292:11:000000000-AEF91:1:1101:23859:13697_(reversed)
ATGTCGGGAACTGGTTGAACAGTTTACCCCCC
>M03292:11:000000000-AEF91:1:1101:11083:13701
ACTAGCGGTACAGGTTGAACTGTTTACCCCCC
>M03292:11:000000000-AEF91:1:1101:2049:13726_(reversed)
ATAGCAGGAACTGGTTGAACTGTTTATCCCCC
>M03292:11:000000000-AEF91:1:1101:19189:13759
ATCGACGGTACAGGTTGAACAGTATACCCTCC
>M03292:11:000000000-AEF91:1:1101:28240:13802_(reversed)
ATGTCGGGAACTGGTTGAACAGTTTATCCTCC
>M03292:11:000000000-AEF91:1:1101:8446:13879_(reversed)
ACTAGCGGAACTGGTTGAACTGTTTATCCTCC
>M03292:11:000000000-AEF91:1:1101:7333:13918
ATAGCAGGTACAGGTTGAACTGTATATCCTCC
>M03292:11:000000000-AEF91:1:1101:28071:13933_(reversed)
ATCGACGGAACAGGTTGAACTGTATATCCCCC
>M03292:11:000000000-AEF91:1:1101:27661:13941_(reversed)
ATAGCAGGAACTGGTTGAACAGTTTACCCTCC
>M03292:11:000000000-AEF91:1:1101:15917:13947
ACTAGCGGTACTGGTTGAACAGTTTACCCTCC
>M03292:11:000000000-AEF91:1:1101:18153:13956
ATGTCGGGTACTGGTTGAACAGTTTACCCTCC
>M03292:11:000000000-AEF91:1:1101:9298:14139_(reversed)
ACTAGCGGTACTGGTTGAACAGTTTATCCCCC
>M03292:11:000000000-AEF91:1:1101:28020:14167_(reversed)
ATAGCAGGTACTGGTTGAACTGTTTACCCCCC
>M03292:11:000000000-AEF91:1:1101:28647:14195_(reversed)
ATAGCAGGAACTGGTTGAACTGTATATCCCCC
>M03292:11:000000000-AEF91:1:1101:5372:14295_(reversed)
ATGTCGGGTACTGGATGAACTGTTTATCCCCC
>M03292:11:000000000-AEF91:1:1101:23909:14315_(reversed)
ATGTCGGGTACTGGCTGAACTGTTTACCCTCC
>M03292:11:000000000-AEF91:1:1101:23872:14399
AGTGTAGGTACTGGATGAACAGTTTATCCCCC
>M03292:11:000000000-AEF91:1:1101:7787:14422_(reversed)
AGTGTAGGAACTGGTTGAACTGTTTACCCTCC
>M03292:11:000000000-AEF91:1:1101:11250:14456
AGACGCGGAACAGGTTGAACTGTATATCCCCC
>M03292:11:000000000-AEF91:1:1101:11886:14457_(reversed)
ACTAGCGGTACTGGATGAACAGTTTATCCTCC
>M03292:11:000000000-AEF91:1:1101:23598:14497_(reversed)
ATCGACGGAACAGGTTGAACTGTATATCCTCC
>M03292:11:000000000-AEF91:1:1101:24097:14508
AGACGCGGTACAGGTTGAACTGTTTACCCTCC
>M03292:11:000000000-AEF91:1:1101:27196:14528
ACAGTCGGAACTGGTTGAACAGTATATCCTCC
>M03292:11:000000000-AEF91:1:1101:24490:14530
AGTGTAGGTACTGGTTGAACTGTTTATCCTCC
>M03292:11:000000000-AEF91:1:1101:21002:14585
ATAGCAGGTACAGGTTGAACTGTATACCCTCC
>M03292:11:000000000-AEF91:1:1101:9783:14608_(reversed)
AGACGCGGTACTGGATGAACTGTTTACCCCCC
>M03292:11:000000000-AEF91:1:1101:15408:14620_(reversed)
ATGTCGGGAACTGGATGAACAGTATATCCTCC
>M03292:11:000000000-AEF91:1:1101:15888:14624
AGACGCGGAACAGGATGAACAGTTTATCCCCC
>M03292:11:000000000-AEF91:1:1101:26785:14650_(reversed)
ATCGACGGAACAGGTTGAACTGTATATCCCCC
>M03292:11:000000000-AEF91:1:1101:11948:14651_(reversed)
AGACGCGGAACTGGTTGAACAGTATACCCCCC
>M03292:11:000000000-AEF91:1:1101:16644:14718_(reversed)
ACAGTCGGTACTGGATGAACAGTATATCCCCC
>M03292:11:000000000-AEF91:1:1101:29003:14720
ACAGTCGGAACAGGATGAACTGTTTATCCTCC
>M03292:11:000000000-AEF91:1:1101:22577:14732_(reversed)
AGTGTAGGTACTGGTTGAACAGTATATCCCCC
>M03292:11:000000000-AEF91:1:1101:2119:14814_(reversed)
ATAGCAGGTACTGGTTGAACTGTTTACCCTCC
>M03292:11:000000000-AEF91:1:1101:25019:14823_(reversed)
ATCGACGGAACAGGTTGAACTGTTTACCCCCC
>M03292:11:000000000-AEF91:1:1101:16810:14855
ACAGTCGGTACAGGATGAACTGTTTATCCTCC
>M03292:11:000000000-AEF91:1:1101:18456:14859_(reversed)
ATGTCGGGTACTGGTTGAACTGTTTATCCTCC
>M03292:11:000000000-AEF91:1:1101:15200:14879
ATAGCAGGTACTGGTTGAACAGTTTACCCCCC
>M03292:11:000000000-AEF91:1:1101:28399:14918
ATGTCGGGAACTGGATGAACAGTATACCCTCC
>M03292:11:000000000-AEF91:1:1101:12672:14939_(reversed)
AGACGCGGAACTGGTTGAACTGTTTATCCCCC
>M03292:11:000000000-AEF91:1:1101:22810:14950_(reversed)
AGTGTAGGAACTGGATGAACAGTTTATCCCCC
>M03292:11:000000000-AEF91:1:1101:27586:14993
ATAGCAGGAACTGGATGAACAGTATACCCTCC
>M03292:11:000000000-AEF91:1:1101:14352:15001_(reversed)
ACAGTCGGTACAGGATGAACTGTTTACCCTCC
>M03292:11:000000000-AEF91:1:1101:18670:15062_(reversed)
ATAGCAGGAACTGGTTGAACAGTTTACCCCCC
>M03292:11:000000000-AEF91:1:1101:21320:15106
AGACGCGGTACTGGTTGAACTGTTTATCCCCC
>M03292:11:000000000-AEF91:1:1101:15155:15189
ATGTCGGGTACTGGTTGAACAGTTTATCCTCC
>M03292:11:000000000-AEF91:1:1101:9532:15258_(reversed)
ATCGACGGAACTGGATGAACAGTATATCCTCC
>M03292:11:000000000-AEF91:1:1101:7256:15378_(reversed)
ATAGCAGGTACTGGATGAACTGTATATCCTCC
>M03292:11:000000000-AEF91:1:1101:4748:15415
AGTGTAGGTACTGGATGAACTGTTTACCCCCC
>M03292:11:000000000-AEF91:1:1101:7405:15523
ATGTCGGGTACTGGTTGAACAGTTTATCCTCC
>M03292:11:000000000-AEF91:1:1101:5046:15592
ATAGCAGGTACAGGTTGAACAGTTTATCCTCC
>M03292:11:000000000-AEF91:1:1101:17670:15594_(reversed)
AGTGTAGGTACTGGTTGAACAGTTTATCCCCC
>M03292:11:000000000-AEF91:1:1101:17940:15604_(reversed)
ACAGTCGGTACTGGATGAACTGTATACCCTCC
>M03292:11:000000000-AEF91:1:1101:12873:15664_(reversed)
ATGTCGGGTACTGGTTGAACAGTTTATCCTCC
>M03292:11:000000000-AEF91:1:1101:11101:15727
ACAGTCGGAACAGGTTGAACTGTATATCCTCC
>M03292:11:000000000-AEF91:1:1101:26989:15728
AGACGCGGTACAGGATGAACTGTTTACCCTCC
>M03292:11:000000000-AEF91:1:1101:29436:15764
ACAGTCGGAACAGGTTGAACTGTTTACCCCCC
>M03292:11:000000000-AEF91:1:1101:25390:15842_(reversed)
AGTGTAGGTACAGGATGAACTGTATATCCCCC
>M03292:11:000000000-AEF91:1:1101:4445:15852
AGACGCGGTACTGGTTGAACAGTTTATCCTCC
>M03292:11:000000000-AEF91:1:1101:13737:15878_(reversed)
ACAGTCGGAACTGGTTGAACTGTATATCCTCC
>M03292:11:000000000-AEF91:1:1101:4032:15884
ACTAGCGGTACTGGTTGAACAGTATATCCTCC
>M03292:11:000000000-AEF91:1:1101:11690:15883
AGACGCGGTACAGGTTGAACTGTATATCCTCC
>M03292:11:000000000-AEF91:1:1101:17252:15885
ACTAGCGGTACTGGTTGAACAGTTTATCCTCC
>M03292:11:000000000-AEF91:1:1101:14727:15950
AGTGTAGGAACTGGATGAACAGTTTATCCCCC
>M03292:11:000000000-AEF91:1:1101:18703:15962_(reversed)
ACAGTCGGTACAGGATGAACAGTTTATCCCCC
>M03292:11:000000000-AEF91:1:1101:12388:15965_(reversed)
ACTAGCGGTACTGGTTGAACAGTATACCCTCC
>M03292:11:000000000-AEF91:1:1101:27857:15988
ATGTCGGGAACTGGTTGAACTGTTTATCCTCC
>M03292:11:000000000-AEF91:1:1101:16009:16004_(reversed)
AGACGCGGTACTGGTTGAACAGTATATCCTCC
>M03292:11:000000000-AEF91:1:1101:15883:16174
ATCGACGGAACTGGTTGAACTGTTTATCCTCC
>M03292:11:000000000-AEF91:1:1101:14046:16223_(reversed)
ATAGCAGGAACAGGTTGAACAGTTTATCCCCC
>M03292:11:000000000-AEF91:1:1101:6710:16282
ACAGTCGGTACAGGTTGAACAGTATATCCCCC
>M03292:11:000000000-AEF91:1:1101:25688:16338
ATCGACGGTACAGGATGAACTGTTTATCCCCC
>M03292:11:000000000-AEF91:1:1101:11909:16382
AGACGCGGTACTGGATGAACAGTTTACCCTCC
>M03292:11:000000000-AEF91:1:1101:17287:16392
ATAGCAGGAACTGGTTGAACTGTTTACCCTCC
>M03292:11:000000000-AEF91:1:1101:13790:16399_(reversed)
ATAGCCGGAACAGGTTGAACAGTATATCCCCC
>M03292:11:000000000-AEF91:1:1101:21619:16413_(reversed)
ACTAGCGGAACTGGTTGAACTGTTTATCCCCC
>M03292:11:000000000-AEF91:1:1101:20901:16463_(reversed)
ATCGACGGTACAGGATGAACTGTTTATCCCCC
>M03292:11:000000000-AEF91:1:1101:6380:16536
AGACGCGGTACTGGTTGAACAGTTTATCCTCC
>M03292:11:000000000-AEF91:1:1101:2736:16567_(reversed)
AGACGCGGTACAGGTTGAACTGTTTACCCCCC
>M03292:11:000000000-AEF91:1:1101:5124:16584
AGTGTAGGAACAGGTTGAACTGTATATCCCCC
>M03292:11:000000000-AEF91:1:1101:17104:16595
ATGTCGGGTACAGGTTGAACTGTATATCCTCC
>M03292:11:000000000-AEF91:1:1101:16080:16613
ATGTCGGGAACTGGATGAACTGTTTACCCCCC
>M03292:11:000000000-AEF91:1:1101:21208:16640
ATGTCGGGAACTGGTTGAACAGTTTATCCCCC
>M03292:11:000000000-AEF91:1:1101:8032:16652
ACTAGCGGTACAGGATGAACTGTTTATCCTCC
>M03292:11:000000000-AEF91:1:1101:29158:16658_(reversed)
ATCGACGGAACAGGATGAACAGTATATCCTCC
>M03292:11:000000000-AEF91:1:1101:3773:16712_(reversed)
ACTAGCGGAACAGGTTGAACTGTTTATCCCCC
>M03292:11:000000000-AEF91:1:1101:7806:16752_(reversed)
ATAGCAGGTACTGGATGAACTGTTTACCCCCC
>M03292:11:000000000-AEF91:1:1101:19016:17007
ATCGACGGAACAGGTTGAACTGTATATCCTCC
>M03292:11:000000000-AEF91:1:1101:9801:17052
AGACGCGGTACTGGTTGAACTGTTTATCCCCC
>M03292:11:000000000-AEF91:1:1101:6759:17099
AGACGCGGAACAGGTTGAACTGTTTATCCTCC
>M03292:11:000000000-AEF91:1:1101:3778:17108_(reversed)
ATCGACGGAACAGGATGAACTGTATATCCTCC
>M03292:11:000000000-AEF91:1:1101:5079:17140_(reversed)
AGTGTAGGTACAGGTTGAACAGTTTATCCCCC
>M03292:11:000000000-AEF91:1:1101:26393:17212_(reversed)
AGACGCGGTACAGGTTGAACAGTTTACCCCCC
>M03292:11:000000000-AEF91:1:1101:22979:17374_(reversed)
ATAGCAGGAACAGGATGAACAGTATACCCCCC
>M03292:11:000000000-AEF91:1:1101:17718:17398_(reversed)
ATCGACGGAACTGGATGAACAGTTTATCCCCC
>M03292:11:000000000-AEF91:1:1101:19262:17475
AGACGCGGAACAGGTTGAACTGTATATCCTCC
>M03292:11:000000000-AEF91:1:1101:14699:17489_(reversed)
AGACGCGGAACAGGTTGAACTGTATATCCTCC
>M03292:11:000000000-AEF91:1:1101:4324:17505
ACAGTCGGTACTGGTTGAACTGTTTATCCCCC
>M03292:11:000000000-AEF91:1:1101:12943:17522
AGTGTAGGTACTGGTTGAACAGTTTATCCTCC
>M03292:11:000000000-AEF91:1:1101:4040:17599_(reversed)
AGTGTAGGAACTGGATGAACTGTATACCCCCC
>M03292:11:000000000-AEF91:1:1101:9624:17689_(reversed)
AGTGTAGGAACAGGTTGAACTGTTTATCCCCC
>M03292:11:000000000-AEF91:1:1101:24277:17696
ATGTCGGGAACTGGTTGAACTGTATACCCTCC
>M03292:11:000000000-AEF91:1:1101:13155:17704
AGACGCGGTACTGGTTGAACTGTATATCCTCC
>M03292:11:000000000-AEF91:1:1101:17380:17724_(reversed)
ATCGACGGTACTGGTTGAACTGTATATCCCCC
>M03292:11:000000000-AEF91:1:1101:27455:17807_(reversed)
ACTAGCGGAACTGGTTGAACTGTATACCCCCC
>M03292:11:000000000-AEF91:1:1101:2900:17873
ATGTCGGGAACAGGTTGAACAGTTTATCCCCC
>M03292:11:000000000-AEF91:1:1101:16108:17889
AGACGCGGTACTGGTTGAACTGTATATCCTCC
>M03292:11:000000000-AEF91:1:1101:21582:17984_(reversed)
ATCGACGGTACTGGTTGAACAGTTTATCCTCC
>M03292:11:000000000-AEF91:1:1101:20883:17998
ATGTCGGGAACTGGATGAACAGTATATCCCCC
>M03292:11:000000000-AEF91:1:1101:18291:18149_(reversed)
AGTGTAGGAACTGGTTGAACTGTTTACCCTCC
>M03292:11:000000000-AEF91:1:1101:20679:18214_(reversed)
AGACGCGGAACAGGTTGAACTGTATATCCCCC
>M03292:11:000000000-AEF91:1:1101:28151:18322_(reversed)
ACAGTCGGTACTGGATGAACTGTTTACCCCCC
>M03292:11:000000000-AEF91:1:1101:6283:18417
AGTGTAGGTACAGGTTGAACTGTATACCCTCC
>M03292:11:000000000-AEF91:1:1101:5844:18560
AGACGCGGTACTGGATGAACTGTATACCCTCC
>M03292:11:000000000-AEF91:1:1101:17757:18600_(reversed)
AGACGCGGTACTGGTTGAACAGTTTATCCTCC
>M03292:11:000000000-AEF91:1:1101:20487:18676
ACTAGCGGTACAGGTTGAACTGTTTACCCTCC
>M03292:11:000000000-AEF91:1:1101:8114:18756
ATGTCGGGTACTGGATGAACTGTTTACCCTCC
>M03292:11:000000000-AEF91:1:1101:24976:18793_(reversed)
AGTGTAGGTACTGGTTGAACAGTATATCCTCC
>M03292:11:000000000-AEF91:1:1101:14490:18870_(reversed)
ACAGTCGGAACTGGATGAACTGTTTACCCTCC
>M03292:11:000000000-AEF91:1:1101:6157:18887
ATCGACGGTACTGGATGAACAGTTTACCCTCC
>M03292:11:000000000-AEF91:1:1101:27701:18891
AGTGTAGGTACTGGTTGAACTGTTTATCCTCC
>M03292:11:000000000-AEF91:1:1101:23036:18914
AGTGTAGGTACTGGTTGAACAGTTTACCCTCC
>M03292:11:000000000-AEF91:1:1101:8013:18955_(reversed)
AGACGCGGTACAGGTTGAACTGTTTACCCTCC
>M03292:11:000000000-AEF91:1:1101:23204:19050_(reversed)
ATCGACGGAACTGGTTGAACAGTTTATCCTCC
>M03292:11:000000000-AEF91:1:1101:11331:19105_(reversed)
AGACGCGGTACAGGTTGAACTGTTTATCCCCC
>M03292:11:000000000-AEF91:1:1101:14421:19143_(reversed)
ATGTCGGGTACAGGTTGAACTGTTTATCCTCC
>M03292:11:000000000-AEF91:1:1101:17779:19156_(reversed)
AGTGTAGGTACAGGATGAACAGTATATCCTCC
>M03292:11:000000000-AEF91:1:1101:4072:19202_(reversed)
AGACGCGGAACAGGATGAACTGTATACCCCCC
>M03292:11:000000000-AEF91:1:1101:3687:19239
AGACGCGGTACAGGATGAACTGTTTACCCCCC
>M03292:11:000000000-AEF91:1:1101:4088:19242
AGTGTAGGAACTGGATGAACAGTATACCCTCC
>M03292:11:000000000-AEF91:1:1101:24579:19261
ATCGACGGTACTGGTTGAACAGTATACCCTCC
>M03292:11:000000000-AEF91:1:1101:9549:19279
ATCGACGGTACTGGATGAACTGTATATCCCCC
>M03292:11:000000000-AEF91:1:1101:3233:19425
AGACGCGGTACTGGTTGAACTGTTTATCCTCC
>M03292:11:000000000-AEF91:1:1101:6434:19455
AGTGTAGGTACAGGTTGAACAGTATATCCCCC
>M03292:11:000000000-AEF91:1:1101:10197:19455
ATGTCGGGAACTGGTTGAACTGTTTATCCTCC
>M03292:11:000000000-AEF91:1:1101:13547:19480_(reversed)
ATGTCGGGTACTGGTTGAACAGTTTATCCTCC
>M03292:11:000000000-AEF91:1:1101:18978:19513
AGACGCGGTACTGGATGAACTGTATACCCTCC
>M03292:11:000000000-AEF91:1:1101:11323:19583
ATCGACGGAACTGGATGAACTGTATACCCCCC
>M03292:11:000000000-AEF91:1:1101:20187:19587_(reversed)
ATGTCGGGAACTGGTTGAACTGTTTATCCCCC
>M03292:11:000000000-AEF91:1:1101:21246:19649_(reversed)
ATGTCGGGAACTGGATGAACAGTTTATCCCCC
>M03292:11:000000000-AEF91:1:1101:4856:19683
ATAGCAGGTACAGGTTGAACTGTTTACCCCCC
>M03292:11:000000000-AEF91:1:1101:21558:19741
ACTAGCGGTACTGGTTGAACAGTATATCCTCC
>M03292:11:000000000-AEF91:1:1101:24491:19753
AGACGCGGTACAGGTTGAACTGTATATCCTCC
>M03292:11:000000000-AEF91:1:1101:16141:19773
ACAGTCGGTACAGGTTGAACAGTATACCCTCC
>M03292:11:000000000-AEF91:1:1101:6753:19866_(reversed)
ACTAGCGGAACTGGATGAACAGTTTACCCTCC
>M03292:11:000000000-AEF91:1:1101:19555:19895
AGTGTAGGTACAGGTTGAACTGTTTACCCTCC
>M03292:11:000000000-AEF91:1:1101:14504:20065
ATAGCAGGAACTGGTTGAACTGTTTACCCCCA
>M03292:11:000000000-AEF91:1:1101:21684:20221
ACAGTCGGTACTGGTTGAACAGTTTACCCTCC
>M03292:11:000000000-AEF91:1:1101:25810:20285
ACTAGCGGTACAGGTTGAACTGTATATCCCCC
>M03292:11:000000000-AEF91:1:1101:26208:20350
ATGTCGGGAACTGGTTGAACAGTATACCCTCC
>M03292:11:000000000-AEF91:1:1101:14766:20357
ATAGCAGGTACTGGTTGAACTGTTTATCCTCC
>M03292:11:000000000-AEF91:1:1101:19433:20466_(reversed)
ATGTCGGGAACTGGTTGAACAGTTTATCCCCC
>M03292:11:000000000-AEF91:1:1101:18988:20477_(reversed)
ATCGACGGTACTGGTTGAACTGTTTATCCCCC
>M03292:11:000000000-AEF91:1:1101:13367:20525
ATCGACGGAACAGGATGAACTGTATATCCCCC
>M03292:11:000000000-AEF91:1:1101:14442:20816
ATAGCAGGAACTGGTTGAACAGTTTATCCTCC
>M03292:11:000000000-AEF91:1:1101:25207:20912
ACAGTCGGTACTGGTTGAACAGTTTACCCTCC
>M03292:11:000000000-AEF91:1:1101:25643:20990
ATGTCGGGAACTGGTTGAACAGTTTATCCTCC
>M03292:11:000000000-AEF91:1:1101:20255:21264_(reversed)
ATAGCAGGTACTGGTTGAACTGTATATCCTCC
>M03292:11:000000000-AEF91:1:1101:20895:21289
ATCGACGGAACTGGTTGAACTGTATATCCCCC
>M03292:11:000000000-AEF91:1:1101:12610:21320_(reversed)
ATGTCGGGTACAGGTTGAACTGTTTACCCCCC
>M03292:11:000000000-AEF91:1:1101:7359:21586_(reversed)
ACTAGCGGAACAGGATGAACAGTATATCCCCC
>M03292:11:000000000-AEF91:1:1101:19598:21613
ATCGACGGAACTGGATGAACTGTTTACCCCCC
>M03292:11:000000000-AEF91:1:1101:15108:21636
ACTAGCGGTACTGGATGAACAGTTTACCCTCC
>M03292:11:000000000-AEF91:1:1101:24827:21715_(reversed)
ACAGTCGGAACTGGTTGAACTGTATATCCTCC
>M03292:11:000000000-AEF91:1:1101:8135:21741_(reversed)
ACTAGCGGTACAGGTTGAACTGTTTACCCTCC
>M03292:11:000000000-AEF91:1:1101:10817:21761_(reversed)
ACTAGCGGAACAGGTTGAACAGTTTATCCCCC
>M03292:11:000000000-AEF91:1:1101:25648:21898
ATAGCAGGTACAGGTTGAACTGTTTACCCTCC
>M03292:11:000000000-AEF91:1:1101:13830:21972
ATGTCGGGTACAGGTTGAACTGTATACCCTCC
>M03292:11:000000000-AEF91:1:1101:7891:22123_(reversed)
ATAGCAGGAACTGGATGAACTGTTTATCCCCC
>M03292:11:000000000-AEF91:1:1101:5978:22189_(reversed)
ATAGCAGGTACTGGATGAACAGTTTACCCTCC
>M03292:11:000000000-AEF91:1:1101:9624:22232
ATCGACGGTACTGGATGAACTGTATACCCTCC
>M03292:11:000000000-AEF91:1:1101:8182:22248
ACAGTCGGAACTGGTTGAACAGTTTATCCCCC
>M03292:11:000000000-AEF91:1:1101:12392:22355
ATCGACGGAACTGGTTGAACTGTATACCCCCC
>M03292:11:000000000-AEF91:1:1101:22254:22374
ATAGCAGGTACAGGTTGAACTGTATATCCCCC
>M03292:11:000000000-AEF91:1:1101:8606:22429_(reversed)
AGACGCGGTACAGGATGAACTGTTTATCCCCC
>M03292:11:000000000-AEF91:1:1101:16418:22505
AGTGTAGGAACTGGTTGAACTGTATACCCTCC
>M03292:11:000000000-AEF91:1:1101:20729:22517_(reversed)
AGTGTAGGTACTGGTTGAACTGTTTATCCCCC
>M03292:11:000000000-AEF91:1:1101:11057:22519
ACAGTCGGTACAGGTTGAACTGTATACCCTCC
>M03292:11:000000000-AEF91:1:1101:12842:22626
ATAGCAGGTACTGGTTGAACAGTATATCCCCC
>M03292:11:000000000-AEF91:1:1101:17496:22686
ACAGTCGGTACTGGTTGAACTGTATATCCCCC
>M03292:11:000000000-AEF91:1:1101:6007:22771_(reversed)
AGACGCGGAACAGGTTGAACAGTTTATCCTCC
>M03292:11:000000000-AEF91:1:1101:16103:22806
AGACGCGGTACAGGATGAACTGTTTACCCTCC
>M03292:11:000000000-AEF91:1:1101:25125:22817
AGACGCGGTACAGGATGAACTGTTTATCCTCC
>M03292:11:000000000-AEF91:1:1101:14674:22908
AGACGCGGAACTGGATGAACAGTTTACCCTCC
>M03292:11:000000000-AEF91:1:1101:13563:22918
ATAGCAGGAACTGGATCAACAGTTTATCCCCC
>M03292:11:000000000-AEF91:1:1101:14432:23044_(reversed)
ATGTCGGGTACAGGATGAACTGTTTACCCCCC
>M03292:11:000000000-AEF91:1:1101:22320:23405_(reversed)
AGTGTAGGAACTGGTTGAACAGTTTACCCCCC
>M03292:11:000000000-AEF91:1:1101:8018:23563_(reversed)
ATAGCAGGTACAGGTTGAACTGTTTATCCCCC
>M03292:11:000000000-AEF91:1:1101:6450:23621
AGTGTAGGAACAGGTTGAACAGTATATCCTCC
>M03292:11:000000000-AEF91:1:1101:7071:23760
AGTGTAGGAACAGGTTGAACTGTATATCCCCC
>M03292:11:000000000-AEF91:1:1101:17257:23906_(reversed)
ATAGCAGGTACTGGTTGAACAGTTTATCCCCC
>M03292:11:000000000-AEF91:1:1101:14141:23969
ACTAGCGGTACTGGATGAACAGTATACCCCCC
>M03292:11:000000000-AEF91:1:1101:10459:24051
ACTAGCGGAACAGGTTGAACTGTTTACCCTCC
>M03292:11:000000000-AEF91:1:1101:17894:24151_(reversed)
AGACGCGGAACTGGTTGAACAGTATATCCTCC
>M03292:11:000000000-AEF91:1:1101:9785:24216_(reversed)
ATGTCGGGAACTGGTTGAACTGTTTATCCCCC
>M03292:11:000000000-AEF91:1:1101:21620:24224
AGTGTAGGAACTGGTTGAACTGTTTATCCCCC
>M03292:11:000000000-AEF91:1:1101:10057:24226_(reversed)
ATCGACGGAACTGGTTGAACAGTATACCCCCC
>M03292:11:000000000-AEF91:1:1101:24110:24358_(reversed)
ATAGCAGGTACAGGATGAACTGTTTATCCTCC
>M03292:11:000000000-AEF91:1:1101:18673:24433
ATCGACGGAACTGGTTGAACTGTTTATCCTCC
>M03292:11:000000000-AEF91:1:1101:12787:24461_(reversed)
ATCGACGGTACTGGTTGAACTGTTTACCCTCC
>M03292:11:000000000-AEF91:1:1101:20067:24418_(reversed)
AGACGCGGAACAGGATGAACTGTTTATCCTCC
>M03292:11:000000000-AEF91:1:1101:10118:24677
AGACGCGGTACTGGATGAACTGTATATCCTCC
>M03292:11:000000000-AEF91:1:1101:15519:24699
AGTGTAGGTACTGGTTGAACTGTTTATCCCCC
>M03292:11:000000000-AEF91:1:1101:17843:24697_(reversed)
AGTGTAGGTACAGGTTGAACTGTTTATCCCCC
>M03292:11:000000000-AEF91:1:1101:14821:24716
AGTGTAGGTACAGGTTGAACTGTTTATCCTCC
>M03292:11:000000000-AEF91:1:1102:20939:1272
AGTGTAGGTACTGGTTGAACAGTATATCCTCC
>M03292:11:000000000-AEF91:1:1102:16989:1570
AGTGTAGGAACAGGTTGAACTGTTTACCCTCC
>M03292:11:000000000-AEF91:1:1102:14618:1775_(reversed)
AGACGCGGTACTGGTTGAACAGTTTATCCCCC
>M03292:11:000000000-AEF91:1:1102:11051:1823_(reversed)
AGTGTAGGAACTGGATGAACAGTATATCCCCC
>M03292:11:000000000-AEF91:1:1102:11936:2023_(reversed)
AGACGCGGTACTGGATGAACTGTTTACCCCCC
>M03292:11:000000000-AEF91:1:1102:10397:2169
ATAGCAGGTACAGGTTGAACAGTATATCTCCC
>M03292:11:000000000-AEF91:1:1102:19000:2241_(reversed)
ATAGCAGGAACAGGTTGAACTGTTTATCCTCC
>M03292:11:000000000-AEF91:1:1102:10888:2492
ACAGTCGGTACTGGTTGAACTGTTTACCCCCC
>M03292:11:000000000-AEF91:1:1102:13500:2515_(reversed)
AGACGCGGAACAGGTTGAACAGTATATCCCCC
>M03292:11:000000000-AEF91:1:1102:8120:2654
ATCGACGGTACTGGATGAACAGTTTACCCTCC
>M03292:11:000000000-AEF91:1:1102:9062:2894_(reversed)
ATCGACGGTACAGGTTGAACTGTATACCCCCC
>M03292:11:000000000-AEF91:1:1102:17832:2980
AGTGTAGGAACTGGATGAACTGTTTACCCTCC
>M03292:11:000000000-AEF91:1:1102:12953:3022_(reversed)
ACTAGCGGAACTGGTTGAACAGTATATCCCCC
>M03292:11:000000000-AEF91:1:1102:13958:3064
AGTGTAGGTACTGGATGAACAGTTTATCCCCC
>M03292:11:000000000-AEF91:1:1102:13292:3068_(reversed)
ATGTCGGGAACAGGTTGAACTGTTTATCCTCC
>M03292:11:000000000-AEF91:1:1102:11655:3082
AGACGCGGTACAGGTTGAACTGTATATCCCCC
>M03292:11:000000000-AEF91:1:1102:14368:3349
ATCGACGGTACTGGATGAACAGTATACCCCCC
>M03292:11:000000000-AEF91:1:1102:11443:3384
ATAGCAGGTACTGGATGAACTGTTTATCCTCC
>M03292:11:000000000-AEF91:1:1102:11393:3693
AGTGTAGGAACAGGTTGAACAGTTTATCCTCC
>M03292:11:000000000-AEF91:1:1102:8461:3721_(reversed)
ATCGACGGTACTGGATGAACTGTTTACCCCCC
>M03292:11:000000000-AEF91:1:1102:14898:3785
AGTGTAGGTACTGGATGAACTGTTTACCCTCC
>M03292:11:000000000-AEF91:1:1102:16198:3857
ATAGCAGGAACAGGTTGAACTGTATACCCTCC
>M03292:11:000000000-AEF91:1:1102:10828:3938_(reversed)
ACTAGCGGAACAGGATGAACAGTTTATCCCCC
>M03292:11:000000000-AEF91:1:1102:6862:3955_(reversed)
ACAGTCGGAACTGGTTGAACAGTTTATCCCCC
>M03292:11:000000000-AEF91:1:1102:9336:3981_(reversed)
ATAGCAGGTACAGGATGAACTGTATACCCCCC
>M03292:11:000000000-AEF91:1:1102:19240:4160_(reversed)
AGTGTAGGTACTGGTTGAACAGTATATCCCCC
>M03292:11:000000000-AEF91:1:1102:23566:4228
AGACGCGGTACAGGATGAACTGTTTATCCCCC
>M03292:11:000000000-AEF91:1:1102:11206:4281_(reversed)
AGACGCGGAACAGGTTGAACTGTTTATCCCCC
>M03292:11:000000000-AEF91:1:1102:13181:4389_(reversed)
AGTGTAGGTACTGGATGAACTGTATATCCCCC
>M03292:11:000000000-AEF91:1:1102:13610:4418
ACAGTCGGTACTGGTTGAACAGTTTATCCTCC
>M03292:11:000000000-AEF91:1:1102:13844:4475_(reversed)
ACTAGCGGTACTGGTTGAACAGTTTACCCTCC
>M03292:11:000000000-AEF91:1:1102:8489:4483
AGACGCGGTACTGGATGAACTGTATACCCTCC
>M03292:11:000000000-AEF91:1:1102:18141:4540
AGTGTAGGTACAGGATGAACTGTTTACCCTCC
>M03292:11:000000000-AEF91:1:1102:15273:4916
ACAGTCGGTACTGGTTGAACTGTTTACCCTCC
>M03292:11:000000000-AEF91:1:1102:16280:5056
AGTGTAGGTACTGGTTGAACTGTATATCCTCC
>M03292:11:000000000-AEF91:1:1102:11851:5088
AGTGTAGGAACTGGTTGAACAGTTTATCCTCC
>M03292:11:000000000-AEF91:1:1102:6894:5137
ATCGACGGAACTGGATGAACAGTATATCCCCC
>M03292:11:000000000-AEF91:1:1102:24480:5194
ACAGTCGGTACTGGTTGAACTGTATATCCTCC
>M03292:11:000000000-AEF91:1:1102:21089:5261
ACAGTCGGTACAGGTTGAACAGTTTATCCTCC
>M03292:11:000000000-AEF91:1:1102:24177:5356
ACTAGCGGTACAGGATGAACAGTTTACCCCCC
>M03292:11:000000000-AEF91:1:1102:18855:5446
ATCGACGGTACAGGTTGAACTGTTTACCCCCC
>M03292:11:000000000-AEF91:1:1102:22293:5674_(reversed)
ATCGACGGTACTGGATGAACTGTTTATCCCCC
>M03292:11:000000000-AEF91:1:1102:25100:5697
ATCGACGGAACAGGATGAACAGTTTACCCCCC
>M03292:11:000000000-AEF91:1:1102:21328:5711_(reversed)
AGTGTAGGTACTGGTTGAACTGTTTACCCCCC
>M03292:11:000000000-AEF91:1:1102:10889:5729
ACTAGCGGAACAGGATGAACTGTTTACCCCCC
>M03292:11:000000000-AEF91:1:1102:16932:5924_(reversed)
AGACGCGGTACCGGTTGAACTGTTTACCCCCC
>M03292:11:000000000-AEF91:1:1102:15553:5978
ATCGACGGAACTGGTTGAACTGTTTATCCTCC
>M03292:11:000000000-AEF91:1:1102:13918:6062_(reversed)
ATGTCGGGTACAGGTTGAACAGTTTATCCTCC
>M03292:11:000000000-AEF91:1:1102:7664:6203_(reversed)
ACTAGCGGAACTGGATGAACAGTTTACCCTCC
>M03292:11:000000000-AEF91:1:1102:23057:6216
ATCGACGGTACAGGATGAACTGTATATCCCCC
>M03292:11:000000000-AEF91:1:1102:11382:6433_(reversed)
ACTAGCGGTACAGGATGAACTGTATACCCTCC
>M03292:11:000000000-AEF91:1:1102:10627:6495_(reversed)
AGACGCGGTACTGGTTGAACTGTATATCCCCC
>M03292:11:000000000-AEF91:1:1102:8472:6529_(reversed)
ATCGACGGTACAGGATGAACTGTTTATCCCCC
>M03292:11:000000000-AEF91:1:1102:18168:6610_(reversed)
ATGTCGGGAACAGGTTGAACTGTTTATCCCCC
>M03292:11:000000000-AEF91:1:1102:6514:6655_(reversed)
ACAGTCGGTACTGGTTGAACTGTTTATCCCCC
>M03292:11:000000000-AEF91:1:1102:9439:6703
ATAGCAGGAACAGGATGAACTGTATACCCCCC
>M03292:11:000000000-AEF91:1:1102:24254:6719_(reversed)
ATGTCGGGAACTGGTTGAACAGTATATCCCCC
>M03292:11:000000000-AEF91:1:1102:22103:6735_(reversed)
ACAGTCGGAACAGGATGAACAGTTTACCCTCC
>M03292:11:000000000-AEF91:1:1102:13764:6744_(reversed)
AGACGCGGTACTGGTTGAACTGTATACCCCCC
>M03292:11:000000000-AEF91:1:1102:18516:6757_(reversed)
ATAGCAGGAACTGGTTGAACAGTTTATCCTCC
>M03292:11:000000000-AEF91:1:1102:18156:6769_(reversed)
AGACGCGGAACTGGATGAACTGTATATCCCCC
>M03292:11:000000000-AEF91:1:1102:16272:6831
ATCGACGGAACTGGATGAACAGTTTACCCTCC
>M03292:11:000000000-AEF91:1:1102:23448:6857
AGACGCGGTACTGGTTGAACAGTATATCCTCC
>M03292:11:000000000-AEF91:1:1102:25151:6870_(reversed)
ATCGACGGTACTGGTTGAACAGTATATCCCCC
>M03292:11:000000000-AEF91:1:1102:4867:6881_(reversed)
ACTAGCGGTACTGGTTGAACAGTATACCCTCC
>M03292:11:000000000-AEF91:1:1102:7786:7023
AGACGCGGTACAGGTTGAACAGTATATCCTCC
>M03292:11:000000000-AEF91:1:1102:3428:7091
ACAGTCGGAACTGGTTGAACTGTATACCCTCC
>M03292:11:000000000-AEF91:1:1102:6500:7112_(reversed)
ATAGCAGGAACTGGTTGAACAGTTTACCCCCC
>M03292:11:000000000-AEF91:1:1102:26469:7174
AGACGCGGAACTGGTTGAACTGTATATCCTCC
>M03292:11:000000000-AEF91:1:1102:16240:7176_(reversed)
AGACGCGGAACTGGATGAACTGTTTATCCTCC
>M03292:11:000000000-AEF91:1:1102:22410:7256_(reversed)
AGACGCGGAACAGGTTGAACAGTATATCCTCC
>M03292:11:000000000-AEF91:1:1102:19633:7279
ATCGACGGAACAGGTTGAACTGTATACCCCCC
>M03292:11:000000000-AEF91:1:1102:14745:7348_(reversed)
ATCGACGGAACTGGTTGAACAGTATACCCTCC
>M03292:11:000000000-AEF91:1:1102:16930:7398_(reversed)
AGTGTAGGTACTGGTTGAACAGTATATCCCCC
>M03292:11:000000000-AEF91:1:1102:24403:7461
AGACGCGGTACTGGATGAACTGTTTACCCCCC
>M03292:11:000000000-AEF91:1:1102:5341:7461
ATAGCAGGAACTGGTTGAACTGTTTATCCCCC
>M03292:11:000000000-AEF91:1:1102:13353:7470_(reversed)
AGTGTAGGTACAGGTTGAACTGTTTATCCTCC
>M03292:11:000000000-AEF91:1:1102:6165:7475
ATCGACGGTACAGGTTGAACAGTTTACCCTCC
>M03292:11:000000000-AEF91:1:1102:11134:7479_(reversed)
AGTGTAGGTACAGGTTGAACTGTTTATCCCCC
>M03292:11:000000000-AEF91:1:1102:22066:7483
ACTAGCGGTACAGGATGAACAGTTTACCCTCC
>M03292:11:000000000-AEF91:1:1102:27001:7528_(reversed)
ATGTCGGGAACAGGTTGAACAGTATATCCTCC
>M03292:11:000000000-AEF91:1:1102:17070:7555
ATCGACGGAACTGGTTGAACTGTTTATCCCCC
>M03292:11:000000000-AEF91:1:1102:14164:7638
AGTGTAGGAACTGGTTGAACAGTTTATCCCCC
>M03292:11:000000000-AEF91:1:1102:20301:7659_(reversed)
ATCGACGGTACAGGTTGAACTGTATATCCCCC
>M03292:11:000000000-AEF91:1:1102:20761:7678_(reversed)
AGTGTAGGTACAGGATGAACAGTTTATCCCCC
>M03292:11:000000000-AEF91:1:1102:7677:7786
ACTAGCGGTACTGGATGAACAGTATACCCTCC
>M03292:11:000000000-AEF91:1:1102:9049:7790
AGACGCGGAACTGGTTGAACTGTATATCCTCC
>M03292:11:000000000-AEF91:1:1102:13490:7850_(reversed)
ATCGACGGAACAGGATGAACTGTTTACCCTCC
>M03292:11:000000000-AEF91:1:1102:20502:7852_(reversed)
AGTGTAGGTACTGGTTGAACAGTTTATCCCCC
>M03292:11:000000000-AEF91:1:1102:10452:7901
ATCGACGGTACAGGTTGAACTGTATATCCTCC
>M03292:11:000000000-AEF91:1:1102:10230:8037
ACAGTCGGAACTGGATGAACTGTTTACCCTCC
>M03292:11:000000000-AEF91:1:1102:10963:8062
ACTAGCGGTACTGGTTGAACAGTTTATCCCCC
>M03292:11:000000000-AEF91:1:1102:9332:8095_(reversed)
ATCGACGGTACTGGTTGAACTGTATACCCCCC
>M03292:11:000000000-AEF91:1:1102:24916:8199
ACAGTCGGTACTGGTTGAACTGTATATCCTCC
>M03292:11:000000000-AEF91:1:1102:16714:8285_(reversed)
ACAGTCGGTACAGGATGAACAGTTTACCCTCC
>M03292:11:000000000-AEF91:1:1102:15953:8342_(reversed)
ACTAGCGGTACAGGTTGAACAGTATATCCTCC
>M03292:11:000000000-AEF91:1:1102:20874:8365_(reversed)
AGACGCGGAACAGGATGAACAGTTTACCCCCC
>M03292:11:000000000-AEF91:1:1102:8722:8422_(reversed)
ATAGCAGGAACTGGTTGAACTGTTTATCCCCC
>M03292:11:000000000-AEF91:1:1102:12981:8616_(reversed)
ACAGTCGGTACTGGTTGAACTGTTTACCCTCC
>M03292:11:000000000-AEF91:1:1102:5753:8610_(reversed)
ATGTCGGGTACAGGTTGAACTGTTTACCCTCC
>M03292:11:000000000-AEF91:1:1102:2880:8711
ATGTCGGGTACAGGTTGAACAGTTTATCCTCC
>M03292:11:000000000-AEF91:1:1102:28711:8714
AGTGTAGGAACTGGTTGAACTGTATATCCCCC
>M03292:11:000000000-AEF91:1:1102:25254:8799_(reversed)
AGACGCGGTACAGGTTGAACAGTTTACCCCCC
>M03292:11:000000000-AEF91:1:1102:5086:8922
ATCGACGGAACAGGTTGAACTGTTTATCCCCC
>M03292:11:000000000-AEF91:1:1102:5455:8959_(reversed)
ATAGCAGGAACTGGATGAACAGTATATCCTCC
>M03292:11:000000000-AEF91:1:1102:14381:8988_(reversed)
ATGTCGGGAACTGGTTGAACTGTATATCCCCC
>M03292:11:000000000-AEF91:1:1102:12975:9036
ATCGACGGTACAGGATGAACTGTATACCCCCC
>M03292:11:000000000-AEF91:1:1102:9827:9186
ATGTCGGGAACTGGTTGAACAGTATATCCCCC
>M03292:11:000000000-AEF91:1:1102:13633:9188
ATAGCAGGTACTGGTTGAACTGTTTATCCTCC
>M03292:11:000000000-AEF91:1:1102:14292:9197
AGACGCGGTACAGGTTGAACTGTATACCCTCC
>M03292:11:000000000-AEF91:1:1102:18888:9254
ATAGCAGGAACAGGATGAACAGTTTACCCTCC
>M03292:11:000000000-AEF91:1:1102:8794:9290
ATAGTAGGTACAGGATGAACAGTTTATCCTCC
>M03292:11:000000000-AEF91:1:1102:25513:9349_(reversed)
ACTAGCGGTACTGGTTGAACTGTTTATCCTCC
>M03292:11:000000000-AEF91:1:1102:21608:9384_(reversed)
ATCGACGGTACTGGTTGAACTGTATATCCCCC
>M03292:11:000000000-AEF91:1:1102:2463:9420
AGACGCGGTACTGGATGAACAGTTTACCCTCC
>M03292:11:000000000-AEF91:1:1102:18791:9445
ATAGCAGGAACAGGTTGAACTGTTTACCCCCC
>M03292:11:000000000-AEF91:1:1102:18931:9500
ATAGCAGGTACAGGATGAACTGTATATCCCCC
>M03292:11:000000000-AEF91:1:1102:8817:9513_(reversed)
ACTAGCGGTACTGGATGAACTGTTTATCCCCC
>M03292:11:000000000-AEF91:1:1102:16566:9554_(reversed)
ATAGCAGGAACTGGTTGAACAGTTTACCCTCC
>M03292:11:000000000-AEF91:1:1102:21463:9558_(reversed)
ATAGCAGGAACTGGTTGAACTGTTTACCCCCC
>M03292:11:000000000-AEF91:1:1102:26265:9574_(reversed)
AGTGTAGGTACTGGTTGAACTGTATACCCCCC
>M03292:11:000000000-AEF91:1:1102:11219:9576_(reversed)
ACAGTCGGAACAGGATGAACAGTTTACCCTCC
>M03292:11:000000000-AEF91:1:1102:21702:9706
AGACGCGGTACAGGTTGAACAGTTTACCCCCC
>M03292:11:000000000-AEF91:1:1102:3590:9740_(reversed)
ACTAGCGGTACTGGATGAACAGTATATCCTCC
>M03292:11:000000000-AEF91:1:1102:12251:9796_(reversed)
AGTGTAGGAACTGGTTGAACTGTTTACCCTCC
>M03292:11:000000000-AEF91:1:1102:20431:9854_(reversed)
ACTAGCGGTACAGGATGAACAGTTTATCCCCC
>M03292:11:000000000-AEF91:1:1102:27264:9884
AGTGTAGGTACTGGATGAACAGTTTATCCTCC
>M03292:11:000000000-AEF91:1:1102:12453:9896_(reversed)
AGTGTAGGTACTGGTTGAACAGTATATCCTCC
>M03292:11:000000000-AEF91:1:1102:2849:9905_(reversed)
ATGTCGGGAACTGGATGAACAGTTTACCCCCC
>M03292:11:000000000-AEF91:1:1102:6384:9937
ATGTCGGGTACTGGTTGAACTGTATATCCTCC
>M03292:11:000000000-AEF91:1:1102:6289:10039
AGACGCGGAACAGGTTGAACTGTATATCCCCC
>M03292:11:000000000-AEF91:1:1102:15189:10070
ACTAGCGGTACAGGTTGAACTGTATATCCCCC
>M03292:11:000000000-AEF91:1:1102:14759:10107_(reversed)
ACTAGCGGAACAGGTTGAACAGTATACCCTCC
>M03292:11:000000000-AEF91:1:1102:23775:10281_(reversed)
ATCGACGGAACAGGTTGAACTGTTTACCCTCC
>M03292:11:000000000-AEF91:1:1102:23065:10289_(reversed)
ATAGCAGGTACAGGATGAACAGTATATCCCCC
>M03292:11:000000000-AEF91:1:1102:14174:10331
ACAGTCGGTACTGGTTGAACAGTATATCCCCC
>M03292:11:000000000-AEF91:1:1102:17093:10466
ATAGCAGGTACAGGATGAACAGTTTACCCCCC
>M03292:11:000000000-AEF91:1:1102:11620:10639
ACAGTCGGTACAGGTTGAACTGTATACCCCCC
>M03292:11:000000000-AEF91:1:1102:20127:10641_(reversed)
ATCGACGGAACTGGTTGAACAGTTTATCCCCC
>M03292:11:000000000-AEF91:1:1102:23972:10711
ATAGCAGGTACTGGATGAACAGTTTATCCTCC
>M03292:11:000000000-AEF91:1:1102:6222:10755_(reversed)
AGTGTAGGAACTGGTTGAACTGTTTATCCCCC
>M03292:11:000000000-AEF91:1:1102:21121:10783
AGACGCGGTACAGGTTGAACAGTATATCCTCC
>M03292:11:000000000-AEF91:1:1102:7609:10792_(reversed)
ACTAGCGGAACTGGTTGAACTGTTTACCCTCC
>M03292:11:000000000-AEF91:1:1102:16426:10893
AGACGCGGAACAGGTTGAACAGTTTATCCCCC
>M03292:11:000000000-AEF91:1:1102:5794:11085_(reversed)
ATCGACGGTACAGGTTGAACAGTTTATCCCCC
>M03292:11:000000000-AEF91:1:1102:13500:11218
AGTGTAGGAACTGGTTGAACAGTTTATCCTCC
>M03292:11:000000000-AEF91:1:1102:25725:11269
AGTGTAGGTACAGGATGAACAGTATATCCCCC
>M03292:11:000000000-AEF91:1:1102:21177:11310
AGACGCGGTACTGGATGAACAGTTTATCCTCC
>M03292:11:000000000-AEF91:1:1102:15161:11311
ACTAGCGGAACTGGTTGAACTGTATACCCTCC
>M03292:11:000000000-AEF91:1:1102:15186:11330_(reversed)
AGACGCGGTACTGGATGAACAGTTTATCCCCC
>M03292:11:000000000-AEF91:1:1102:11993:11393_(reversed)
ATCGACGGTACAGGTTGAACTGTTTACCCTCC
>M03292:11:000000000-AEF91:1:1102:15737:11480_(reversed)
AGTGTAGGTACAGGATGAACAGTATATCCTCC
>M03292:11:000000000-AEF91:1:1102:4974:11508_(reversed)
AGTGTAGGTACAGGTTGAACTGTATATCCCCC
>M03292:11:000000000-AEF91:1:1102:15668:11533
ACTAGCGGTACAGGATGAACAGTATATCCCCC
>M03292:11:000000000-AEF91:1:1102:26789:11560
AGACGCGGTACTGGTTGAACAGTATATCCTCC
>M03292:11:000000000-AEF91:1:1102:24549:11618_(reversed)
ACTAGCGGTACAGGATGAACTGTTTACCCCCC
>M03292:11:000000000-AEF91:1:1102:22271:11662
AGACGCGGAACTGGTTGAACTGTATATCCTCC
>M03292:11:000000000-AEF91:1:1102:11556:11697
AGACGCGGTACAGGTTGAACTGTATATCCTCC
>M03292:11:000000000-AEF91:1:1102:27761:11728_(reversed)
ATAGCAGGAACAGGTTGAACAGTTTATCCTCC
>M03292:11:000000000-AEF91:1:1102:21069:11744
ATAGCAGGAACAGGATGAACAGTATATCCCCC
>M03292:11:000000000-AEF91:1:1102:21253:11760_(reversed)
ATCGACGGTACAGGTTGAACTGTATATCCTCC
>M03292:11:000000000-AEF91:1:1102:26196:11805
ATCGACGGTACAGGTTGAACTGTATATCCTCC
>M03292:11:000000000-AEF91:1:1102:12174:11856
AGACGCGGAACTGGATGAACTGTATATCCTCC
>M03292:11:000000000-AEF91:1:1102:28233:11913
ATCGACGGAACTTGTTGAACAGTATATCCTCC
>M03292:11:000000000-AEF91:1:1102:28438:11999
AGTGTAGGAACAGGTTGAACAGTTTATCCCCC
>M03292:11:000000000-AEF91:1:1102:9043:12055_(reversed)
AGACGCGGTACTGGTTGAACTGTTTACCCTCC
>M03292:11:000000000-AEF91:1:1102:17038:12107_(reversed)
ATGTCGGGAACTGGATGAACTGTTTATCCCCC
>M03292:11:000000000-AEF91:1:1102:20214:12127_(reversed)
AGTGTAGGAACTGGTTGAACTGTTTACCCCCC
>M03292:11:000000000-AEF91:1:1102:4631:12138_(reversed)
ATGTCGGGTACAGGTTGAACAGTTTATCCCCC
>M03292:11:000000000-AEF91:1:1102:15765:12157
ACAGTCGGAACTGGATGAACAGTTTATCCCCC
>M03292:11:000000000-AEF91:1:1102:2738:12202_(reversed)
AGACGCGGAACTGGTTGAACTGTTTACCCTCC
>M03292:11:000000000-AEF91:1:1102:23827:12278
ACTAGCGGTACTGGATGAACTGTTTACCCTCC
>M03292:11:000000000-AEF91:1:1102:24017:12361
AGTGTAGGAACTGGATGAACTGTTTATCCCCC
>M03292:11:000000000-AEF91:1:1102:7896:12397_(reversed)
ACTAGCGGTACAGGTTGAACTGTTTATCCTCC
>M03292:11:000000000-AEF91:1:1102:20889:12479_(reversed)
AGACGCGGAACTGGTTGAACAGTTTATCCTCC
>M03292:11:000000000-AEF91:1:1102:21936:12484_(reversed)
AGTGTAGGTACTGGATGAACTGTATACCCTCC
>M03292:11:000000000-AEF91:1:1102:6564:12522
ATAGCAGGTACAGGTTGAACTGTTTATCCTCC
>M03292:11:000000000-AEF91:1:1102:13273:12523
ATCGACGGTACAGGATGAACTGTTTATCCCCC
>M03292:11:000000000-AEF91:1:1102:25192:12578
AGTGTAGGTACTGGTTGAACTGTATACCCTCC
>M03292:11:000000000-AEF91:1:1102:17294:12608_(reversed)
ACAGTCGGTACAGGTTGAACTGTATATCCTCC
>M03292:11:000000000-AEF91:1:1102:13781:12687
AGTGTAGGTACAGGATGAACTGTTTATCCTCC
>M03292:11:000000000-AEF91:1:1102:20710:12699
AGACGCGGAACAGGTTGAACAGTATATCCTCC
>M03292:11:000000000-AEF91:1:1102:16582:12727
ACAGTCGGAACAGGTTGAACAGTTTATCCTCC
>M03292:11:000000000-AEF91:1:1102:5090:12761
ATGTCGGGTACTGGTTGAACTGTTTATCCCCC
>M03292:11:000000000-AEF91:1:1102:27020:12785_(reversed)
ACTAGCGGTACAGGATGAACTGTTTATCCCCC
>M03292:11:000000000-AEF91:1:1102:24263:12799
ATCGACGGAACTGGTTGAACAGTATATCCTCC
>M03292:11:000000000-AEF91:1:1102:6030:12837_(reversed)
AGTGTAGGAACTGGTTGAACTGTTTACCCTCC
>M03292:11:000000000-AEF91:1:1102:19524:12874_(reversed)
ATGTCGGGAACTGGATGGACAGTTTATCCCCC
>M03292:11:000000000-AEF91:1:1102:2802:12920
ATCGACGGAACTGGTTGAACAGTTTATCCTCC
>M03292:11:000000000-AEF91:1:1102:3797:12945
ATAGCAGGTACTGGATGAACTGTTTACCCTCC
>M03292:11:000000000-AEF91:1:1102:6778:12982_(reversed)
ATCGACGGAACTGGTTGAACAGTATACCCCCC
>M03292:11:000000000-AEF91:1:1102:22992:13066
ACTAGCGGTACTGGTTGAACAGTTTACCCTCC
>M03292:11:000000000-AEF91:1:1102:16547:13127
AGTGTAGGAACTGGTTGAACTGTTTACCCCCC
>M03292:11:000000000-AEF91:1:1102:28496:13135
AGACGCGGAACAGGTTGAACAGTATATCCCCC
>M03292:11:000000000-AEF91:1:1102:4055:13168
AGACGCGGAACTGGTTGAACTGTATATCCTCC
>M03292:11:000000000-AEF91:1:1102:11471:13251
ACAGTCGGTACAGGTTGAACTGTATACCCTCC
>M03292:11:000000000-AEF91:1:1102:21369:13260
ATAGCAGGTACAGGTTGAACTGTTTACCCTCC
>M03292:11:000000000-AEF91:1:1102:23192:13279
AGACGCGGTACTGGTTGAACAGTATATCCTCC
>M03292:11:000000000-AEF91:1:1102:25757:13369
AGTGTAGGAACTGGTTGAACTGTATATCCTCC
>M03292:11:000000000-AEF91:1:1102:27789:13584
ATGTCGGGTACTGGATGAACTGTTTACCCCCC
>M03292:11:000000000-AEF91:1:1102:20188:13657_(reversed)
AGTGTAGGTACTGGTTGAACTGTATATCCTCC
>M03292:11:000000000-AEF91:1:1102:4863:13663_(reversed)
ATCGACGGTACTGGATGAACAGTATACCCCCC
>M03292:11:000000000-AEF91:1:1102:14087:13764
ACTAGCGGAACAGGTTGAACTGTATACCCCCC
>M03292:11:000000000-AEF91:1:1102:20991:13780
AGTGTAGGTACTGGTTGAACAGTTTATCCCCC
>M03292:11:000000000-AEF91:1:1102:26552:13893_(reversed)
ACAGTCGGAACTGGTTGAACAGTATATCCCCC
>M03292:11:000000000-AEF91:1:1102:29062:13919
AGTGTAGGTACTGGATGAACAGTTTATCCTCC
>M03292:11:000000000-AEF91:1:1102:3012:13930_(reversed)
AGTGTAGGTACAGGTTGAACAGTTTATCCCCC
>M03292:11:000000000-AEF91:1:1102:21468:14039_(reversed)
AGACGCGGAACAGGTTGAACAGTTTATCCTCC
>M03292:11:000000000-AEF91:1:1102:8141:14089_(reversed)
ATAGCAGGTACTGGATGAACTGTTTACCCTCC
>M03292:11:000000000-AEF91:1:1102:26292:14116_(reversed)
ACAGTCGGAACAGGATGAACAGTTTACCCCCC
>M03292:11:000000000-AEF91:1:1102:21209:14192_(reversed)
AGACGCGGAACTGGTTGAACTGTATATCCCCC
>M03292:11:000000000-AEF91:1:1102:24891:14197_(reversed)
AGTGTAGGAACTGGTTGAACAGTTTATCCTCC
>M03292:11:000000000-AEF91:1:1102:26394:14291
ATAGCAGGTACTGGATGAACAGTTTACCCTCC
>M03292:11:000000000-AEF91:1:1102:22537:14293
ACTAGCGGTACTGGATGAACAGTTTATCCCCC
>M03292:11:000000000-AEF91:1:1102:26662:14311_(reversed)
ATGTCGGGAACAGGATGAACTGTATATCCCCC
>M03292:11:000000000-AEF91:1:1102:10429:14323
AGTGTAGGTACAGGTTGAACTGTATATCCCCC
>M03292:11:000000000-AEF91:1:1102:5305:14415
ATGTCGGGTACAGGTTGAACAGTATATCCTCC
>M03292:11:000000000-AEF91:1:1102:17320:14422
AGTGTAGGAACAGGTTGAACTGTTTATCCTCC
>M03292:11:000000000-AEF91:1:1102:5038:14617_(reversed)
ATGTCGGGAACTGGTTGAACAGTATATCCTCC
>M03292:11:000000000-AEF91:1:1102:2010:14659
ATGTCGGGTACAGGATGAACTGTATACCCCCC
>M03292:11:000000000-AEF91:1:1102:16920:14740
AGTGTAGGAACTGGATGAACTGTATATCCCCC
>M03292:11:000000000-AEF91:1:1102:19386:14742_(reversed)
AGACGCGGAACTGGATGAACTGTATATCCCCC
>M03292:11:000000000-AEF91:1:1102:10520:14743
AGACGCGGTACTGGATGAACAGTTTATCCCCC
>M03292:11:000000000-AEF91:1:1102:5238:14788
ATGTCGGGAACAGGTTGAACAGTTTATCCTCC
>M03292:11:000000000-AEF91:1:1102:21055:14869
ATGTCGGGTACTGGTTGAACAGTTTATCCTCC
>M03292:11:000000000-AEF91:1:1102:14693:14871
AGACGCGGAACAGGTTGAACTGTTTATCCTCC
>M03292:11:000000000-AEF91:1:1102:17257:14924
ATCGACGGAACAGGTTGAACTGTTTATCCCCC
>M03292:11:000000000-AEF91:1:1102:25634:14969
ATCGACGGTACTGGTTGAACAGTTTATCCCCC
>M03292:11:000000000-AEF91:1:1102:14062:15033_(reversed)
ACTAGCGGAACTGGTTGAACAGTTTATCCCCC
>M03292:11:000000000-AEF91:1:1102:3967:15194
ACTAGCGGAACAGGATGAACTGTTTACCCTCC
>M03292:11:000000000-AEF91:1:1102:14845:15268
ATGTCGGGTACAGGTTGAACAGTTTACCCTCC
>M03292:11:000000000-AEF91:1:1102:17379:15278
ACTAGCGGTACTGGTTGAACAGTTTACCCTCC
>M03292:11:000000000-AEF91:1:1102:24394:15279_(reversed)
ACAGTCGGTACTGGTTGAACTGTTTACCCTCC
>M03292:11:000000000-AEF91:1:1102:7145:15286
ACAGTCGGAACTGGATGAACAGTTTACCCTCC
>M03292:11:000000000-AEF91:1:1102:10902:15325_(reversed)
ACAGTCGGTACAGGATGAACAGTTTATCCCCC
>M03292:11:000000000-AEF91:1:1102:9767:15375
ACTAGCGGTACTGGATGAACTGTTTACCCCCC
>M03292:11:000000000-AEF91:1:1102:25257:15389
ATCGACGGTACAGGATGAACTGTTTACCCCCC
>M03292:11:000000000-AEF91:1:1102:29326:15474
ATCGACGGAACAGGTTGAACTGTTTACCCTCC
>M03292:11:000000000-AEF91:1:1102:29302:15516
ACAGTCGGAACTGGTTGAACTGTATACCCTCC
>M03292:11:000000000-AEF91:1:1102:17242:15559_(reversed)
ACAGTCGGTACTGGTTGAACTGTTTACCCTCC
>M03292:11:000000000-AEF91:1:1102:27285:15603
ATCGACGGTACTGGTTGAACTGTATACCCTCC
>M03292:11:000000000-AEF91:1:1102:18317:15702
ATGTCGGGAACTGGATGAACTGTATATCCTCC
>M03292:11:000000000-AEF91:1:1102:3995:15732_(reversed)
ATAGCAGGAACTGGTTGAACAGTTTACCCTCC
>M03292:11:000000000-AEF91:1:1102:24942:15736_(reversed)
AGACGCGGTACTGGATGAACAGTATACCCTCC
>M03292:11:000000000-AEF91:1:1102:9937:15825_(reversed)
ATAGCAGGAACAGGTTGAACAGTATACCCTCC
>M03292:11:000000000-AEF91:1:1102:14734:15861
AGACGCGGTACTGGTTGAACAGTATATCCTCC
>M03292:11:000000000-AEF91:1:1102:18747:15876
ACTAGCGGAACAGGTTGAACTGTTTACCCCCC
>M03292:11:000000000-AEF91:1:1102:10259:15906_(reversed)
ACAGTCGGAACTGGTTGAACTGTTTATCCCCC
>M03292:11:000000000-AEF91:1:1102:5152:15921
ATCGACGGAACAGGTTGAACAGTTTATCCCCC
>M03292:11:000000000-AEF91:1:1102:18691:15957
AGTGTAGGTACAGGATGAACTGTTTATCCCCC
>M03292:11:000000000-AEF91:1:1102:8623:15969
ATGTCGGGAACTGGTTGAACTGTTTATCCCCC
>M03292:11:000000000-AEF91:1:1102:16967:15977
ATAGCAGGTACAGGTTGAACTGTATATCCTCC
>M03292:11:000000000-AEF91:1:1102:2059:16037
AGTGTAGGTACAGGTTGAACAGTTTACCCTCC
>M03292:11:000000000-AEF91:1:1102:11090:16102
ACAGTCGGAACAGGTTGAACAGTTTACCCCCC
>M03292:11:000000000-AEF91:1:1102:16720:16114_(reversed)
AGACGCGGTACTGGTTGAACTGTTTACCCTCC
>M03292:11:000000000-AEF91:1:1102:6484:16205_(reversed)
ACAGTCGGTACAGGTTGAACAGTTTACCCTCC
>M03292:11:000000000-AEF91:1:1102:4847:16217
AGTGTAGGTACTGGATGAACTTTTTACCCTCC
>M03292:11:000000000-AEF91:1:1102:26656:16241_(reversed)
AGTGTAGGTACTGGATGAACTGTTTATCCCCC
>M03292:11:000000000-AEF91:1:1102:17581:16250_(reversed)
ATAGCAGGTACAGGTTGAACTGTATATCCCCC
>M03292:11:000000000-AEF91:1:1102:5815:16293
AGACGCGGAACTGGTTGAACTGTTTATCCTCC
>M03292:11:000000000-AEF91:1:1102:10816:16301
ATGTCGGGTACTGGTTGAACTGTTTATCCTCC
>M03292:11:000000000-AEF91:1:1102:13352:16357_(reversed)
AGACGCGGTACAGGATGAACAGTTTACCCCCC
>M03292:11:000000000-AEF91:1:1102:12130:16390
ACAGTCGGTACTGGATGAACAGTTTACCCTCC
>M03292:11:000000000-AEF91:1:1102:17640:16416_(reversed)
AGTGTAGGAACTGGTTGAACTGTTTACCCCCC
>M03292:11:000000000-AEF91:1:1102:19747:16446_(reversed)
ACTAGCGGTACTGGATGAACTGTTTATCCCCC
>M03292:11:000000000-AEF91:1:1102:17372:16488
ACTAGCGGAACAGGTTGAACTGTATATCCTCC
>M03292:11:000000000-AEF91:1:1102:15857:16578_(reversed)
AGTGTAGGTACTGGTTGAACTGTTTATCCCCC
>M03292:11:000000000-AEF91:1:1102:17444:16776_(reversed)
ACAGTCGGAACTGGATGAACAGTTTACCCTCC
>M03292:11:000000000-AEF91:1:1102:5894:16779_(reversed)
AGACGCGGTACAGGATGAACTGTTTATCCCCC
>M03292:11:000000000-AEF91:1:1102:13747:16797
AGACGCGGAACTGGTTGAACTGTATACCCTCC
>M03292:11:000000000-AEF91:1:1102:17070:16812
ATCGACGGTACTGGTTGAACTGTATACCCTCC
>M03292:11:000000000-AEF91:1:1102:7916:16830_(reversed)
ATCGACGGAACTGGTTGAACTGTATACCCTCC
>M03292:11:000000000-AEF91:1:1102:16452:16843_(reversed)
ATGTCGGGAACTGGTTGAACTGTATACCCTCC
>M03292:11:000000000-AEF91:1:1102:19420:16904
AGACGCGGTACAGGATGAACAGTATATCCTCC
>M03292:11:000000000-AEF91:1:1102:16606:16996
AGTGTAGGAACTGGTTGAACTGTTTATCCTCC
>M03292:11:000000000-AEF91:1:1102:18144:17015_(reversed)
ATCGACGGAACAGGATGAACTGTTTATCCCCC
>M03292:11:000000000-AEF91:1:1102:17587:17070
ACAGTCGGAACAGGATGAACAGTTTATCCCCC
>M03292:11:000000000-AEF91:1:1102:9384:17106_(reversed)
ATCGACGGAACTGGATGAACTGTTTATCCCCC
>M03292:11:000000000-AEF91:1:1102:2375:17160
ATGTCGGGAACAGGTTGAACAGTTTATCCTCC
>M03292:11:000000000-AEF91:1:1102:11341:17295_(reversed)
ATGTCGGGAACTGGTTGAACTGTTTACCCTCC
>M03292:11:000000000-AEF91:1:1102:27029:17324_(reversed)
ACAGTCGGAACAGGTTGAACAGTATATCCTCC
>M03292:11:000000000-AEF91:1:1102:27619:17358
ACTAGCGGTACTGGTTGAACAGTATATCCTCC
>M03292:11:000000000-AEF91:1:1102:4828:17379
ATCGACGGTACTGGATGAACAGTTTATCCCCC
>M03292:11:000000000-AEF91:1:1102:18503:17400
AGACGCGGTACAGGTTGAACTGTTTATCCTCC
>M03292:11:000000000-AEF91:1:1102:15365:17401
ACAGTCGGTACTGGTTGAACAGTATATCCTCC
>M03292:11:000000000-AEF91:1:1102:2876:17458
ATAGCAGGTACTGGTTGAACAGTTTATCCTCC
>M03292:11:000000000-AEF91:1:1102:10071:17513
ATCGACGGAACTGGATGAACTGTATATCCCCC
>M03292:11:000000000-AEF91:1:1102:11551:17581
AGTGTAGGAACTGGTTGAACAGTTTACCCTCC
>M03292:11:000000000-AEF91:1:1102:14773:17616
AGTGTAGGTACTGGTTGAACAGTTTATCCCCC
>M03292:11:000000000-AEF91:1:1102:23138:17650_(reversed)
AGTGTAGGTACAGGATGAACTGTATACCCTCC
>M03292:11:000000000-AEF91:1:1102:5166:17704_(reversed)
ATAGCAGGTACTGGTTGAACAGTATACCCTCC
>M03292:11:000000000-AEF91:1:1102:9142:17869
ATGTCGGGTACTGGTTGAACTGTTTATCCTCC
>M03292:11:000000000-AEF91:1:1102:10073:17877_(reversed)
ATAGCAGGAACTGGTTGAACTGTATACCCTCC
>M03292:11:000000000-AEF91:1:1102:24984:17996
ATGTCGGGAACTGGTTGAACTGTATATCCTCC
>M03292:11:000000000-AEF91:1:1102:11600:18027
ATGTCGGGAACAGGTTGAACAGTATATCCTCC
>M03292:11:000000000-AEF91:1:1102:23610:18042
ATAGCAGGAACTGGTTGAACAGTTTACCCTCC
>M03292:11:000000000-AEF91:1:1102:3706:18066_(reversed)
ATCGACGGAACTGGTTGAACTGTATATCCTCC
>M03292:11:000000000-AEF91:1:1102:11229:18119
ATCGACGGTACAGGATGAACAGTTTACCCTCC
>M03292:11:000000000-AEF91:1:1102:26163:18206
ATAGCAGGTACAGGTTGAACAGTTTATCCCCC
>M03292:11:000000000-AEF91:1:1102:11936:18226_(reversed)
AGACGCGGTACTGGATGAACTGTTTATCCCCC
>M03292:11:000000000-AEF91:1:1102:3823:18254
AGTGTAGGTACAGGATGAACTGTTTATCCCCC
>M03292:11:000000000-AEF91:1:1102:25468:18256_(reversed)
AGTGTAGGAACTGGATGAACTGTTTATCCCCC
>M03292:11:000000000-AEF91:1:1102:18431:18331_(reversed)
ACTAGCGGTACAGGATGAACAGTTTATCCCCC
>M03292:11:000000000-AEF91:1:1102:25374:18361_(reversed)
AGTGTAGGAACAGGATGAACTGTTTATCCCCC
>M03292:11:000000000-AEF91:1:1102:17068:18370
AGTGTAGGTACAGGTTGAACAGTTTATCCTCC
>M03292:11:000000000-AEF91:1:1102:23113:18390
AGACGCGGTACTGGTTGAACAGTATATCCTCC
>M03292:11:000000000-AEF91:1:1102:20709:18414
ATGTCGGGTACAGGTTGAACTGTATATCCTCC
>M03292:11:000000000-AEF91:1:1102:13354:18498_(reversed)
AGACGCGGTACAGGTTGAACTGTTTATCCTCC
>M03292:11:000000000-AEF91:1:1102:14822:18587
AGACGCGGAACTGGATGAACTGTTTACCCTCC
>M03292:11:000000000-AEF91:1:1102:17950:18641_(reversed)
ATCGACGGAACTGGTTGAACTGTTTATCCCCC
>M03292:11:000000000-AEF91:1:1102:13099:18687
ATAGCAGGTACAGGTTGAACTGTATACCCCCC
>M03292:11:000000000-AEF91:1:1102:3561:18815
ATCGACGGTACTGGATGAACTGTTTACCCCCC
>M03292:11:000000000-AEF91:1:1102:17279:18853_(reversed)
ATCGACGGAACAGGATGAACTGTTTACCCTCC
>M03292:11:000000000-AEF91:1:1102:8302:18890
AGACGCGGTACTGGATGAACAGTTTATCCCCC
>M03292:11:000000000-AEF91:1:1102:5869:18919
ATCGACGGAACAGGTTGAACTGTATATCCTCC
>M03292:11:000000000-AEF91:1:1102:18440:18958_(reversed)
ATGTCGGGTACTGGTTGAACAGTTTATCCTCC
>M03292:11:000000000-AEF91:1:1102:5217:18962
ATGTCGGGTACTGGTTGAACAGTATACCCTCC
>M03292:11:000000000-AEF91:1:1102:22880:18993
ATCGACGGTACAGGATGAACAGTTTATCCTCC
>M03292:11:000000000-AEF91:1:1102:5309:19030
ATAGCAGGTACTGGTTGAACAGTATATCCTCC
>M03292:11:000000000-AEF91:1:1102:20633:19265
AGACGCGGTACTGGATGAACAGTTTATCCCCC
>M03292:11:000000000-AEF91:1:1102:22157:19297_(reversed)
AGTGTAGGAACTGGTTGAACTGTTTATCCCCC
>M03292:11:000000000-AEF91:1:1102:18878:19303
ATAGCAGGTACAGGTTGAACAGTATATCCCCC
>M03292:11:000000000-AEF91:1:1102:11655:19587
ATGTCGGGAACAGGTTGAACTGTATATCCCCC
>M03292:11:000000000-AEF91:1:1102:15638:19595
ATAGCAGGTACTGGTTGAACTGTATACCCTCC
>M03292:11:000000000-AEF91:1:1102:7104:19608_(reversed)
ATCGACGGTACAGGATGAACAGTATATCCTCC
>M03292:11:000000000-AEF91:1:1102:5497:19629_(reversed)
ATCGACGGAACTGGATGAACTGTATATCCCCC
>M03292:11:000000000-AEF91:1:1102:15553:19798_(reversed)
ACAGTCGGTACAGGTTGAACTGTATACCCCCC
>M03292:11:000000000-AEF91:1:1102:21962:19821
ATGTCGGGTACTGGATGAACTGTTTATCCTCC
>M03292:11:000000000-AEF91:1:1102:13283:19866
ATCGACGGTACTGGTTGAACAGTATACCCCCC
>M03292:11:000000000-AEF91:1:1102:23950:19930
ATCGACGGAACTGGTTGAACTGTATATCCTCC
>M03292:11:000000000-AEF91:1:1102:12894:19939
ATCGACGGAACAGGTTGAACTGTATACCCCCC
>M03292:11:000000000-AEF91:1:1102:20778:19943_(reversed)
ACAGTCGGAACAGGTTGAACTGTTTATCCCCC
>M03292:11:000000000-AEF91:1:1102:22685:19950
ACAGTCGGAACAGGATGAACAGTTTACCCCCC
>M03292:11:000000000-AEF91:1:1102:8976:19965
AGACGCGGTACTGGATGAACTGTTTATCCCCC
>M03292:11:000000000-AEF91:1:1102:21973:19985
ACTAGCGGAACAGGTTGAACAGTTTATCCTCC
>M03292:11:000000000-AEF91:1:1102:3979:20066
ACTAGCGGTACTGGTTGAACAGTATACCCTCC
>M03292:11:000000000-AEF91:1:1102:11344:20157_(reversed)
ATCGACGGAACTGGATGAACTGTTTACCCCCC
>M03292:11:000000000-AEF91:1:1102:10222:20170_(reversed)
AGACGCGGAACTGGATGAACTGTTTATCCCCC
>M03292:11:000000000-AEF91:1:1102:20677:20181
ATAGCAGGAACAGGATGAACAGTTTATCCTCC
>M03292:11:000000000-AEF91:1:1102:5664:20324
AGACGCGGTACTGGTTGAACTGTTTACCCTCC
>M03292:11:000000000-AEF91:1:1102:26415:20430_(reversed)
ATAGCAGGAACTGGTTGAACAGTATACCCTCC
>M03292:11:000000000-AEF91:1:1102:20257:20482
ATAGCAGGTACTGGTTGAACAGTTTATCCCCC
>M03292:11:000000000-AEF91:1:1102:21367:20485
AGTGTAGGTACAGGTTGAACAGTTTATCCTCC
>M03292:11:000000000-AEF91:1:1102:27063:20527_(reversed)
ATGTCGGGTACTGGTTGAACTGTATATCCTCC
>M03292:11:000000000-AEF91:1:1102:16681:20549_(reversed)
AGTGTAGGTACTGGTTGAACAGTTTACCCCCC
>M03292:11:000000000-AEF91:1:1102:21583:20381_(reversed)
ACAGTCGGTACAGGATGAACTGTTTATCCCCC
>M03292:11:000000000-AEF91:1:1102:25157:20610
AGTGTAGGTACTGGATGAACTGTATACCCTCC
>M03292:11:000000000-AEF91:1:1102:8974:20630
AGACGCGGTACAGGTTGAACAGTATACCCTCC
>M03292:11:000000000-AEF91:1:1102:7917:20632
AGACGCGGTACTGGATGAACTGTTTACCCTCC
>M03292:11:000000000-AEF91:1:1102:8153:20695_(reversed)
AGACGCGGTACAGGATGAACAGTTTACCCCCC
>M03292:11:000000000-AEF91:1:1102:15316:20695
ATAGCAGGAACTGGTTGAACAGTTTATCCTCC
>M03292:11:000000000-AEF91:1:1102:16070:20857_(reversed)
ACAGTCGGTACAGGTTGAACAGTTTATCCTCC
>M03292:11:000000000-AEF91:1:1102:18341:21086
ATCGACGGTACAGGATGAACAGTTTACCCCCC
>M03292:11:000000000-AEF91:1:1102:14459:21100_(reversed)
ACTAGCGGAACTGGTTGAACAGTTTATCCTCC
>M03292:11:000000000-AEF91:1:1102:23115:21249
ACAGTCGGTACTGGATGAACTCTATACCCTCC
>M03292:11:000000000-AEF91:1:1102:11942:21262_(reversed)
ACAGTCGGAACAGGTTGAACAGTTTATCCCCC
>M03292:11:000000000-AEF91:1:1102:12473:21335
ATGTCGGGAACAGGTTGAACTGTTTATCCTCC
>M03292:11:000000000-AEF91:1:1102:24038:21439_(reversed)
AGACGCGGAACAGGATGAACTGTTTATCCTCC
>M03292:11:000000000-AEF91:1:1102:23602:21529_(reversed)
AGTGTAGGAACTGGTTGAACAGTTTACCCTCC
>M03292:11:000000000-AEF91:1:1102:17388:21585
ATCGACGGAACTGGTTGAACTGTTTACCCTCC
>M03292:11:000000000-AEF91:1:1102:16265:21595
AGACGCGGTACAGGTTGAACTGTTTATCCCCC
>M03292:11:000000000-AEF91:1:1102:12655:21761
ATAGCAGGTACTGGTTGAACTGTATACCCTCC
>M03292:11:000000000-AEF91:1:1102:9913:21814
AGACGCGGTACAGGTTGAACTGTATATCCTCC
>M03292:11:000000000-AEF91:1:1102:18714:21851
AGTGTAGGAACTGGTTGAACAGTTTACCCCCC
>M03292:11:000000000-AEF91:1:1102:25393:21937
ATAGCAGGTACTGGTTGAACAGTATACCCCCC
>M03292:11:000000000-AEF91:1:1102:13222:21942_(reversed)
ACAGTCGGTACTGGATGAACAGTATACCCCCC
>M03292:11:000000000-AEF91:1:1102:21890:21944
ATGTCGGGAACAGGATGAACAGTTTACCCTCC
>M03292:11:000000000-AEF91:1:1102:14273:22177
ATCGACGGAACAGGATGAACAGTTTACCCCCC
>M03292:11:000000000-AEF91:1:1102:15586:22256_(reversed)
ACTAGCGGTACTGGATGAACTGTATATCCTCC
>M03292:11:000000000-AEF91:1:1102:11924:22279
ATAGCAGGTACTGGATGAACTGTTTACCCCCC
>M03292:11:000000000-AEF91:1:1102:23645:22444_(reversed)
AGTGTAGGAACTGGTTGAACAGTTTATCCTCC
>M03292:11:000000000-AEF91:1:1102:24421:22505_(reversed)
ATAGCAGGTACTGGATGAACTGTTTACCCTCC
>M03292:11:000000000-AEF91:1:1102:18104:22559_(reversed)
ACTAGCGGAACTGGATGAACTGTATACCCCCC
>M03292:11:000000000-AEF91:1:1102:12468:22714_(reversed)
ATCGACGGAACTGGTTGAACTGTATATCCCCC
>M03292:11:000000000-AEF91:1:1102:10038:22737_(reversed)
AGTGTAGGAACAGGTTGAACAGTTTATCCTCC
>M03292:11:000000000-AEF91:1:1102:13863:22854_(reversed)
ATCGACGGAATTGGATGAACTGTATACCCTCC
>M03292:11:000000000-AEF91:1:1102:16050:23056_(reversed)
ACTAGCGGTACTGGTTGAACTGTTTACCCCCC
>M03292:11:000000000-AEF91:1:1102:21690:23065_(reversed)
ACAGTCGGAACTGGATGAACTGTATATCCCCC
>M03292:11:000000000-AEF91:1:1102:7920:23227
ATGTCGGGAACTGGTTGAACTGTATATCCTCC
>M03292:11:000000000-AEF91:1:1102:21960:23287
ATAGCAGGTACAGGATGAACAGTATATCCTCC
>M03292:11:000000000-AEF91:1:1102:6587:23345
ATAGCAGGAACAGGTTGAACTGTTTATCCTCC
>M03292:11:000000000-AEF91:1:1102:9781:23601_(reversed)
ATCGACGGTACAGGATGAACAGTTTACCCCCC
>M03292:11:000000000-AEF91:1:1102:6740:23724
ATCGACGGTACTGGATGAACAGTTTACCCCCC
>M03292:11:000000000-AEF91:1:1102:20229:23761
AGTGTAGGAACTGGTTGAACAGTATATCCTCC
>M03292:11:000000000-AEF91:1:1102:8849:23831_(reversed)
ATAGCAGGTACTGGTTGAACAGTTTACCCCCC
>M03292:11:000000000-AEF91:1:1102:10194:23850_(reversed)
ATAGCAGGTACAGGATGAACTGTATACCCTCC
>M03292:11:000000000-AEF91:1:1102:22186:23912_(reversed)
AGTGTAGGTACTGGTTGAACTGTATATCCTCC
>M03292:11:000000000-AEF91:1:1102:8146:23923_(reversed)
ATAGCAGGTACTGGATGAACTGTATACCCCCC
>M03292:11:000000000-AEF91:1:1102:15783:24002
ATCGACGGAACAGGTTGAACTGTATATCCTCC
>M03292:11:000000000-AEF91:1:1102:8341:24053
AGACGCGGAACTGGATGAACTGTTTATCCCCC
>M03292:11:000000000-AEF91:1:1102:16974:24083
ACAGTCGGTACAGGATGAACTGTATACCCTCC
>M03292:11:000000000-AEF91:1:1102:14864:24122
AGTGTAGGTACAGGATGAACTGTTTATCCTCC
>M03292:11:000000000-AEF91:1:1102:19812:24298
AGACGCGGAACAGGTTGAACAGTATACCCCCC
>M03292:11:000000000-AEF91:1:1102:19177:24319
AGACGCGGTACAGGTTGAACAGTTTATCCCCC
>M03292:11:000000000-AEF91:1:1102:23246:24520
AGACGCGGTACAGGATGAACTGTATACCCTCC
>M03292:11:000000000-AEF91:1:1102:16129:24539
ATCGACGGTACTGGTTGAACTGTATACCCTCC
>M03292:11:000000000-AEF91:1:1102:22469:24636
ATAGCAGGTACAGTTTGAACTGTATATCCTCC
>M03292:11:000000000-AEF91:1:1102:10136:24690
ATAGCAGGTACAGGTTGAACAGTATACCCTCC
>M03292:11:000000000-AEF91:1:1102:15236:24710_(reversed)
AGTGTAGGAACAGGATGAACTGTTTATCCCCC
>M03292:11:000000000-AEF91:1:1102:13519:24841_(reversed)
AGACGCGGTACTGGTTGAACTGTATATCCCCC
>M03292:11:000000000-AEF91:1:1102:20260:24857_(reversed)
AGACGCGGTACAGGTTGAACTGTATATCCCCC
>M03292:11:000000000-AEF91:1:1102:11755:24915_(reversed)
AGACGCGGTACTGGTTGAACTGTTTATCCTCC
>M03292:11:000000000-AEF91:1:1102:19634:24933_(reversed)
AGTGTAGGAACTGGATGAACTGTTTACCCCCC
>M03292:11:000000000-AEF91:1:1102:15173:25013
ACTAGCGGAACTGGTTGAACAGTATACCCCCC
>M03292:11:000000000-AEF91:1:1102:10319:25166_(reversed)
AGACGCGGAACTGGTTGAACTGTTTATCCTCC
>M03292:11:000000000-AEF91:1:1102:17367:25214_(reversed)
AGACGCGGAACTGGTTGAACTGTTTATCCTCC
>M03292:11:000000000-AEF91:1:1103:12224:1512
ATGTCGGGAACTGGATGAACTGTTTATCCCCC
>M03292:11:000000000-AEF91:1:1103:15280:1569_(reversed)
AGACGCGGAACTGGTTGAACAGTTTATCCCCC
>M03292:11:000000000-AEF91:1:1103:8216:1628
ATAGCAGGTACAGGTTGAACTGTATACCCTCC
>M03292:11:000000000-AEF91:1:1103:8865:1658
AGTGTAGGTACAGGATGAACTGTATACCCTCC
>M03292:11:000000000-AEF91:1:1103:13299:1816_(reversed)
ATGTCGGGTACTGGTTGAACTGTATATCCCCC
>M03292:11:000000000-AEF91:1:1103:11641:1845_(reversed)
ATCGACGGTACAGGTTGAACTGTTTATCCTCC
>M03292:11:000000000-AEF91:1:1103:7824:1856_(reversed)
AGTGTAGGTACAGGATGAACAGTTTATCCTCC
>M03292:11:000000000-AEF91:1:1103:19486:2053
ATCGACGGTACTGGTTGAACTGTTTATCCTCC
>M03292:11:000000000-AEF91:1:1103:14823:2125
ACAGTCGGAACAGGATGAACAGTTTATCCCCC
>M03292:11:000000000-AEF91:1:1103:10229:2189
ACAGTCGGTACTGGATGAACTGTATACCCTCC
>M03292:11:000000000-AEF91:1:1103:23943:2618
AGTGTAGGAACTGGTTGAACTGTATATCCCCC
>M03292:11:000000000-AEF91:1:1103:22778:2654
ATAGCAGGTACAGGTTGAACAGTTTATCCTCC
>M03292:11:000000000-AEF91:1:1103:8016:2730_(reversed)
ATGTCGGGAACTGGATGAACTGTTTATCCCCC
>M03292:11:000000000-AEF91:1:1103:24318:2751_(reversed)
ACAGTCGGAACTGGATGAACTGTTTACCCTCC
>M03292:11:000000000-AEF91:1:1103:21488:2782_(reversed)
ATGTCGGGTACTGGTTGAACTGTATACCCCCC
>M03292:11:000000000-AEF91:1:1103:19483:2853
ATAGCAGGAACTGGTTGAACTGTATATCCTCC
>M03292:11:000000000-AEF91:1:1103:20097:2969_(reversed)
ATAGCAGGAACTGGATGAACAGTTTATCCCCC
>M03292:11:000000000-AEF91:1:1103:19279:3239
AGACGCGGAACAGGTTGAACTGTTTATCCTCC
>M03292:11:000000000-AEF91:1:1103:10222:3271
AGACGCGGTACTGGTTGAACTGTATATCCTCC
>M03292:11:000000000-AEF91:1:1103:22516:3361_(reversed)
ACAGTCGGAACTGGATGAACTGTTTATCCCCC
>M03292:11:000000000-AEF91:1:1103:23727:3510_(reversed)
ACTAGCGGTACTGGATGAACTGTATACCCTCC
>M03292:11:000000000-AEF91:1:1103:13148:3559_(reversed)
AGTGTAGGTACTGGATGAACTGTATATCCCCC
>M03292:11:000000000-AEF91:1:1103:18243:3646
ATGTCGGGTACTGGATGAACTGTTTATCCCCC
>M03292:11:000000000-AEF91:1:1103:24290:3643_(reversed)
ATCGACGGTACTGGATGAACAGTATACCCCCC
>M03292:11:000000000-AEF91:1:1103:15923:3703
AGTGTAGGAACTGGTTGAACTGTTTATCCCCC
>M03292:11:000000000-AEF91:1:1103:19018:3791
AGACGCGGAACTGGATGAACTGTATACCCTCC
>M03292:11:000000000-AEF91:1:1103:25843:3979_(reversed)
ATAGCAGGTACTGGATGAACAGTATATCCTCC
>M03292:11:000000000-AEF91:1:1103:7314:3993_(reversed)
ATAGCAGGTACAGGTTGAACAGTTTATCCCCC
>M03292:11:000000000-AEF91:1:1103:16680:3998_(reversed)
ATAGCAGGTACTGGTTGAACAGTTTACCCCCC
>M03292:11:000000000-AEF91:1:1103:12691:4017
ATAGCAGGTACTGGTTGAACAGTATTTCCTCC
>M03292:11:000000000-AEF91:1:1103:12297:4148
ATAGCAGGAACAGGTTGAACAGTATATCCTCC
>M03292:11:000000000-AEF91:1:1103:15690:4163
ATCGACGGAACTGGATGAACAGTTTACCCTCC
>M03292:11:000000000-AEF91:1:1103:22336:4177_(reversed)
ACGTCGGTACTGGATGAACAAGTTTATCCTCC
>M03292:11:000000000-AEF91:1:1103:9055:4184_(reversed)
AGTGTAGGAACAGGATGAACAGTTTACCCTCC
>M03292:11:000000000-AEF91:1:1103:14442:4239_(reversed)
AGTGTAGGTACTGGTTGAACTGTTTATCCTCC
>M03292:11:000000000-AEF91:1:1103:5736:4308_(reversed)
AGTGTAGGAACTGGTTGAACTGTATATCCTCC
>M03292:11:000000000-AEF91:1:1103:20474:4376
ACAGTCGTTACAGGATGAACAGTATATCCCCC
>M03292:11:000000000-AEF91:1:1103:11912:4405_(reversed)
ATAGCAGGTACTGGATGAACAGTTTACCCTCC
>M03292:11:000000000-AEF91:1:1103:24514:4419
ACAGTCGGAACTGGTTGAACAGTATATCCTCC
>M03292:11:000000000-AEF91:1:1103:23970:4617
ACTAGCGGAACTGGATGAACAGTTTATCCCCC
>M03292:11:000000000-AEF91:1:1103:6317:4633
AGTGTAGGTACAGGATGAACTGTATATCCCCC
>M03292:11:000000000-AEF91:1:1103:14616:4662
ACAGTCGGTACAGGTTGAACTGTATATCCTCC
>M03292:11:000000000-AEF91:1:1103:6291:5078_(reversed)
ATCGACGGAACTGGATGAACAGTTTATCCCCC
>M03292:11:000000000-AEF91:1:1103:26061:5213_(reversed)
ATCGACGGAACAGGATGAACAGTATATCCCCC
>M03292:11:000000000-AEF91:1:1103:23835:5214
ATCGACGGTACTGGATGAACTGTATACCCCCC
>M03292:11:000000000-AEF91:1:1103:7024:5222_(reversed)
ATAGCAGGAACTGGTTGAACTGTTTATCCTCC
>M03292:11:000000000-AEF91:1:1103:7725:5304
ATGTCGGGAACTGGTTGAACAGTATACCCCCC
>M03292:11:000000000-AEF91:1:1103:9263:5318_(reversed)
ATCGACGGAACTGGTTGAACTGTTTATCCTCC
>M03292:11:000000000-AEF91:1:1103:7072:5351_(reversed)
ATAGCAGGTACTGGTTGAACTGTATATCCTCC
>M03292:11:000000000-AEF91:1:1103:20082:5541
ATAGCAGGTACAGGTTGAACTGTTTACCCTCC
>M03292:11:000000000-AEF91:1:1103:23190:5561
AGTGTAGGTACAGGTTGAACTGTATACCCTCC
>M03292:11:000000000-AEF91:1:1103:19928:5565
AGTGTAGGTACTGGTTGAACAGTATATCCCCC
>M03292:11:000000000-AEF91:1:1103:17535:5577
ACAGTCGGTACAGGATGAACAGTTTACCCTCC
>M03292:11:000000000-AEF91:1:1103:20201:5599_(reversed)
ATGTCGGGTACTGGATGAACAGTTTATCCCCC
>M03292:11:000000000-AEF91:1:1103:14669:5613_(reversed)
ATCGACGGTACTGGTTGAACAGTTTACCCTCC
>M03292:11:000000000-AEF91:1:1103:22322:5649
ATAGCAGGAACTGGATGAACAGTTTACCCTCC
>M03292:11:000000000-AEF91:1:1103:9714:5656
ATCGACGGAACAGGATGAGCTGTTTACCCTCC
>M03292:11:000000000-AEF91:1:1103:18880:5751
ATCGACGGTACAGGTTGAACTGTTTACCCTCC
>M03292:11:000000000-AEF91:1:1103:21930:5780_(reversed)
ATAGCAGGTACAGGTTGAACAGTATATCCCCC
>M03292:11:000000000-AEF91:1:1103:7002:6058_(reversed)
ACAGTCGGTACTGGTTGAACTGTTTACCCTCC
>M03292:11:000000000-AEF91:1:1103:22064:6158_(reversed)
ATAGCAGGAACTGGATGAACAGTATACCCCCC
>M03292:11:000000000-AEF91:1:1103:16798:6191
ATAGCAGGTACAGGATGAACAGTATATCCCCC
>M03292:11:000000000-AEF91:1:1103:14155:6273
AGACGCGGTACAGGATGAACTGTTTACCCCCC
>M03292:11:000000000-AEF91:1:1103:26617:6324_(reversed)
ATCGACGGTACTGGTTGAACTGTATATCCCCC
>M03292:11:000000000-AEF91:1:1103:26156:6394_(reversed)
ACAGTCGGTACAGGATGAACAGTTTACCCTCC
>M03292:11:000000000-AEF91:1:1103:8167:6493
ACTAGCGGAACAGGATGAACTGTATATCCCCC
>M03292:11:000000000-AEF91:1:1103:22168:6520
ATAGCAGGTACAGGTTGAACTGTTTATCCTCC
>M03292:11:000000000-AEF91:1:1103:26885:6535_(reversed)
ACTAGCGGTACTGGTTGAACTGTATATCCTCC
>M03292:11:000000000-AEF91:1:1103:13794:6573_(reversed)
ATCGACGGAACTGGATGAACTGTTTACCCCCC
>M03292:11:000000000-AEF91:1:1103:13422:6594_(reversed)
ACAGTCGGTACAGGTTGAACTGTTTATCCCCC
>M03292:11:000000000-AEF91:1:1103:7894:6652
AGTGTAGGTACTGGATGAACTGTATACCCTCC
>M03292:11:000000000-AEF91:1:1103:10074:11609_(reversed)
ATCGACGGTACAGGATGAACAGTATATCCCCC
>M03292:11:000000000-AEF91:1:1103:8565:6698_(reversed)
ACTAGCGGTACTGGATGAACAGTTTATCCTCC
>M03292:11:000000000-AEF91:1:1103:13045:11633
ATCGACGGAACTGGTTGAACAGTATATCCTCC
>M03292:11:000000000-AEF91:1:1103:6708:11677
AGACGCGGAACAGGATGAACTGTTTACCCCCC
>M03292:11:000000000-AEF91:1:1103:9219:15617_(reversed)
ATCGACGGAACTGGATGAACTGTTTACCCTCC
>M03292:11:000000000-AEF91:1:1103:28093:6753
ACAGTCGGAACAGGTTGAACAGTATACCCTCC
>M03292:11:000000000-AEF91:1:1103:21327:11679_(reversed)
AGTGTAGGTACTGGTTGAACTGTATATCCTCC
>M03292:11:000000000-AEF91:1:1103:27974:15624
ACAGTCGGAACTGGATGAACAGTTTACCCTCC
>M03292:11:000000000-AEF91:1:1103:15820:11717
ATCGACGGAACAGGATGAACTGTATATCCTCC
>M03292:11:000000000-AEF91:1:1103:20756:6791
ATGTCGGGAACTGGTTGAACTGTATACCCTCC
>M03292:11:000000000-AEF91:1:1103:24430:15666
AGTGTAGGTACTGGTTGAACTGTTTACCCTCC
>M03292:11:000000000-AEF91:1:1103:10371:11770_(reversed)
ATCGACGGAACAGGTTGAACTGTTTATCCCCC
>M03292:11:000000000-AEF91:1:1103:13059:11775
ATGTCGGGTACTGGATGAACAGTTTATCCTCC
>M03292:11:000000000-AEF91:1:1103:28806:15736
AGTGTAGGTACTGGTTGAACTGTTTATCCTCC
>M03292:11:000000000-AEF91:1:1103:15420:6936_(reversed)
AGACGCGGTACTGGATGAACTGTTTATCCCCC
>M03292:11:000000000-AEF91:1:1103:22306:11791_(reversed)
AGTGTAGGTACTGGTTGAACTGTTTACCCTCC
>M03292:11:000000000-AEF91:1:1103:6523:6961
AGTGTAGGAACAGGTTGAACTGTTTATCCTCC
>M03292:11:000000000-AEF91:1:1103:13256:11865_(reversed)
ATAGCAGGTACTGGTTGAACTGTTTACCCTCC
>M03292:11:000000000-AEF91:1:1103:13706:15763_(reversed)
AGTGTAGGAACAGGATGAACTGTTTATCCCCC
>M03292:11:000000000-AEF91:1:1103:17038:6969
ACTAGCGGTACTGGTTGAACAGTATATCCCCC
>M03292:11:000000000-AEF91:1:1103:16813:7031
ATAGCAGGAACTGGTTGAACTGTATATCCCCC
>M03292:11:000000000-AEF91:1:1103:11601:12067
AGTGTAGGAACAGGTTGAACTGTTTACCCTCC
>M03292:11:000000000-AEF91:1:1103:13018:15796_(reversed)
ATCGACGGTACAGGTTGAACTGTTTACCCCCC
>M03292:11:000000000-AEF91:1:1103:6024:12080_(reversed)
AGTGTAGGTACAGGTTGAACTGTATATCCCCC
>M03292:11:000000000-AEF91:1:1103:18697:7088_(reversed)
ATAGCAGGAACAGGTTGAACTGTATATCCTCC
>M03292:11:000000000-AEF91:1:1103:9751:15822_(reversed)
AGACGCGGAACAGGTTGAACTGTATATCCTCC
>M03292:11:000000000-AEF91:1:1103:6395:12147_(reversed)
AGTGTAGGTACAGGTTGAACTGTATATCCCCC
>M03292:11:000000000-AEF91:1:1103:24319:12152_(reversed)
AGACGCGGTACAGGTTGAACTGTATATCCTCC
>M03292:11:000000000-AEF91:1:1103:14389:12229
ATAGCAGGAACTGGTTGAACAGTTTATCCCCC
>M03292:11:000000000-AEF91:1:1103:22854:12230
AGTGTAGGAACTGGTTGAACAGTATATCCTCC
>M03292:11:000000000-AEF91:1:1103:14521:15891_(reversed)
AGACGCGGTACTGGTTGAACAGTTTACCCTCC
>M03292:11:000000000-AEF91:1:1103:9652:12252_(reversed)
ACAGTCGGAACTGGATGAACAGTTTATCCTCC
>M03292:11:000000000-AEF91:1:1103:16355:12307
ATAGCAGGAACTGGTTGAACTGTTTACCCTCC
>M03292:11:000000000-AEF91:1:1103:6157:15911_(reversed)
ATAGCAGGAACTGGTTGAACTGTATATCCTCC
>M03292:11:000000000-AEF91:1:1103:12973:12332_(reversed)
ATAGCAGGTACTGGTTGAACTGTATATCCCCC
>M03292:11:000000000-AEF91:1:1103:21568:12387
ATAGCAGGAACTGGTTGAACAGTTTATCCTCC
>M03292:11:000000000-AEF91:1:1103:13544:15912
AGACGCGGAACTGGATGAACAGTATATCCCCC
>M03292:11:000000000-AEF91:1:1103:24812:12414_(reversed)
ATAGCAGGTACTGGATGAACAGTTTATCCCCC
>M03292:11:000000000-AEF91:1:1103:17841:15935
ATAGCAGGTACAGGTTGAACTGTATATCCTCC
>M03292:11:000000000-AEF91:1:1103:3406:12505
AGACGCGGAACAGGTTGAACTGTATATCCTCC
>M03292:11:000000000-AEF91:1:1103:9441:12533_(reversed)
AGACGCGGTACAGGTTGAACAGTTTACCCTCC
>M03292:11:000000000-AEF91:1:1103:21017:7158_(reversed)
ATAGCAGGAACTGGATGAACAGTTTATCCCCC
>M03292:11:000000000-AEF91:1:1103:19069:15954_(reversed)
AGTGTAGGTACAGGTTGAACAGTTTATCCTCC
>M03292:11:000000000-AEF91:1:1103:9319:12538_(reversed)
ATCGACGGAACTGGTTGAACAGTTTACCCCCC
>M03292:11:000000000-AEF91:1:1103:28241:7301_(reversed)
CGACGCGGTACTGGTTGAACTGTATATCCCCC
>M03292:11:000000000-AEF91:1:1103:4613:15968_(reversed)
ACAGTCGGTACTGGATGAACAGTTTACCCCCC
>M03292:11:000000000-AEF91:1:1103:15710:7403
AGACGCGGAACTGGTTGAACAGTTTATCCTCC
>M03292:11:000000000-AEF91:1:1103:14064:12579_(reversed)
AGTGTAGGAACAGGATGAACTGTTTATCCCCC
>M03292:11:000000000-AEF91:1:1103:23327:7463
AGACGCGGTACTGGATGAACAGTTTACCCTCC
>M03292:11:000000000-AEF91:1:1103:11547:12620_(reversed)
ATGTCGGGAACTGGATGAACTGTTTACCCTCC
>M03292:11:000000000-AEF91:1:1103:24622:7514
ATGTCGGGTACAGGTTGAACTGTTTACCCTCC
>M03292:11:000000000-AEF91:1:1103:28353:16014_(reversed)
AGACGCGGTACAGGTTGAACTGTTTATCCCCC
>M03292:11:000000000-AEF91:1:1103:8188:12626_(reversed)
ACTAGCGGAACAGGTTGAACTGTATATCCTCC
>M03292:11:000000000-AEF91:1:1103:20480:12692_(reversed)
ATGTCGGGTACTGGTTGAACTGTTTACCCCCC
>M03292:11:000000000-AEF91:1:1103:11143:16040_(reversed)
ATCGACGGTACTGGTTGAACAGTTTACCCCCC
>M03292:11:000000000-AEF91:1:1103:10521:12878_(reversed)
AGACGCGGAACAGGTTGAACTGTTTATCCCCC
>M03292:11:000000000-AEF91:1:1103:14365:7574
AGTGTAGGAACTGGTTGAACTGTTTACCCTCC
>M03292:11:000000000-AEF91:1:1103:3010:12943_(reversed)
ATGTCGGGAACTGGATGAACAGTATATCCTCC
>M03292:11:000000000-AEF91:1:1103:6738:13004_(reversed)
AGTGTAGGAACAGGTTGAACTGTTTACCCTCC
>M03292:11:000000000-AEF91:1:1103:11453:13025
AGACGCGGTACAGGTTGAACTGTTTATCCTCC
>M03292:11:000000000-AEF91:1:1103:13285:7582_(reversed)
ATGTCGGGTACAGGTTGAACAGTTTATCCTCC
>M03292:11:000000000-AEF91:1:1103:13974:13041_(reversed)
AGACGCGGTACAGGATGAACTGTATACCCCCC
>M03292:11:000000000-AEF91:1:1103:14665:16245_(reversed)
AGACGCGGAACTGGTTGAACTGTATATCCCCC
>M03292:11:000000000-AEF91:1:1103:23406:7591_(reversed)
AGTGTAGGTACAGGTTGAACTGTATATCCTCC
>M03292:11:000000000-AEF91:1:1103:28342:13163_(reversed)
ATGTCGGGAACAGGATGAACAGTTTACCCCCC
>M03292:11:000000000-AEF91:1:1103:10872:16289
ACAGTCGGTACAGGATGAACAGTATATCCCCC
>M03292:11:000000000-AEF91:1:1103:10332:13184
AGACGCGGTACAGGTTGAACTGTATATCCCCC
>M03292:11:000000000-AEF91:1:1103:15747:7595
ATCGACGGTACAGGTTGAACTGTTTACCCTCC
>M03292:11:000000000-AEF91:1:1103:9304:13207
AGACGCGGTACTGGTTGAACTGTTTATCCCCC
>M03292:11:000000000-AEF91:1:1103:3053:16349
ATGTCGGGTACAGGTTGAACAGTTTACCCTCC
>M03292:11:000000000-AEF91:1:1103:23026:7874
AGACGCGGTACAGGTTGAACAGTTTATCCTCC
>M03292:11:000000000-AEF91:1:1103:19798:13218_(reversed)
ATGTCGGGAACTGGATGAACTGTTTATCCTCC
>M03292:11:000000000-AEF91:1:1103:20297:16508
ACAGTCGGTACTGGTTGAACTGTATATCCTCC
>M03292:11:000000000-AEF91:1:1103:12186:7882
AGACGCGGTACTGGTTGAACAGTTTACCCCCC
>M03292:11:000000000-AEF91:1:1103:12361:13240_(reversed)
AGACGCGGAACTGGTTGAACAGTTTATCCTCC
>M03292:11:000000000-AEF91:1:1103:7027:13244
ATCGACGGAACAGGTTGAACTGTTTATCCCCC
>M03292:11:000000000-AEF91:1:1103:21305:13259
ATAGCAGGAACTGGTTGAACAGTATATCCTCC
>M03292:11:000000000-AEF91:1:1103:27122:16539_(reversed)
AGACGCGGTACAGGATGAACAGTTTATCCCCC
>M03292:11:000000000-AEF91:1:1103:7099:8011_(reversed)
ATCGACGGTACAGGTTGAACTGTTTACCCTCC
>M03292:11:000000000-AEF91:1:1103:4525:13362_(reversed)
AGTGTAGGTACTGGTTGAACAGTTTATCCCCC
>M03292:11:000000000-AEF91:1:1103:5355:16599
ATCGACGGAACTGGATGAACTGTATACCCCCC
>M03292:11:000000000-AEF91:1:1103:24099:13452
ATCGACGGTACAGGTTGAACAGTTTATCCTCC
>M03292:11:000000000-AEF91:1:1103:13164:13530_(reversed)
AGACGCGGAACAGGTTGAACTGTATATCCCCC
>M03292:11:000000000-AEF91:1:1103:7414:8070_(reversed)
AGACGCGGTACAGGTTGAACTGTATATCCCCC
>M03292:11:000000000-AEF91:1:1103:23903:16608_(reversed)
ATAGCAGGAACTGGTTGAACAGTTTACCCTCC
>M03292:11:000000000-AEF91:1:1103:5651:13575_(reversed)
ATAGCAGGTACAGGATGAACAGTTTACCCCCC
>M03292:11:000000000-AEF91:1:1103:28899:16638
ACAGTCGGTACAGGTTGAACTGTATATCCTCC
>M03292:11:000000000-AEF91:1:1103:17068:8072_(reversed)
AGTGTAGGTACAGGATGAACAGTTTATCCTCC
>M03292:11:000000000-AEF91:1:1103:22357:13580_(reversed)
AGTGTAGGTACTGGTTGAACTGTTTATCCCCC
>M03292:11:000000000-AEF91:1:1103:25884:16665
AGACGCGGAACAGGTTGAACTGTTTACCCTCC
>M03292:11:000000000-AEF91:1:1103:2854:13609_(reversed)
AGTGTAGGAACTGGTTGAACTGTATACCCTCC
>M03292:11:000000000-AEF91:1:1103:28318:8176_(reversed)
AGACGCGGTACTGGATGAACAGTTTACCCTCC
>M03292:11:000000000-AEF91:1:1103:24213:13625_(reversed)
ATCGACGGAACAGGATGAACTGTTTACCCTCC
>M03292:11:000000000-AEF91:1:1103:19764:13726
ATAGCAGGTACAGGTTGAACTGTTTACCCTCC
>M03292:11:000000000-AEF91:1:1103:18202:16701_(reversed)
AGTGTAGGAACTGGATGAACTGTTTACCCTCC
>M03292:11:000000000-AEF91:1:1103:22214:16719
ATCGACGGTACTGGTTGAACAGTATATCCTCC
>M03292:11:000000000-AEF91:1:1103:9758:13818_(reversed)
ATCGACGGTACAGGATGAACTGTATACCCCCC
>M03292:11:000000000-AEF91:1:1103:23767:8185_(reversed)
ACTAGCGGTACTGGATGAACAGTTTACCCTCC
>M03292:11:000000000-AEF91:1:1103:18980:13866_(reversed)
ACAGTCGGAACTGGATGAACTGTTTATCCCCC
>M03292:11:000000000-AEF91:1:1103:25137:8353
ATGTCGGGTACTGGTTGAACAGTATATCCCCC
>M03292:11:000000000-AEF91:1:1103:18470:13882
ATGTCGGGTACAGGTTGAACTGTATACCCCCC
>M03292:11:000000000-AEF91:1:1103:12992:13945_(reversed)
ATGTCGGGTACTGGTTGAACAGTATACCCTCC
>M03292:11:000000000-AEF91:1:1103:6607:8358_(reversed)
AGACGCGGAACAGGTTGAACTGTATATCCTCC
>M03292:11:000000000-AEF91:1:1103:19629:14021
ACAGTCGGAACAGGATGAACTGTTTATCCCCC
>M03292:11:000000000-AEF91:1:1103:11853:14089
AGACGCGGTACAGGTTGAACTGTTTACCCTCC
>M03292:11:000000000-AEF91:1:1103:17457:16901_(reversed)
ACAGTCGGTACTGGTTGAACTGTTTACCCTCC
>M03292:11:000000000-AEF91:1:1103:11666:14116_(reversed)
AGTGTAGGAACTGGATGAACTGTATATCCTCC
>M03292:11:000000000-AEF91:1:1103:21848:8381_(reversed)
ACAGTCGGAACAGGTTGAACTGTTTACCCCCC
>M03292:11:000000000-AEF91:1:1103:3043:14130
AGACGCGGTACAGGTTGAACAGTTTACCCTCC
>M03292:11:000000000-AEF91:1:1103:15079:8409
ATAGCAGGTACAGGATGAACAGTTTATCCCCC
>M03292:11:000000000-AEF91:1:1103:23756:16916_(reversed)
AGTGTAGGAACTGGTTGAACTGTATATCCTCC
>M03292:11:000000000-AEF91:1:1103:27919:14173_(reversed)
ATCGACGGTACTGGTTGAACAGTTTACCCCCC
>M03292:11:000000000-AEF91:1:1103:8944:8445
AGACGCGGTACTGGATGAACTGTATACCCCCC
>M03292:11:000000000-AEF91:1:1103:26838:14190
AGACGCGGTACTGGTTGAACAGTTTATCCTCC
>M03292:11:000000000-AEF91:1:1103:22497:16925
ATGTCGGGTACAGGTTGAACTGTATATCCTCC
>M03292:11:000000000-AEF91:1:1103:12277:14239
ATGTCGGGTACTGGTTGAACAGTATACCCTCC
>M03292:11:000000000-AEF91:1:1103:3400:14439
ACTAGCGGAACTGGTTGAACAGTTTATCCTCC
>M03292:11:000000000-AEF91:1:1103:5621:8589
ACAGTCGGTACTGGTTGAACTGTATATCCTCC
>M03292:11:000000000-AEF91:1:1103:9680:8616
AGTGTAGGAACTGGATGAACAGTTTATCCTCC
>M03292:11:000000000-AEF91:1:1103:16227:16988_(reversed)
ATGTCGGGTACAGGATGAACAGTTTACCCCCC
>M03292:11:000000000-AEF91:1:1103:9052:14450_(reversed)
AGACGCGGTACTGGATGAACTGTTTACCCCCC
>M03292:11:000000000-AEF91:1:1103:17440:14530_(reversed)
ACAGTCGGAACTGGATGAACTGTTTATCCTCC
>M03292:11:000000000-AEF91:1:1103:5707:17003_(reversed)
AGACGCGGAACTGGATGAACAGTATATCCCCC
>M03292:11:000000000-AEF91:1:1103:10583:8697_(reversed)
ATAGCAGGTACAGGTTGAACTGTATATCCTCC
>M03292:11:000000000-AEF91:1:1103:7127:14551_(reversed)
AGACGCGGTACAGGTTGAACAGTTTACCCTCC
>M03292:11:000000000-AEF91:1:1103:14292:17020
ATGTCGGGTACTGGTTGAACAGTATATCCTCC
>M03292:11:000000000-AEF91:1:1103:27971:14558_(reversed)
ATGTCGGGTACAGGATGAACTGTATACCCTCC
>M03292:11:000000000-AEF91:1:1103:24449:17032
ATCGACGGTACTGGATGAACAGTTTACCCTCC
>M03292:11:000000000-AEF91:1:1103:7237:14575
ACTAGCGGAACAGGTTGAACTGTATATGCTCC
>M03292:11:000000000-AEF91:1:1103:12026:14619
ATGTCGGGAACAGGTTGAACTGTTTATCCTCC
>M03292:11:000000000-AEF91:1:1103:5654:17124
AGTGTAGGTACTGGATGAACTGTTTACCCTCC
>M03292:11:000000000-AEF91:1:1103:9515:14672
ACAGTCGGTACTGGTTGAACTGTATACCCCCC
>M03292:11:000000000-AEF91:1:1103:14635:8789_(reversed)
AGTGTAGGTACTGGATGAACTGTTTATCCCCC
>M03292:11:000000000-AEF91:1:1103:19450:17125
AGACGCGGAACTGGATGAACAGTTTATCCCCC
>M03292:11:000000000-AEF91:1:1103:24012:8807
ATAGCAGGTACAGGTTGAACTGTATACCCTCC
>M03292:11:000000000-AEF91:1:1103:27637:8813
ACTAGCGGAACAGGTTGAACAGTTTACCCCCC
>M03292:11:000000000-AEF91:1:1103:6573:17129_(reversed)
ACAGTCGGAACAGGTTGAACAGTATATCCTCC
>M03292:11:000000000-AEF91:1:1103:4601:8957
ACAGTCGGTACAGGTTGAACTGTATATCCTCC
>M03292:11:000000000-AEF91:1:1103:8121:17139
ATGTCGGGTACTGGATGAACAGTTTATCCTCC
>M03292:11:000000000-AEF91:1:1103:24899:8980_(reversed)
ATCGACGGTACAGGATGAACAGTTTACCCTCC
>M03292:11:000000000-AEF91:1:1103:16056:17145_(reversed)
AGACGCGGTACTGGTTGAACAGTATATCCTCC
>M03292:11:000000000-AEF91:1:1103:28314:9040_(reversed)
ACTAGCGGAACAGGTTGAACAGTATATCCCCC
>M03292:11:000000000-AEF91:1:1103:26033:9043_(reversed)
ATCGACGGTACAGGATGAACAGTTTACCCCCC
>M03292:11:000000000-AEF91:1:1103:4636:17154_(reversed)
ACTAGCGGTACTGGTTGAACAGTATACCCCCC
>M03292:11:000000000-AEF91:1:1103:23496:9053
AGTGTAGGAACAGGATGAACTGTTTATCCTCC
>M03292:11:000000000-AEF91:1:1103:21134:17196
ATGTCGGGAACTGGTTGAACTGTTTACCCTCC
>M03292:11:000000000-AEF91:1:1103:20467:9087_(reversed)
AGTGTAGGTACAGGTTGAACAGTTTATCCCCC
>M03292:11:000000000-AEF91:1:1103:6732:17294
ATCGACGGTACTGGTTGAACTGTATATCCTCC
>M03292:11:000000000-AEF91:1:1103:21796:17351_(reversed)
ATGTCGGGTACTGGATGAACTGTATACCCTCC
>M03292:11:000000000-AEF91:1:1103:12365:17365
ACAGTCGGAACAGGATGAACAGTTTACCCTCC
>M03292:11:000000000-AEF91:1:1103:25552:9182
AGTGTAGGTACTGGTTGAACTGTTTATCCCCC
>M03292:11:000000000-AEF91:1:1103:19784:9187_(reversed)
ATCGACGGTACTGGTTGAACAGTTTATCCCCC
>M03292:11:000000000-AEF91:1:1103:24897:9230
ATCGACGGAACAGGATGAACTGTTTACCCCCC
>M03292:11:000000000-AEF91:1:1103:13329:17580_(reversed)
AGACGCGGAACTGGTTGAACTGTTTATCCCCC
>M03292:11:000000000-AEF91:1:1103:25517:9254
ACAGTCGGAACTGGTTGAACTGTTTATCCTCC
>M03292:11:000000000-AEF91:1:1103:11584:20329_(reversed)
AGACGCGGTACTGGTTGAACAGTATATCCTCC
>M03292:11:000000000-AEF91:1:1103:5713:17596_(reversed)
ATAGCAGGTACTGGTTGAACAGTATACCCCCC
>M03292:11:000000000-AEF91:1:1103:19522:9257_(reversed)
ACTAGCGGAACTGGTTGAACTGTTTATCCCCC
>M03292:11:000000000-AEF91:1:1103:16732:9280
AGACGCGGAACTGGTTGAACTGTTTACCCCCC
>M03292:11:000000000-AEF91:1:1103:20923:20500
ATGTCGGGTACTGGTTGAACTGTATACCCTCC
>M03292:11:000000000-AEF91:1:1103:8293:9294
AGTGTAGGTACTGGATGAACTGTTTACCCCCC
>M03292:11:000000000-AEF91:1:1103:18880:9296
AGTGTAGGTACTGGATGAACTGTTTACCCCCC
>M03292:11:000000000-AEF91:1:1103:25237:17763_(reversed)
ATCGACGGTACTGGATGAACTGTTTACCCCCC
>M03292:11:000000000-AEF91:1:1103:17812:20670_(reversed)
AGACGCGGTACAGGTTGAACTGTATATCCTCC
>M03292:11:000000000-AEF91:1:1103:18251:9339
ATAGCAGGAACTGGTTGAACAGTTTATCCTCC
>M03292:11:000000000-AEF91:1:1103:19610:20672
ATAGCAGGAACAGGTTGAACTGTTTACCCCCC
>M03292:11:000000000-AEF91:1:1103:28105:9339
ATCGACGGAACTGGATGAACTGTATACCCCCC
>M03292:11:000000000-AEF91:1:1103:17528:17769_(reversed)
AGACGCGGAACAGGTTGAACTGTATATCCTCC
>M03292:11:000000000-AEF91:1:1103:25563:9420
ATCGACGGTACAGGTTGAACTGTTTACCCCCC
>M03292:11:000000000-AEF91:1:1103:16811:17797
ATGTCGGGAACTGGTTGAACAGTTTATCCTCC
>M03292:11:000000000-AEF91:1:1103:10293:9540
AGACGCGGTACTGGATGAACAGTTTACCCTCC
>M03292:11:000000000-AEF91:1:1103:16807:20679_(reversed)
ATAGCAGGAACTGGATGAACAGTTTATCCCCC
>M03292:11:000000000-AEF91:1:1103:3294:17821
ATCGACGGTACAGGTTGAACTGTATATCCCCC
>M03292:11:000000000-AEF91:1:1103:16960:20772_(reversed)
ATCGACGGAACTGGTTGAACTGTATATCCCCC
>M03292:11:000000000-AEF91:1:1103:21840:9602_(reversed)
ATCGACGGAACAGGTTGAACAGTATACCCCCC
>M03292:11:000000000-AEF91:1:1104:12152:4821_(reversed)
ACTAGCGGAACTGGTTGAACTGTTTATCCTCC
>M03292:11:000000000-AEF91:1:1104:12511:13738
ATAGCAGGAACTGGTTGAACTGTATACCCCCC
>M03292:11:000000000-AEF91:1:1104:22318:9319_(reversed)
AGTGTAGGAACTGGTTGAACTGTATATCCTCC
>M03292:11:000000000-AEF91:1:1103:24228:14781_(reversed)
ATAGCAGGTACAGGTTGAACTGTTTATCCTCC
>M03292:11:000000000-AEF91:1:1103:4743:20791
ATAGCAGGTACTGGTTGAACAGTTTATCCCCC
>M03292:11:000000000-AEF91:1:1104:6419:4846_(reversed)
ACTAGCGGAACAGGTTGAACTGTTTATCCCCC
>M03292:11:000000000-AEF91:1:1103:20412:9617
AGTGTAGGAACAGGTTGAACAGTTTATCCTCC
>M03292:11:000000000-AEF91:1:1103:19952:17942
AGTGTAGGAACTGGTTGAACTGTTTATCCCCC
>M03292:11:000000000-AEF91:1:1104:12161:9342_(reversed)
ACTAGCGGAACAGGTTGAACTGTTTACCCTCC
>M03292:11:000000000-AEF91:1:1103:21906:14798
ACTAGCGGTACTGGTTGAACTGTTTACCCTCC
>M03292:11:000000000-AEF91:1:1103:6118:9768
ATAGCAGGAACTGGTTGAACTGTATATCCCCC
>M03292:11:000000000-AEF91:1:1104:9256:4901_(reversed)
ACTAGCGGTACAGGTTGAACTGTTTACCCTCC
>M03292:11:000000000-AEF91:1:1104:5825:9349
AGTGTAGGTACTGGTTGAACTGTATATCCTCC
>M03292:11:000000000-AEF91:1:1103:2418:9797
AGACGCGGTACTGGATGAACTGTATACCCTCC
>M03292:11:000000000-AEF91:1:1104:15300:13760_(reversed)
AGACGCGGAACTGGATGAACTGTATATCCCCC
>M03292:11:000000000-AEF91:1:1104:19766:4981
ATCGACGGTACAGGTTGAACTGTATATCCTCC
>M03292:11:000000000-AEF91:1:1104:19841:13785
AGTGTAGGTACAGGATGAACTGTTTATCCCCC
>M03292:11:000000000-AEF91:1:1104:22733:4988
AGTGTAGGTACAGGTTGAACTGTATACCCTCC
>M03292:11:000000000-AEF91:1:1103:23045:17981_(reversed)
ATAGCAGGTACAGGATGAACTGTATACCCTCC
>M03292:11:000000000-AEF91:1:1104:18976:13871
ATCGACGGTACAGGATGAACTGTTTATCCCCC
>M03292:11:000000000-AEF91:1:1103:27033:14893
ATAGCAGGAACTGGTTGAACAGTATATCCTCC
>M03292:11:000000000-AEF91:1:1104:13918:13901
ACAGTCGGTACAGGATGAACAGTTTACCCTCC
>M03292:11:000000000-AEF91:1:1103:23273:20845_(reversed)
ATAGCAGGAACTGGTTGAACAGTTTATCCCCC
>M03292:11:000000000-AEF91:1:1104:6959:5084_(reversed)
ATGTCGGGTACAGGTTGAACAGTTTATCCTCC
>M03292:11:000000000-AEF91:1:1104:18937:9425_(reversed)
ACTAGCGGAACTGGTTGAACAGTATATCCCCC
>M03292:11:000000000-AEF91:1:1103:7232:18038_(reversed)
ATCGACGGTACTGGATGAACAGTTTATCCCCC
>M03292:11:000000000-AEF91:1:1103:20667:9851_(reversed)
ACAGTCGGAACAGGATGAACAGTATACCCTCC
>M03292:11:000000000-AEF91:1:1103:13600:21079_(reversed)
AGTGTAGGTACTGGTTGAACTGTTTACCCCCC
>M03292:11:000000000-AEF91:1:1103:11232:14976_(reversed)
ATAGCAGGAACTGGTTGAACTGTTTACCCTCC
>M03292:11:000000000-AEF91:1:1104:14891:13933_(reversed)
ACTAGCGGTACTGGTTGAACAGTATATCCCCC
>M03292:11:000000000-AEF91:1:1104:23729:5113
AGACGCGGTACTGGATGAACTGTATACCCTCC
>M03292:11:000000000-AEF91:1:1103:6357:9854
AGTGTAGGTACAGGTTGAACTGTTTACCCTCC
>M03292:11:000000000-AEF91:1:1104:6045:9592
ATCGACGGAACTGGTTGAACAGTTTATCCCCC
>M03292:11:000000000-AEF91:1:1103:22014:21128_(reversed)
AGACGCGGTACAGGTTGAACTGTATATCCTCC
>M03292:11:000000000-AEF91:1:1103:11301:14978_(reversed)
ATCGACGGAACAGGTTGAACAGTTTATCCCCC
>M03292:11:000000000-AEF91:1:1103:7303:9904_(reversed)
ATAGCAGGTACTGGATGAACTGTTTACCCTCC
>M03292:11:000000000-AEF91:1:1104:15601:13948_(reversed)
AGACGCGGAACTGGTTGAACTGTTTACCCTCC
>M03292:11:000000000-AEF91:1:1104:5541:5115_(reversed)
ATCGACGGAACAGGTTGAACTGTATATCCTCC
>M03292:11:000000000-AEF91:1:1103:22016:18275_(reversed)
ACTAGCGGAACTGGTTGAACTGTTTATCCCCC
>M03292:11:000000000-AEF91:1:1103:9744:10028
ATAGCAGGTACTGGTTGAACTGTATATCCTCC
>M03292:11:000000000-AEF91:1:1104:28318:9668
AGTGTAGGAACTGGTTGAACTGTTTACCCTCC
>M03292:11:000000000-AEF91:1:1104:23047:13972
ATCGACGGTACTGGTTGAACTGTTTACCCTCC
>M03292:11:000000000-AEF91:1:1103:12295:21140_(reversed)
ATAGCAGGTACAGGATAAACTGTATATCCTCC
>M03292:11:000000000-AEF91:1:1103:16477:10026
ATAGCAGGTACTGGTTGAACTGTTTATCCCCC
>M03292:11:000000000-AEF91:1:1104:27513:9767
ATCGACGGAACTGGTTGAACAGTATACCCTCC
>M03292:11:000000000-AEF91:1:1104:11985:5118_(reversed)
AGTGTAGGTACAGGTTGAACAGTTTACCCCCC
>M03292:11:000000000-AEF91:1:1103:17556:10035
ACAGTCGGTACAGGATGAACTGTTTATCCTCC
>M03292:11:000000000-AEF91:1:1103:4197:15022_(reversed)
AGTGTAGGTACAGGTTGAACAGTTTATCCCCC
>M03292:11:000000000-AEF91:1:1103:9027:21178
AGACGCGGTACAGGTTGAACAGTTTACCCTCC
>M03292:11:000000000-AEF91:1:1104:6336:13990_(reversed)
AGACGCGGAACTGGATGAACTGTATACCCTCC
>M03292:11:000000000-AEF91:1:1103:14738:15047
AGTGTAGGTACTGGATGAACAGTATATCCCCC
>M03292:11:000000000-AEF91:1:1104:13820:9881
AGACGCGGTACTGGTTGAACAGTATACCCTCC
>M03292:11:000000000-AEF91:1:1104:25343:5136_(reversed)
ATGTCGGGTACTGGTTGAACAGTTTATCCTCT
>M03292:11:000000000-AEF91:1:1103:8541:10116_(reversed)
ATAGCAGGAACAGGATGAACTGTTTATCCCCC
>M03292:11:000000000-AEF91:1:1103:25451:21351_(reversed)
ATGTCGGGTACTGGTTGAACTGTTTATCCTCC
>M03292:11:000000000-AEF91:1:1103:11871:18294_(reversed)
AGACGCGGAACTGGTTGAACAGTTTATCCTCC
>M03292:11:000000000-AEF91:1:1104:13539:9957
AGACGCGGTACTGGTTGAACAGTATATCCTCC
>M03292:11:000000000-AEF91:1:1104:15125:14018_(reversed)
ATGTCGGGAACAGGTTGAACAGTTTACCCCCC
>M03292:11:000000000-AEF91:1:1103:25094:15120
AGTGTAGGTACAGGATGAACTGTTTACCCTCC
>M03292:11:000000000-AEF91:1:1104:26792:10003
AGACGCGGTACAGGTTGAACAGTTTATCCTCC
>M03292:11:000000000-AEF91:1:1104:26789:14037
ACTAGCGGTACAGGTTGAACAGTATATCCTCC
>M03292:11:000000000-AEF91:1:1104:17227:5185_(reversed)
ATAGCAGGAACTGGTTGAACTGTATACCCTCC
>M03292:11:000000000-AEF91:1:1103:17159:10192_(reversed)
ATGTCGGGAACTGGTTGAACAGTTTATCCTCC
>M03292:11:000000000-AEF91:1:1104:13542:14101
ATGTCGGGTACAGGTTGAACAGTTTATCCTCC
>M03292:11:000000000-AEF91:1:1103:13932:15126_(reversed)
ATCGACGGTACTGGATGAACAGTATATCCCCC
>M03292:11:000000000-AEF91:1:1103:5025:18346_(reversed)
AGTGTAGGAACTGGTTGAACAGTTTACCCTCC
>M03292:11:000000000-AEF91:1:1104:21426:5281_(reversed)
AGTGTAGGAACAGGTTGAACTGTTTATCCTCC
>M03292:11:000000000-AEF91:1:1103:15357:21427_(reversed)
AGTGTAGGTACAGGTTGAACTGTTTACCCCCC
>M03292:11:000000000-AEF91:1:1103:27484:18353
AGACGCGGAACTGGTTGAACTGTTTACCCCCC
>M03292:11:000000000-AEF91:1:1104:17897:10090
AGTGTAGGTACTGGTTGAACAGTTTATCCTCC
>M03292:11:000000000-AEF91:1:1104:6456:14138_(reversed)
AGACGCGGTACAGGTTGAACAGTTTATCCTCC
>M03292:11:000000000-AEF91:1:1103:15006:15195_(reversed)
ATGTCGGGAACAGGTTGAACAGTTTATCCCCC
>M03292:11:000000000-AEF91:1:1103:5264:10473_(reversed)
AGTGTAGGTACTGGATGAACAGTTTACCCCCC
>M03292:11:000000000-AEF91:1:1104:20133:10094
ACAGTCGGAACTGGTTGAACAGTATATCCCCC
>M03292:11:000000000-AEF91:1:1104:13267:5296_(reversed)
ATAGCAGGTACTGGTTGAACAGTATATCCTCC
>M03292:11:000000000-AEF91:1:1103:12733:21428_(reversed)
ATGTCGGGTACTGGATGAACTGTTTATCCCCC
>M03292:11:000000000-AEF91:1:1103:9316:15216_(reversed)
ACAGTCGGTACTGGATGAACTGTTTACCCTCC
>M03292:11:000000000-AEF91:1:1103:19128:10474_(reversed)
ACTAGCGGTACTGGTTGAACTGTATATCCTCC
>M03292:11:000000000-AEF91:1:1103:19307:18451_(reversed)
AGACGCGGAACTGGATGAACTGTTTACCCCCC
>M03292:11:000000000-AEF91:1:1104:7693:10121_(reversed)
ACAGTCGGTACAGGTTGAACAGTTTACCCCCC
>M03292:11:000000000-AEF91:1:1104:10853:14237_(reversed)
ATCGACGGTACTGGTTGAACTGTTTACCCTCC
>M03292:11:000000000-AEF91:1:1103:9628:15217
ATCGACGGTACTGGTTGAACAGTATATCCCCC
>M03292:11:000000000-AEF91:1:1104:8747:5389_(reversed)
ATCGACGGAACTGGTTGAACTGTATATCCTCC
>M03292:11:000000000-AEF91:1:1103:7660:18455
ACTAGCGGAACAGGTTGAACTGTTTATCCCCC
>M03292:11:000000000-AEF91:1:1104:14507:5410
ATGTCGGGAACAGGATGAACAGTATACCCCCC
>M03292:11:000000000-AEF91:1:1103:27370:10546_(reversed)
ATAGCAGGTACAGGTTGAACTGTATACCCTCC
>M03292:11:000000000-AEF91:1:1104:29355:10201_(reversed)
ATAGCAGGTACTGGTTGAACTGTTTACCCCCC
>M03292:11:000000000-AEF91:1:1104:17179:14318_(reversed)
AGACGCGGTACTGGTTGAACAGTATACCCCCC
>M03292:11:000000000-AEF91:1:1103:17624:21569_(reversed)
AGACGCGGTACTGGTTGAACTGTATACCCTCC
>M03292:11:000000000-AEF91:1:1103:26469:18598_(reversed)
ACTAGCGGTACAGGTTGAACAGTATACCCTCC
>M03292:11:000000000-AEF91:1:1104:2361:14338
ATCGACGGTACTGGATGAACAGTATACCCCCC
>M03292:11:000000000-AEF91:1:1104:6963:5449_(reversed)
ATAGCAGGTACAGGTTGAACAGTATACCCTCC
>M03292:11:000000000-AEF91:1:1104:4001:10329_(reversed)
AGACGCGGTACAGGTTGAACTGTATACCCTCC
>M03292:11:000000000-AEF91:1:1104:27928:14396
AGTGTAGGAACTGGTTGAACAGTTTATCCTCC
>M03292:11:000000000-AEF91:1:1104:13431:5457
ATCGACGGTACTGGTTGAACTGTATACCCTCC
>M03292:11:000000000-AEF91:1:1103:17797:21585_(reversed)
AGTGTAGGTACTGGTTGAACAGTTTACCCCCC
>M03292:11:000000000-AEF91:1:1103:2528:15321_(reversed)
ACAGTCGGAACAGGATGAACAGTTTACCCCCC
>M03292:11:000000000-AEF91:1:1103:19495:18642_(reversed)
ATCGACGGAACAGGTTGAACTGTATACCCCCC
>M03292:11:000000000-AEF91:1:1104:12457:14432
AGACGCGGTACAGGTTGAACTGTTTACCCTCC
>M03292:11:000000000-AEF91:1:1104:3371:14439
ACTAGCGGTACAGGATGAACTGTTTACCCTCC
>M03292:11:000000000-AEF91:1:1103:9948:10704_(reversed)
ACAGTCGGTACTGGTTGAACTGTTTACCTCCC
>M03292:11:000000000-AEF91:1:1104:12089:5463_(reversed)
ATCGACGGAACAGGTTGAACAGTTTACCCCCC
>M03292:11:000000000-AEF91:1:1103:9974:21603_(reversed)
ATAGCAGGAACTGGATGAACTGTATATCCCCC
>M03292:11:000000000-AEF91:1:1103:23738:10711
ACTAGCGGAACAGGTTGAACAGTTTATCCCCC
>M03292:11:000000000-AEF91:1:1103:2380:15359_(reversed)
AGTGTAGGTACTGGTTGAACTGTTTACCCTCC
>M03292:11:000000000-AEF91:1:1103:28005:18745_(reversed)
AGACGCGGAACTGGTTGAACAGTATATCCCCC
>M03292:11:000000000-AEF91:1:1104:16326:5465
ATCGACGGTACTGGATGAACAGTTTACCCTCC
>M03292:11:000000000-AEF91:1:1103:21179:18768
ACTAGCGGTACAGGATGAACTGTTTACCCTCC
>M03292:11:000000000-AEF91:1:1104:27976:14569_(reversed)
ACAGTCGGTACAGGTTGAACTGTTTATCCCCC
>M03292:11:000000000-AEF91:1:1104:23247:10390_(reversed)
ATAGCAGGTACAGGTTGAACTGTATATCCCCC
>M03292:11:000000000-AEF91:1:1103:8456:21699_(reversed)
AGTGTAGGTACTGGATGAACTGTATACCCTCC
>M03292:11:000000000-AEF91:1:1103:7542:18789
ATGTCGGGAACAGGTTGAACTGTTTATCCCCC
>M03292:11:000000000-AEF91:1:1104:29265:14621
AGTGTAGGTACTGGTTGAACTGTATACCCTCC
>M03292:11:000000000-AEF91:1:1103:17846:15399_(reversed)
AGTGTAGGTACAGGTTGAACAGTTTACCCCCC
>M03292:11:000000000-AEF91:1:1104:16947:10393
ATCGACGGTACAGGATGAACAGTTTATCCCCC
>M03292:11:000000000-AEF91:1:1103:4888:18862
ATAGCAGGAACAGGATGAACTGTTTACCCCCC
>M03292:11:000000000-AEF91:1:1103:3290:15452
ACAGTCGGAACAGGTTGAACAGTTTATCCTCC
>M03292:11:000000000-AEF91:1:1104:4607:10406
AGACGCGGAACTGGTTGAACTGTATATCCTCC
>M03292:11:000000000-AEF91:1:1103:19419:19063
AGACGCGGAACTGGATGAACTGTTTATCCCCC
>M03292:11:000000000-AEF91:1:1104:5075:5563
AGACGCGGTACAGGTTGAACTGTTTACCCCCC
>M03292:11:000000000-AEF91:1:1104:15477:14764_(reversed)
AGACGCGGTACTGGATGAACAGTTTACCCCCC
>M03292:11:000000000-AEF91:1:1103:9706:10779_(reversed)
ACAGTCGGAACAGGTTGAACTGTTTACCCCCC
>M03292:11:000000000-AEF91:1:1103:12785:10806
ATAGCAGGTACAGGATGAACAGTTTATCCCCC
>M03292:11:000000000-AEF91:1:1103:4363:15491_(reversed)
AGTGTAGGTACTGGTTGAACAGTATATCCTCC
>M03292:11:000000000-AEF91:1:1103:13816:19159_(reversed)
AGTGTAGGTACTGGATGAACTGTTTACCCCCC
>M03292:11:000000000-AEF91:1:1103:11048:21834_(reversed)
ATGTCGGGAACAGGTTGAACTGTTTATCCTCC
>M03292:11:000000000-AEF91:1:1104:22668:5637_(reversed)
AGTGTAGGTACTGGATGAACTGTTTACCCTCC
>M03292:11:000000000-AEF91:1:1103:12113:15493
ATCGACGGTACAGGTTGAACTGTATACCCCCC
>M03292:11:000000000-AEF91:1:1104:26144:10490
ATCGACGGTACTGGTTGAACTGTATACCCCCC
>M03292:11:000000000-AEF91:1:1103:5046:10827
AGTGTAGGTACAGGTTGAACTGTATACCCCCC
>M03292:11:000000000-AEF91:1:1104:17778:14765_(reversed)
CTCGACGGTACTGGATGAACAGTATACCCTCC
>M03292:11:000000000-AEF91:1:1103:5023:19162
ACTAGCGGTACTGGTTGAACAGTTTACCCTCC
>M03292:11:000000000-AEF91:1:1103:25189:21892
ATCGACGGAACTGGATGAACAGTATATCCCCC
>M03292:11:000000000-AEF91:1:1104:8903:5641
ACTAGCGGAACAGGTTGAACTGTTTATCCCCC
>M03292:11:000000000-AEF91:1:1103:24250:15496
ACAGTCGGTACAGGTTGAACAGTTTACCCTCC
>M03292:11:000000000-AEF91:1:1103:14241:10854
ATAGCAGGAACTGGTTGAACTGTTTATCCTCC
>M03292:11:000000000-AEF91:1:1103:12091:15521
ATAGCAGGAACTGGATGAACTGTATACCCTCC
>M03292:11:000000000-AEF91:1:1103:4510:10891
ATAGCAGGTACAGGTTGAACTGTATATCCTCC
>M03292:11:000000000-AEF91:1:1104:29190:10492_(reversed)
AGTGTAGGTACAGGTTGAACAGTTTACCCTCC
>M03292:11:000000000-AEF91:1:1104:20641:14777_(reversed)
AGTGTAGGAACTGGATGAACAGTATACCCCCC
>M03292:11:000000000-AEF91:1:1103:10464:10896
AGACGCGGAACAGGTTGAACTGTATATCCCCC
>M03292:11:000000000-AEF91:1:1103:15621:19195_(reversed)
AGACGCGGTACTGGTTGAACTGTATATCCCCC
>M03292:11:000000000-AEF91:1:1104:14562:10525
AGACGCGGTACAGGATGAACAGTATACCCTCC
>M03292:11:000000000-AEF91:1:1104:10972:14784
ATAGCAGGTACAGGTTGAACAGTTTACCCTCC
>M03292:11:000000000-AEF91:1:1103:4018:19362
ATGTCGGGAACTGGATGAACAGTATATCCCCC
>M03292:11:000000000-AEF91:1:1104:13090:10531
ACTAGCGGAACTGGTTGAACTGTATATCCCCC
>M03292:11:000000000-AEF91:1:1104:9740:14849
AGTGTAGGAACTGGTTGAACAGTTTATCCCCC
>M03292:11:000000000-AEF91:1:1104:8472:10551
AGACGCGGAACTGGTTGAACAGTATATCCTCC
>M03292:11:000000000-AEF91:1:1103:21872:10974_(reversed)
ATCGACGGAACTGGTTGAACAGTTTATCCCCC
>M03292:11:000000000-AEF91:1:1103:25309:22064_(reversed)
AGTGTAGGTACTGGTTGAACAGTTTACCCCCC
>M03292:11:000000000-AEF91:1:1104:19804:14857
ATAGCAGGAACTGGATGAACAGTTTATCCCCC
>M03292:11:000000000-AEF91:1:1104:23908:5765_(reversed)
ATGTCGGGTACTGGTTGAACTGTATACCCTCC
>M03292:11:000000000-AEF91:1:1103:19798:19408_(reversed)
ATCGACGGAACTGGTTGAACAGTTTATCCCCC
>M03292:11:000000000-AEF91:1:1103:14011:11023
AGTGTAGGAACAGGTTGAACTGTTTATCCTCC
>M03292:11:000000000-AEF91:1:1104:8956:14885
ATGTCGGGTACAGGTTGAACTGTATATCCCCC
>M03292:11:000000000-AEF91:1:1104:16664:10598_(reversed)
ACTAGCGGAACTGGATGAACAGTTTACCCCCC
>M03292:11:000000000-AEF91:1:1103:16030:22125_(reversed)
ACAGTCGGAACTGGATGAACTGTTTATCCCCC
>M03292:11:000000000-AEF91:1:1104:10789:5813_(reversed)
ATCGACGGTACTGGTTGAACTGTATATCCTCC
>M03292:11:000000000-AEF91:1:1103:20003:11026_(reversed)
AGACGCGGAACAGGTTGAACTGTTTACCCCCC
>M03292:11:000000000-AEF91:1:1103:21465:22263
ATCGACGGAACAGGTTGAACTGTATACCCCCC
>M03292:11:000000000-AEF91:1:1103:5609:19440_(reversed)
ACAGTCGGTACAGGTTGAACTGTATACCCCCC
>M03292:11:000000000-AEF91:1:1103:22726:11095
AGACGCGGAACTGGTTGAACTGTATACCCTCC
>M03292:11:000000000-AEF91:1:1104:23819:10683_(reversed)
ATCGACGGTACAGGTTGAACAGTATATCCTCC
>M03292:11:000000000-AEF91:1:1103:24318:19501_(reversed)
ATGTCGGGAACAGGATGAACAGTATACCCTCC
>M03292:11:000000000-AEF91:1:1104:9588:15018_(reversed)
ATAGCAGGAACTGGTTGAACAGTTTACCCCCC
>M03292:11:000000000-AEF91:1:1104:17720:10690
AGACGCGGAACTGGTTGAACAGTATACCCTCC
>M03292:11:000000000-AEF91:1:1103:7386:11228_(reversed)
ACAGTCGGTACTGGATGAACTGTTTATCCCCC
>M03292:11:000000000-AEF91:1:1103:18745:19519
ATGTCGGGTACTGGTTGAACAGTTTACCCCCC
>M03292:11:000000000-AEF91:1:1104:8261:5830_(reversed)
ATGTCGGGTACAGGATGAACAGTTTATCCCCC
>M03292:11:000000000-AEF91:1:1103:8054:22280
AGTGTAGGAACTGGTTGAACAGTTTATCCTCC
>M03292:11:000000000-AEF91:1:1104:14250:15084_(reversed)
ATAGCAGGTACAGGATGAACTGTTTACCCCCC
>M03292:11:000000000-AEF91:1:1103:3626:11264_(reversed)
ACTAGCGGTACTGGTTGAACAGTTTATCCCCC
>M03292:11:000000000-AEF91:1:1103:19761:19551_(reversed)
ATAGCAGGTACTGGTTGAACAGTATATCCCCC
>M03292:11:000000000-AEF91:1:1104:8183:15164
ACTAGCGGAACTGGATGAACAGTTTATCCTCC
>M03292:11:000000000-AEF91:1:1104:13070:10775
ACAGTCGGAACTGGTTGAACAGTTTACCCTCC
>M03292:11:000000000-AEF91:1:1103:24401:11292
ATGTCGGGAACAGGTTGAACTGTATACCCTCC
>M03292:11:000000000-AEF91:1:1103:12292:19603
ATCGACGGAACAGGTTGAACTGTATATCCTCC
>M03292:11:000000000-AEF91:1:1103:26135:22365_(reversed)
AGACGCGGTACTGGTTGAACTGTATACCCCCC
>M03292:11:000000000-AEF91:1:1103:10152:19674
AGTGTAGGAACAGGTTGAACTGTTTATCCTCC
>M03292:11:000000000-AEF91:1:1104:21020:15181_(reversed)
AGTGTAGGAACTGGTTGAACTGTTTACCCCCC
>M03292:11:000000000-AEF91:1:1103:17274:11343_(reversed)
ATGTCGGGTACTGGTTGAACTGTATATCCTCC
>M03292:11:000000000-AEF91:1:1104:6554:5936_(reversed)
ATCGACGGAACTGGTTGAACTGTTTATCCTCC
>M03292:11:000000000-AEF91:1:1104:24190:5967
ACTAGCGGTACTGGATGAACTGTATATCCCCC
>M03292:11:000000000-AEF91:1:1103:9419:19677_(reversed)
AGTGTAGGAACTGGTTGAACAGTATATCCTCC
>M03292:11:000000000-AEF91:1:1104:29393:15166
AGACGCGGAACTGGTTGAACAGTATACTCTCC
>M03292:11:000000000-AEF91:1:1103:19868:22557_(reversed)
ATGTCGGGTACTGGATGAACAGTTTATCCTCC
>M03292:11:000000000-AEF91:1:1103:2453:11424_(reversed)
ATCGACGGTACTGGATGAACTGTATATCCCCC
>M03292:11:000000000-AEF91:1:1103:14923:22618
AGTGTAGGTACTGGTTGAACAGTTTATCCCCC
>M03292:11:000000000-AEF91:1:1103:14175:22620
AGTGTAGGTACTGGTTGAACAGTATACCCCCC
>M03292:11:000000000-AEF91:1:1104:14522:15345_(reversed)
AGTGTAGGTACAGGTTGAACAGTTTATCCTCC
>M03292:11:000000000-AEF91:1:1104:23337:6113_(reversed)
ACTAGCGGTACTGGATGAACTGTATATCCCCC
>M03292:11:000000000-AEF91:1:1104:9696:11023_(reversed)
ATGTCGGGTACTGGTTGAACTGTTTATCCTCC
>M03292:11:000000000-AEF91:1:1103:17204:19766
ATAGCAGGTACAGGTTGAACAGTTTACCCTCC
>M03292:11:000000000-AEF91:1:1104:20278:11046
AGACGCGGAACTGGATGAACAGTTTATCCCCC
>M03292:11:000000000-AEF91:1:1103:17513:19784
ATGTCGGGTACTGGTTGAACTGTTTACCCTCC
>M03292:11:000000000-AEF91:1:1103:12601:11463_(reversed)
ACTAGCGGAACTGGATGAACTGTTTACCCTCC
>M03292:11:000000000-AEF91:1:1103:23780:22625_(reversed)
ATCGACGGAACTGGATGAACAGTTTATCCCCC
>M03292:11:000000000-AEF91:1:1104:23400:11077
AGTGTAGGTACTGGTTGAACTGTATATCCTCC
>M03292:11:000000000-AEF91:1:1104:20200:15396_(reversed)
ATAGCAGGAACTGGATGAACTGTTTATCCTCC
>M03292:11:000000000-AEF91:1:1103:13241:11520
AGACGCGGTACTGGATGAACAGTTTATCCCCC
>M03292:11:000000000-AEF91:1:1104:17161:11102
ATGTCGGGTACAGGTTGAACTGTATATCCTCC
>M03292:11:000000000-AEF91:1:1104:23782:15493
ATGTCGGGTACAGGATGAACTGTATACCCCCC
>M03292:11:000000000-AEF91:1:1104:3726:6275
ATGTCGGGAACAGGATGAACTGTTTACCCTCC
>M03292:11:000000000-AEF91:1:1103:17336:19892_(reversed)
AGACGCGGTACAGGTTGAACAGTTTATCCCCC
>M03292:11:000000000-AEF91:1:1104:24075:15527
ATCGACGGAACTGGTTGAACTGTATATCCTCC
>M03292:11:000000000-AEF91:1:1103:17041:22793_(reversed)
ATGTCGGGTACAGGTTGAACTGTATACCCTCC
>M03292:11:000000000-AEF91:1:1103:24432:22810
AGTGTAGGTACAGGTTGAACTGTTTATCCTCC
>M03292:11:000000000-AEF91:1:1104:3466:11358_(reversed)
ACTAGCGGAACTGGTTGAACTGTTTATCCTCC
>M03292:11:000000000-AEF91:1:1103:11478:19905_(reversed)
ATAGCAGGTACTGGATGAACAGTTTACCCCCC
>M03292:11:000000000-AEF91:1:1103:23537:22838
AGACGCGGAACAGGTTGAACAGTTTATCCTCC
>M03292:11:000000000-AEF91:1:1104:6916:15536_(reversed)
AGTGTAGGTACAGGTTGAACTGTTTACCCCCC
>M03292:11:000000000-AEF91:1:1104:9214:6331
ATCGACGGAACAGGTTGAACAGTTTATCCCCC
>M03292:11:000000000-AEF91:1:1103:17112:19910
ACAGTCGGTACAGGTTGAACAGTTTATCCTCC
>M03292:11:000000000-AEF91:1:1103:6394:22889
ATGTCGGGAACTGGTTGAACTGTATATCCTCC
>M03292:11:000000000-AEF91:1:1104:28741:11439
ATCGACGGAACAGGTTGAACTGTTTATCCTCC
>M03292:11:000000000-AEF91:1:1104:17590:6350
ACTAGCGGAACAGGTTGAACAGTTTATCCTCC
>M03292:11:000000000-AEF91:1:1103:10471:20060
ACAGTCGGTACTGGTTGAACAGTATACCCTCC
>M03292:11:000000000-AEF91:1:1103:7472:22949_(reversed)
ATGTCGGGTACTGGTTGAACTGTATACCCCCC
>M03292:11:000000000-AEF91:1:1104:23039:11490_(reversed)
ATAGACGGTACTGGATGAACAGTATACCCTCC
>M03292:11:000000000-AEF91:1:1104:11916:15565_(reversed)
ATGTCGGGTACAGGTTGAACAGTTTACCCTCC
>M03292:11:000000000-AEF91:1:1104:15154:6388_(reversed)
ATAGCAGGAACTGGTTGAACTGTATATCCTCC
>M03292:11:000000000-AEF91:1:1103:4590:20203_(reversed)
ATAGCAGGTACAGGATGAACAGTTTACCCTCC
>M03292:11:000000000-AEF91:1:1103:13144:23100_(reversed)
ATCGACGGTACAGGTTGAACTGTTTACCCTCC
>M03292:11:000000000-AEF91:1:1104:8169:18789
ATAGCAGGAACTGGTTGAACAGTATATCCTCC
>M03292:11:000000000-AEF91:1:1104:20110:11573_(reversed)
ACTAGCGGAACTGGTTGAACAGTATACCCTCC
>M03292:11:000000000-AEF91:1:1103:7676:20290
ACAGTCGGTACAGGATGAACAGTATACCCTCC
>M03292:11:000000000-AEF91:1:1104:7344:15573_(reversed)
AGACGCGGTACAGGTTGAACAGTTTACCCTCC
>M03292:11:000000000-AEF91:1:1103:22461:23117
AGACGCGGAACTGGTTGAACTGTTTATCCCCC
>M03292:11:000000000-AEF91:1:1104:22153:15598
AGTGTAGGTACTGGTTGAACAGTATATCCCCC
>M03292:11:000000000-AEF91:1:1104:4780:6434
ACAGTCGGAACAGGATGAACTGTATACCCCCC
>M03292:11:000000000-AEF91:1:1103:15338:23135
AGTGTAGGAACAGGTTGAACAGTTTATCCCCC
>M03292:11:000000000-AEF91:1:1104:6267:6483
AGTGTAGGTACAGGATGAACAGTTTACCCTCC
>M03292:11:000000000-AEF91:1:1103:11202:20314_(reversed)
AGACGCGGTACAGGTTGAACAGTATACCCTCC
>M03292:11:000000000-AEF91:1:1104:20118:19009
ACTAGCGGTACTGGTTGAACTGTATACCCTCC
>M03292:11:000000000-AEF91:1:1104:13541:11692_(reversed)
AGACGCGGTACTGGTTGAACAGTTTATCCCCC
>M03292:11:000000000-AEF91:1:1104:14506:6491
ACTAGCGGAACTGGTTGAACAGTTTATCCCAC
>M03292:11:000000000-AEF91:1:1103:18087:23157_(reversed)
ATAGCAGGTACTGGTTGAACAGTTTACCCCCC
>M03292:11:000000000-AEF91:1:1104:7056:6529
AGACGCGGTACAGGATGAACAGTTTATCCCCC
>M03292:11:000000000-AEF91:1:1104:5318:15647
AGTGTAGGAACTGGTTGAACTGTATATCCTCC
>M03292:11:000000000-AEF91:1:1103:15106:23212
ATAGCAGGTACAGGTTGAACTGTATATCCTCC
>M03292:11:000000000-AEF91:1:1104:18894:6482
AGTGTAGGTACAGGTTGAACAGTTTATCCTCC
>M03292:11:000000000-AEF91:1:1104:17592:19031_(reversed)
ACAGTCGGTACTGGTTGAACAGTTTATCCCCC
>M03292:11:000000000-AEF91:1:1103:18560:23212
ATAGCAGGTACAGGTTGAACTGTTTATCCTCC
>M03292:11:000000000-AEF91:1:1104:6194:6553
ATAGCAGGAACTGGATGAACTGTATATCCTCC
>M03292:11:000000000-AEF91:1:1104:27211:19042
ATAGCAGGTACAGGTTGAACTGTATACCCCCC
>M03292:11:000000000-AEF91:1:1104:12816:11763
ATAGCAGGTACTGGATGAACAGTTTATCCCCC
>M03292:11:000000000-AEF91:1:1103:14233:23321
AGTGTAGGAACTGGTTGAACAGTATACCCTCC
>M03292:11:000000000-AEF91:1:1104:3716:15791_(reversed)
ATAGCAGGTACTGGTTGAACTGTTTACCCCCC
>M03292:11:000000000-AEF91:1:1104:13494:6565
ATCGACGGAACAGGATGAACTGTATATCCCCC
>M03292:11:000000000-AEF91:1:1104:14151:15785
AGACGCGGTACTGGTTGAACAGTTTATCCCCC
>M03292:11:000000000-AEF91:1:1104:4536:6566
ACAGTCGGTACTGGATGAACTGTTTATCCCCC
>M03292:11:000000000-AEF91:1:1104:25068:19045_(reversed)
AGACGCGGTACTGGTTGAACAGTATATCCCCC
>M03292:11:000000000-AEF91:1:1104:18838:6611
ACTAGCGGTACAGGTTGAACTGTTTACCCTCC
>M03292:11:000000000-AEF91:1:1104:6199:11821_(reversed)
ACTAGCGGTACAGGATGAACTGTTTATCCCCC
>M03292:11:000000000-AEF91:1:1103:17039:23374_(reversed)
ACAGTCGGAACAGGTTGAACAGTATATCCCCC
>M03292:11:000000000-AEF91:1:1104:26587:19294
ATCGACGGAACTGGTTGAACAGTATACCCCCC
>M03292:11:000000000-AEF91:1:1104:14333:6655
ATCGACGGTACTGGTTGAACTGTTTACCCTCC
>M03292:11:000000000-AEF91:1:1104:22050:15834_(reversed)
ATGTCGGGAACTGGATGAACTGTTTACCCTCC
>M03292:11:000000000-AEF91:1:1104:16068:6667
ATGTCGGGTACTGGATGAACAGTATACCCTCC
>M03292:11:000000000-AEF91:1:1104:5106:15863
AGACGCGGTACTGGTTGAACAGTTTATCCTCC
>M03292:11:000000000-AEF91:1:1104:15943:11834_(reversed)
ACTAGCGGTACAGGATGAACTGTTTATCCTCC
>M03292:11:000000000-AEF91:1:1103:11606:23425
ATCGACGGAACAGGTTGAACTGTTTATCCTCC
>M03292:11:000000000-AEF91:1:1104:23981:19355_(reversed)
AGACGCGGTACTGGATGAACAGTTTATCCCCC
>M03292:11:000000000-AEF91:1:1104:16618:15914
ACTAGCGGAACTGGATGAACAGTTTATCCCCC
>M03292:11:000000000-AEF91:1:1104:6635:19758
ACTAGCGGTACAGGTTGAACAGTTTATCCTCC
>M03292:11:000000000-AEF91:1:1104:16630:11849_(reversed)
ACAGTCGGTACTGGATGAACAGTTTACCCCCC
>M03292:11:000000000-AEF91:1:1103:19005:23607_(reversed)
ATCGACGGAACAGGTTGAACTGTTTACCCTCC
>M03292:11:000000000-AEF91:1:1104:12475:16001_(reversed)
AGACGCGGAACTGGTTGAACAGTATATCCCCC
>M03292:11:000000000-AEF91:1:1103:23486:23619
AGTGTAGGAACAGGTTGAACTGTTTATCCCCC
>M03292:11:000000000-AEF91:1:1105:23146:2928_(reversed)
CCTAGCGGTACAGGTTGAACAGTTTATCCTCC
>M03292:11:000000000-AEF91:1:1104:14825:19840_(reversed)
AGTGTAGGAACAGGATGAACAGTATACCCCCC
>M03292:11:000000000-AEF91:1:1104:23833:11850_(reversed)
AGTGTAGGTACAGGATGAACAGTTTATCCCCC
>M03292:11:000000000-AEF91:1:1104:18265:16050_(reversed)
ACTAGCGGAACTGGATGAACAGTATACCCCCC
>M03292:11:000000000-AEF91:1:1104:17974:6693_(reversed)
ATCGACGGAACAGGTTGAACAGTTTATCCCCC
>M03292:11:000000000-AEF91:1:1104:26032:11872
ACAGTCGGTACTGGTTGAACTGTTTATCCTCC
>M03292:11:000000000-AEF91:1:1103:24058:23639_(reversed)
ATAGCAGGAACTGGATGAACAGTTTATCCTCC
>M03292:11:000000000-AEF91:1:1105:9423:2937_(reversed)
ACTAGCGGTACAGGTTGAACAGTTTATCCCCC
>M03292:11:000000000-AEF91:1:1103:13474:23642
ATAGCAGGTACAGGATGAACTGTATACCCTCC
>M03292:11:000000000-AEF91:1:1104:16358:19921_(reversed)
ATAGCAGGAACAGGTTGAACTGTTTATCCCCC
>M03292:11:000000000-AEF91:1:1103:16031:23658
AGACGCGGAACTGGATGAACAGTTTACCCCCC
>M03292:11:000000000-AEF91:1:1104:16220:16065_(reversed)
ACAGTCGGAACTGGTTGAACAGTATATCCTCC
>M03292:11:000000000-AEF91:1:1104:11846:19924
ATAGCAGGAACTGGATGAACTGTTTATCCTCC
>M03292:11:000000000-AEF91:1:1105:10422:3213
ACTAGCGGAACTGGTTGAACAGTTTACCCTCC
>M03292:11:000000000-AEF91:1:1104:16980:11966_(reversed)
AGTGTAGGTACAGGATGAACTGTTTATCCCCC
>M03292:11:000000000-AEF91:1:1104:16131:16085
ATAGCAGGAACAGGTTGAACAGTATATCCTCC
>M03292:11:000000000-AEF91:1:1104:12931:16237
ATGTCGGGTACTGGTTGAACAGTTTATCCTCC
>M03292:11:000000000-AEF91:1:1103:13627:23793_(reversed)
ATCGACGGTACTGGATGAACTGTTTATCCCCC
>M03292:11:000000000-AEF91:1:1104:4059:20072_(reversed)
AGTGTAGGTACTGGATGAACTGTATACCCTCC
>M03292:11:000000000-AEF91:1:1105:14351:3360_(reversed)
AGACGCGGTACAGGATGAACAGTTTATCCCCC
>M03292:11:000000000-AEF91:1:1104:7564:11990_(reversed)
ATCGACGGTACTGGATGAACTGTATACCCCCC
>M03292:11:000000000-AEF91:1:1104:15922:6882_(reversed)
ATAGCAGGTACAGGATGAACAGTATATCCCCC
>M03292:11:000000000-AEF91:1:1104:18915:20080
ATGTCGGGAACAGGTTGAACAGTTTATCCCCC
>M03292:11:000000000-AEF91:1:1104:27334:6948
ATGTCGGGAACAGGTTGAACTGTATATCCTCC
>M03292:11:000000000-AEF91:1:1104:21529:16321_(reversed)
AGTGTAGGTACTGGTTGAACTGTTTACCCCCC
>M03292:11:000000000-AEF91:1:1104:4357:20501
ATCGACGGAACTGGATGAACAGTTTATCCTCC
>M03292:11:000000000-AEF91:1:1103:8929:23802_(reversed)
AGTGTAGGTACTGGTTGAACTGTATACCCCCC
>M03292:11:000000000-AEF91:1:1105:6709:3420_(reversed)
ATCGACGGAACTGGTTGAACTGTATATCCCCC
>M03292:11:000000000-AEF91:1:1104:12381:6961
AGACGCGGAACTGGATGAACTGTTTATCCCCC
>M03292:11:000000000-AEF91:1:1104:15832:16328
AGACGCGGTACTGGTTGAACTGTTTACCCTCC
>M03292:11:000000000-AEF91:1:1104:7226:20522
ATAGCAGGTACAGGTTGAACTGTATATCCTCC
>M03292:11:000000000-AEF91:1:1103:18629:23806
AGTGTAGGAACAGGTTGAACAGTATATCCTCC
>M03292:11:000000000-AEF91:1:1103:10904:23836
ATCGACGGTACAGGTTGAACAGTTTATCCTCC
>M03292:11:000000000-AEF91:1:1104:5328:12273_(reversed)
AGTGTAGGTACAGGTTGAACTGTATATCCTCC
>M03292:11:000000000-AEF91:1:1105:23460:3447_(reversed)
AGACGCGGTACTGGATGAACAGTTTATCCTCC
>M03292:11:000000000-AEF91:1:1104:8213:6975_(reversed)
ATAGCAGGTACAGGATGAACAGTTTACCCTCC
>M03292:11:000000000-AEF91:1:1104:21700:20535_(reversed)
ACTAGCGGTACAGGTTGAACTGTTTATCCCCC
>M03292:11:000000000-AEF91:1:1104:11131:12279
ACAGTCGGAACAGGTTGAACAGTATATCCTCC
>M03292:11:000000000-AEF91:1:1103:10473:23960_(reversed)
AGACGCGGAACTGGTTGAACAGTTTATCCTCC
>M03292:11:000000000-AEF91:1:1104:2853:16401
ATCGACGGAACAGGATGAACTGTTTACCCTCC
>M03292:11:000000000-AEF91:1:1104:7212:12314
AGTGTAGGAACAGGATGAACTGTTTATCCTCC
>M03292:11:000000000-AEF91:1:1105:11144:3449_(reversed)
ACAGTCGGTACAGGATGAACTGTTTACCCTCC
>M03292:11:000000000-AEF91:1:1104:20331:7027_(reversed)
ACTAGCGGTACAGGATGAACTGTATACCCTCC
>M03292:11:000000000-AEF91:1:1104:26561:20568_(reversed)
AGTGTAGGTACTGGTTGAACTGTATATCCTCC
>M03292:11:000000000-AEF91:1:1105:11954:3577
AGTGTAGGAACTGGTTGAACTGTATATCCCCC
>M03292:11:000000000-AEF91:1:1104:23171:16408_(reversed)
ACTAGCGGTACAGGTTGAACTGTTTATCCTCC
>M03292:11:000000000-AEF91:1:1104:5965:12320_(reversed)
ACAGTCGGTACTGGTTGAACTGTTTATCCCCC
>M03292:11:000000000-AEF91:1:1105:10504:3654
AGACGCGGAACAGGTTGAACAGTTTATCCCCC
>M03292:11:000000000-AEF91:1:1104:8652:20753_(reversed)
ACTAGCGGTACTGGTTGAACAGTTTACCCTCC
>M03292:11:000000000-AEF91:1:1103:15489:24276
ACTAGCGGAACTGGTTGAACAGTTTATCCCCC
>M03292:11:000000000-AEF91:1:1104:25591:7042
ACAGTCGGTACAGGTTGAACAGTTTACCCCCC
>M03292:11:000000000-AEF91:1:1104:9421:16425_(reversed)
AGACGCGGTACAGGATGAACAGTTTATCCCCC
>M03292:11:000000000-AEF91:1:1104:8033:12340_(reversed)
ACTAGCGGAACTGGTTGAACAGTATATCCCCC
>M03292:11:000000000-AEF91:1:1103:11549:24606
AGACGCGGAACAGGATGAACTGTTTATCCCCC
>M03292:11:000000000-AEF91:1:1105:8168:3691_(reversed)
AGTGTAGGAACTGGATGAACTGTTTACCCTCC
>M03292:11:000000000-AEF91:1:1104:10580:16497
ATAGCAGGTACTGGTTGAACAGTATACCCCCC
>M03292:11:000000000-AEF91:1:1104:16676:20806_(reversed)
AGACGCGGTACTGGTTGAACTGTTTATCCCCC
>M03292:11:000000000-AEF91:1:1103:14072:24609
AGACGCGGAACTGGATGAACAGTTTATCCTCC
>M03292:11:000000000-AEF91:1:1105:12013:3722
AGTGTAGGTACTGGTTGAACTGTTTATCCTCC
>M03292:11:000000000-AEF91:1:1104:10398:20817
ACAGTCGGAACAGGATGAACAGTATACCCCCC
>M03292:11:000000000-AEF91:1:1104:3636:7042_(reversed)
AGACGCGGTACAGGTTGAACTGTTTATCCTCC
>M03292:11:000000000-AEF91:1:1104:13355:1291
ATCGACGGTACTGGATGAACAGTTTACCCTCC
>M03292:11:000000000-AEF91:1:1105:8215:3854
ACTAGCGGAACTGGTTGAACAGTTTATCCTCC
>M03292:11:000000000-AEF91:1:1104:11572:20828
ATGTCGGGAACTGGATGAACAGTATATCCTCC
>M03292:11:000000000-AEF91:1:1104:27687:16712_(reversed)
ATGTCGGGAACAGGATGAACAGTTTATCCCCC
>M03292:11:000000000-AEF91:1:1104:10557:7272_(reversed)
ATCGACGGAACTGGTTGAACTGTATATCCCCC
>M03292:11:000000000-AEF91:1:1104:2594:12409
ACTAGCGGTACTGGATGAACTGTATACCCCCC
>M03292:11:000000000-AEF91:1:1104:13772:1605_(reversed)
ATAGCAGGAACTGGTTGAACTGTATACCCCCC
>M03292:11:000000000-AEF91:1:1105:7473:3886_(reversed)
ACAGTCGGAACTGGATGAACTGTTTACCCTCC
>M03292:11:000000000-AEF91:1:1104:24685:12419
ATCGACGGTACAGGTTGAACTGTTTACCCTCC
>M03292:11:000000000-AEF91:1:1104:4566:16713_(reversed)
AGACGCGGAACAGGTTGAACTGTTTATCCTCC
>M03292:11:000000000-AEF91:1:1104:17330:20847_(reversed)
AGACGCGGAACTGGTTGAACTGTTTACCCCCC
>M03292:11:000000000-AEF91:1:1104:18849:1694
ATGTCGGGTACTGGTTGAACAGTATATCCTCC
>M03292:11:000000000-AEF91:1:1105:14755:3886
ACTAGCGGTACTGGTTGAACTGTATATCCCCC
>M03292:11:000000000-AEF91:1:1104:4326:16716
AGACGCGGTACTGGTTGAACAGTATATCCTCC
>M03292:11:000000000-AEF91:1:1104:12887:7288_(reversed)
ATCGACGGAACAGGATGAACTGTATACCCCCC
>M03292:11:000000000-AEF91:1:1104:8592:1723
ATCGACGGTACAGGTTGAACAGTATATCCTCC
>M03292:11:000000000-AEF91:1:1104:17568:20997
ACAGTCGGTACAGGTTGAACTGTATATCCTCC
>M03292:11:000000000-AEF91:1:1104:6784:7520
AGTGTAGGTACTGGATGAACTGTTTACCCTCC
>M03292:11:000000000-AEF91:1:1104:28390:12420_(reversed)
ATCGACGGTACAGGATGAACTGTACATCCCCC
>M03292:11:000000000-AEF91:1:1105:22290:4304
ATCGACGGAACAGGTTGAACAGTTTACCCCCC
>M03292:11:000000000-AEF91:1:1104:26993:16722_(reversed)
ATCGACGGTACTGGATGAACAGTATACCCTCC
>M03292:11:000000000-AEF91:1:1104:13509:1867_(reversed)
ATCGACGGTACTGGTTGAACTGTATATCCTCC
>M03292:11:000000000-AEF91:1:1104:13634:16725
AGACGCGGTACTGGATGAACAGTTTATCCCCC
>M03292:11:000000000-AEF91:1:1104:5975:7575_(reversed)
ATAGCAGGTACTGGATGAACTGTATATCCCCC
>M03292:11:000000000-AEF91:1:1104:26194:12490_(reversed)
AGACGCGGTACTGGATGAACAGTTTATCCTCC
>M03292:11:000000000-AEF91:1:1104:24831:16952
ATCGACGGTACTGGATGAACTGTTTACCCTCG
>M03292:11:000000000-AEF91:1:1104:27974:16983
ACAGTCGGTACAGGATGAACTGTTTACCCTCC
>M03292:11:000000000-AEF91:1:1104:9436:7733_(reversed)
ATGTCGGGAACTGGTTGAACTGTATATCCTCC
>M03292:11:000000000-AEF91:1:1104:12062:12508_(reversed)
ATGTCGGGAACAGGTTGAACTGTATACCCCCC
>M03292:11:000000000-AEF91:1:1104:17102:2041
AGACGCGGTACAGGTTGAACAGTATATCCTCC
>M03292:11:000000000-AEF91:1:1104:11489:21115_(reversed)
ACAGTCGGTACTGGATGAACAGTTTACCCCCC
>M03292:11:000000000-AEF91:1:1105:20075:4557_(reversed)
ATGTCGGGTACTGGTTGAACAGTATACCCTCC
>M03292:11:000000000-AEF91:1:1104:23348:7820
AGACGCGGAACTGGTTGAACTGTTTACCCCCC
>M03292:11:000000000-AEF91:1:1104:28467:17003_(reversed)
ACAGTCGGAACTGGTTGAACAGTTTATCCCCC
>M03292:11:000000000-AEF91:1:1105:7997:4578
AGTGTAGGAACTGGTTGAACAGTTTACCCTCC
>M03292:11:000000000-AEF91:1:1104:18495:21162_(reversed)
ATGTCGGGAACTGGATGAACTGTATATCCCCC
>M03292:11:000000000-AEF91:1:1104:25337:7940_(reversed)
ATGTCGGGTACTGGATGAACAGTATATCCCCC
>M03292:11:000000000-AEF91:1:1104:19957:2070_(reversed)
ATAGCAGGTACAGGATGAACAGTTTACCCCCC
>M03292:11:000000000-AEF91:1:1104:9702:17020_(reversed)
ATAGCAGGGACTGGTTGAACTGTTTATCCTCC
>M03292:11:000000000-AEF91:1:1104:3032:7959
ACAGTCGGTACAGGATGAACTGTTTACCCCCC
>M03292:11:000000000-AEF91:1:1105:9787:4612_(reversed)
AGTGTAGGTACAGGTTGAACTGTTTACCCCCC
>M03292:11:000000000-AEF91:1:1104:11971:2220
ATCGACGGAACTGGATGAACAGTTTATCCCCC
>M03292:11:000000000-AEF91:1:1104:10333:17082
ATGTCGGGTACTGGATGAACTGTTTATCCCCC
>M03292:11:000000000-AEF91:1:1104:18328:21207_(reversed)
ATCGACGGTACAGGTTGAACTGTATATCCTCC
>M03292:11:000000000-AEF91:1:1104:26809:12579_(reversed)
AGACGCGGAACTGGTTGAACTGTATATCCTCC
>M03292:11:000000000-AEF91:1:1104:19592:2602
ATGTCGGGAACTGGATGAACTGTATACCCTCC
>M03292:11:000000000-AEF91:1:1104:13767:12618
AGTGTAGGTATAGGTTGAACTGTATATCCCCC
>M03292:11:000000000-AEF91:1:1105:10408:4868
ACAGTCGGTACTGGTTGAACTGTATATCCTCC
>M03292:11:000000000-AEF91:1:1104:20523:2916
AGACGCGGTACTGGATGAACTGTATATCCCCC
>M03292:11:000000000-AEF91:1:1104:5543:7974_(reversed)
AGACGCGGTACTGGTTGAACTGTTTACCCCCC
>M03292:11:000000000-AEF91:1:1104:3706:17110_(reversed)
ATCGACGGTACAGGTTGAACTGTTTACCCCCC
>M03292:11:000000000-AEF91:1:1104:5296:21243_(reversed)
ACAGTCGGTACTGGATGAACTGTTTACCCCCC
>M03292:11:000000000-AEF91:1:1104:23822:21257
ACAGTCGGAACTGGTTGAACAGTTTATCCCCC
>M03292:11:000000000-AEF91:1:1105:15863:4958_(reversed)
AGTGTAGGTACAGGTTGAACTGTTTACCCCCC
>M03292:11:000000000-AEF91:1:1104:21569:12710_(reversed)
AGTGTAGGTACTGGTTGAACTGTATATCCTCC
>M03292:11:000000000-AEF91:1:1104:4507:8001_(reversed)
ACTAGCGGTACTGGTTGAACAGTATATCCTCC
>M03292:11:000000000-AEF91:1:1104:20791:21350
AGTGTAGGTACTGGATGAACTGTTTATCCCCC
>M03292:11:000000000-AEF91:1:1104:26093:17116_(reversed)
ATAGCAGGAACAGGTTGAACTGTATATCCCCC
>M03292:11:000000000-AEF91:1:1104:12414:2966
ATAGCAGGAACTGGTTGAACTGTTTACCCTCC
>M03292:11:000000000-AEF91:1:1104:12828:21366
AGTGTAGGAACAGGTTGAACTGTTTACCCTCC
>M03292:11:000000000-AEF91:1:1104:17328:17183
ATAGCAGGTACTGGTTGAACTGTTTATCCCCC
>M03292:11:000000000-AEF91:1:1104:13140:12722_(reversed)
ATAGCAGGTACTGGTTGAACTGTTTACCCCCC
>M03292:11:000000000-AEF91:1:1104:23650:21397
ATCGACGGTACTGGATGAACAGTTTACCCTCC
>M03292:11:000000000-AEF91:1:1104:13451:8099_(reversed)
ATAGCAGGAACTGGTTGAACTGTTTACCCCCC
>M03292:11:000000000-AEF91:1:1104:16280:12722
ATAGCAGGTACAGGTTGAACTGTTTATCCTCC
>M03292:11:000000000-AEF91:1:1104:24263:21580
AGACGCGGTACAGGATGAACAGTTTATCCCCC
>M03292:11:000000000-AEF91:1:1104:26292:17198_(reversed)
ATGTCGGGAACTGGTTGAACTGTTTATCCCCC
>M03292:11:000000000-AEF91:1:1104:23096:8107_(reversed)
AGACGCGGTACAGGTTGAACAGTTTACCCCCC
>M03292:11:000000000-AEF91:1:1104:26950:17390
AGTGTAGGTACAGGTTGAACAGTATATCCTCC
>M03292:11:000000000-AEF91:1:1104:27952:12746_(reversed)
ATCGACGGTACTGGTTGAACTGTTTATCCTCC
>M03292:11:000000000-AEF91:1:1105:6685:5091_(reversed)
AGTGTAGGTACAGGTTGAACTGTTTATCCCCC
>M03292:11:000000000-AEF91:1:1104:12502:12811
ATCGACGGTACTGGATGAACTGTTTATCCCCC
>M03292:11:000000000-AEF91:1:1104:16691:2996_(reversed)
AGTGTAGGTACTGGATGAACTGTTTATCCTCC
>M03292:11:000000000-AEF91:1:1104:22294:21666_(reversed)
AGTGTAGGTACTGGTTGAACAGTTTACCCTCC
>M03292:11:000000000-AEF91:1:1104:6276:12813
ATGTCGGGTACTGGTTGAACTGTATACCCTCC
>M03292:11:000000000-AEF91:1:1104:8588:17609_(reversed)
AGTGTAGGAACAGGATGAACAGTTTATCCTCC
>M03292:11:000000000-AEF91:1:1104:16244:3046
ATCGACGGAACTGGATGAACAGTATACCCTCC
>M03292:11:000000000-AEF91:1:1104:17834:21685
ACAGTCGGAACTGGTTGAACAGTTTACCCTCC
>M03292:11:000000000-AEF91:1:1105:4399:5099_(reversed)
AGACGCGGAACAGGTTGAACAGTTTATCCTCC
>M03292:11:000000000-AEF91:1:1104:4953:8133
AGACGCGGTACAGGTTGAACAGTATATCCTCC
>M03292:11:000000000-AEF91:1:1104:25083:12822
ATGTCGGGTACTGGTTGAACTGTTTATCCTCC
>M03292:11:000000000-AEF91:1:1104:19608:21687
AGTGTAGGAACTGGTTGAACAGTATATCCTCC
>M03292:11:000000000-AEF91:1:1105:6406:5112
ATAGCAGGTACTGGTTGAACTGTTTACCCTCC
>M03292:11:000000000-AEF91:1:1104:16156:8134
ATGTCGGGTACAGGATGAACTGTTTATCCTCC
>M03292:11:000000000-AEF91:1:1104:7073:12893
ACTAGCGGTACTGGATGAACTGTTTACCCTCC
>M03292:11:000000000-AEF91:1:1105:9403:5138
ATGTCGGGAACTGGATGAACAGTATATCCTCC
>M03292:11:000000000-AEF91:1:1104:8275:3102_(reversed)
ATCGACGGTACTGGTTGAACAGTTTATCCCCC
>M03292:11:000000000-AEF91:1:1104:9976:8255
ACAGTCGGAACAGGATGAACTGTATACCCTCC
>M03292:11:000000000-AEF91:1:1104:12671:12903
ACAGTCGGAACAGGTTGAACTGTATATCCCCC
>M03292:11:000000000-AEF91:1:1104:20102:17647
ATAGCAGGAACTGGTTGAACAGTTTACCCTCC
>M03292:11:000000000-AEF91:1:1104:21264:21721_(reversed)
AGACGCGGAACTGGATGAACTGTTTACCCCCC
>M03292:11:000000000-AEF91:1:1104:6729:17654
ATGTCGGGTACTGGTTGAACTGTATATCCTCC
>M03292:11:000000000-AEF91:1:1105:17153:5182_(reversed)
ATCGACGGTACAGGTTGAACTGTATACCCCCC
>M03292:11:000000000-AEF91:1:1104:8899:3195_(reversed)
ACAGTCGGTACAGGATGAACTGTATACCCTCC
>M03292:11:000000000-AEF91:1:1104:21212:8272_(reversed)
AGACGCGGAACTGGATGAACTGTTTATCCCCC
>M03292:11:000000000-AEF91:1:1104:10336:17661
ATCGACGGTACTGGATGAACAGTTTATCCCCC
>M03292:11:000000000-AEF91:1:1104:17864:12997_(reversed)
AGACGCGGAACAGGTTGAACAGTTTATCCTCC
>M03292:11:000000000-AEF91:1:1105:14175:5238
ACAGTCGGTACTGGATGAACAGTTTACCCTCC
>M03292:11:000000000-AEF91:1:1104:22561:3248
ATAGCAGGAACTGGATGAACAGTATACCCTCC
>M03292:11:000000000-AEF91:1:1104:15087:21819_(reversed)
AGTGTAGGAACTGGTTGAACTGTTTATCCTCC
>M03292:11:000000000-AEF91:1:1104:24791:8300
AGACGCGGAACTGGTTGAACTGTTTATCCTCC
>M03292:11:000000000-AEF91:1:1104:24458:17738
ACAGTCGGTACTGGATGAACTGTATACCCCCC
>M03292:11:000000000-AEF91:1:1104:21834:13051
AGTGTAGGTACAGGATGAACTGTTTACCCCCC
>M03292:11:000000000-AEF91:1:1105:6284:5253_(reversed)
ACAGTCGGAACAGGATGAACTGTTTACCCCCC
>M03292:11:000000000-AEF91:1:1104:23226:3384_(reversed)
ATAGCAGGAACAGGTTGAACTGTTTATCCCCC
>M03292:11:000000000-AEF91:1:1104:19606:21840_(reversed)
ACTAGCGGAACTGGTTGAACTGTTTATCCTCC
>M03292:11:000000000-AEF91:1:1104:18355:17786_(reversed)
AGACGCGGAACAGGTTGAACTGTATATCCTCC
>M03292:11:000000000-AEF91:1:1104:9839:8318_(reversed)
AGACGCGGTACTGGATGAACTGTTTATCCCCC
>M03292:11:000000000-AEF91:1:1104:24444:13054_(reversed)
ACAGTCGGTACTGGTTGAACTGTATACCCTCC
>M03292:11:000000000-AEF91:1:1105:21283:5282
ATCGACGGTACAGGTTGAACAGTTTATCCTCC
>M03292:11:000000000-AEF91:1:1104:19671:21944
ATGTCGGGTACAGGTTGAACTGTTTACCCTCC
>M03292:11:000000000-AEF91:1:1104:18526:17865
ATAGCAGGAACAGGTTGAACAGTTTACCCTCC
>M03292:11:000000000-AEF91:1:1104:18128:8349
ATCGACGGTACTGGATGAACAGTTTATCCTCC
>M03292:11:000000000-AEF91:1:1104:23786:3482_(reversed)
ATCGACGGTACAGGTTGAACAGTTTACCCCCC
>M03292:11:000000000-AEF91:1:1104:12903:17991
AGTGTAGGAACTGGTTGAACTGTTTATCCTCC
>M03292:11:000000000-AEF91:1:1104:19356:13128_(reversed)
TTGTCGGGAACTGGTTGAACTGTATATCCTCC
>M03292:11:000000000-AEF91:1:1105:14247:5324_(reversed)
ATAGCAGGAACTGGATGAACAGTATATCCCCC
>M03292:11:000000000-AEF91:1:1104:25800:18070
ATGTCGGGTACTGGATGAACAGTATATCCTCC
>M03292:11:000000000-AEF91:1:1104:9391:3482
AGTGTAGGAACAGGTTGAACAGTTTACCCCCC
>M03292:11:000000000-AEF91:1:1104:26143:21975_(reversed)
AGTGTAGGTACTGGATGAACTGTTTATCCCCC
>M03292:11:000000000-AEF91:1:1104:20782:8360_(reversed)
AGTGTAGGTACTGGATGAACTGTATATCCCCC
>M03292:11:000000000-AEF91:1:1104:18592:3610
ATAGCAGGAACTGGTTGAACTGTTTATCCTCC
>M03292:11:000000000-AEF91:1:1104:15686:22100
ATCGACGGTACTGGATGAACTGTATATCCCCC
>M03292:11:000000000-AEF91:1:1104:22254:8371
ATCGACGGAACTGGATGAACTGTATATCCCCC
>M03292:11:000000000-AEF91:1:1105:17065:5416_(reversed)
ATCGACGGAACTGGTTGAACTGTTTACCCTCC
>M03292:11:000000000-AEF91:1:1104:14402:22197
ATAGCAGGAACAGGTTGAACTGTATACCCTCC
>M03292:11:000000000-AEF91:1:1104:16910:18076_(reversed)
ACTAGCGGTACAGGTTGAACTGTTTACCCTCC
>M03292:11:000000000-AEF91:1:1104:4401:13136_(reversed)
ATAGCAGGTACAGGTTGAACAGTATATCCCCC
>M03292:11:000000000-AEF91:1:1104:13185:22219
AGTGTAGGTACAGGATGAACTGTTTACCCTCC
>M03292:11:000000000-AEF91:1:1104:16726:3657_(reversed)
AGTGTAGGTACTGGTTGAACTGTTTATCCCCC
>M03292:11:000000000-AEF91:1:1104:17590:8421_(reversed)
AGACGCGGAACTGGTTGAACTGTATACCCTCC
>M03292:11:000000000-AEF91:1:1104:21600:13180
ACAGTCGGTACTGGTTGAACAGTATACCCTCC
>M03292:11:000000000-AEF91:1:1104:12231:22221
ATAGCATGTACAGGATGAACTGTATACCCTCC
>M03292:11:000000000-AEF91:1:1104:18603:4001
ATAGCAGGAACAGGATGAACTGTTTATCCCCC
>M03292:11:000000000-AEF91:1:1105:23780:5536_(reversed)
AGTGTAGGTACAGGTTGAACAGTTTATCCTCC
>M03292:11:000000000-AEF91:1:1104:11747:18243_(reversed)
ACTAGCGGTACTGGATGAACTGTTTACCCTCC
>M03292:11:000000000-AEF91:1:1104:11775:8534
AGTGTAGGTACTGGATGAACTGTTTATCCTCC
>M03292:11:000000000-AEF91:1:1104:17345:22277
ATAGCAGGTACTGGATGAACTGTATATCCCCC
>M03292:11:000000000-AEF91:1:1104:11160:18293
ATCGACGGTCCTGGTTGAACTGTATACCCCCC
>M03292:11:000000000-AEF91:1:1104:19599:22326
ACTAGCGGAACAGGTTGAACAGTTTACCCTCC
>M03292:11:000000000-AEF91:1:1104:3399:13203_(reversed)
ATCGACGGAACTGGTTGAACTGTTTACCCTCC
>M03292:11:000000000-AEF91:1:1104:11657:18306
ACTAGCGGTACTGGTTGAACTGTATATCCCCC
>M03292:11:000000000-AEF91:1:1104:18726:4029_(reversed)
ACTAGCGGTACTGGTTGAACAGTTTATCCCCC
>M03292:11:000000000-AEF91:1:1104:15862:22418
ATCGACGGTACTGGTTGAACAGTATATCCTCC
>M03292:11:000000000-AEF91:1:1105:20547:5545_(reversed)
ATCGACGGAACTGGATGAACAGTTTACCCTCC
>M03292:11:000000000-AEF91:1:1104:8470:13306
ATAGCAGGTACTGGTTTAACTGTATACCCTCC
>M03292:11:000000000-AEF91:1:1104:20847:4052
ATCGACGGTACTGGTTGAACAGTATATCCTCC
>M03292:11:000000000-AEF91:1:1105:23464:5604
ACAGTCGGTACTGGTTGAACTGTATATCCTCC
>M03292:11:000000000-AEF91:1:1104:20890:13400
ACTAGCGGTACTGGTTGAACAGTATATCCTCC
>M03292:11:000000000-AEF91:1:1105:15621:5609
ATAGCAGGAACTGGTTGAACTGTTTATCCTCC
>M03292:11:000000000-AEF91:1:1104:12926:18391_(reversed)
AGACGCGGTACTGGTTGAACTGTTTATCCTCC
>M03292:11:000000000-AEF91:1:1104:22124:22539_(reversed)
ATGTCGGGAACAGGTTGAACAGTATACCCTCC
>M03292:11:000000000-AEF91:1:1104:22707:8601_(reversed)
AGACGCGGTACTGGATGAACTGTTTACCCTCC
>M03292:11:000000000-AEF91:1:1104:11159:18478
ATAGCAGGTACAGGATGAACTGTTTACCCTCC
>M03292:11:000000000-AEF91:1:1104:12987:22544
ACTAGCGGAACTGGTTGAACTGTTTACCCTCC
>M03292:11:000000000-AEF91:1:1104:21730:13450_(reversed)
ACTAGCGGTACTGGTTGAACAGTATACCCCCC
>M03292:11:000000000-AEF91:1:1104:11961:8623
ACAGTCGGTACTGGATGAACTGTTTATCCCCC
>M03292:11:000000000-AEF91:1:1105:6716:5657_(reversed)
ACTAGCGGTACAGGTTGAACAGTTTACCCTCC
>M03292:11:000000000-AEF91:1:1104:11035:8649
ATAGCAGGAACTGGATGAACTGTTTACCCTCC
>M03292:11:000000000-AEF91:1:1104:7917:18615_(reversed)
ATAGCAGGTACAGGATGAACAGTTTATCCTCC
>M03292:11:000000000-AEF91:1:1104:21268:4461_(reversed)
ATGTCGGGTACTGGATGAACTGTATACCCTCC
>M03292:11:000000000-AEF91:1:1104:10315:8657
AGACGCGGTACTGGTTGAACTGTTTACCCTCC
>M03292:11:000000000-AEF91:1:1104:19159:22661_(reversed)
ACTAGCGGAACTGGTTGAACTGTTTATCCCCC
>M03292:11:000000000-AEF91:1:1104:21644:13505_(reversed)
ACTAGCGGTACTGGTTGAACAGTTTATCCTCC
>M03292:11:000000000-AEF91:1:1105:19461:5773
ACAGTCGGAACTGGTTGAACTGTATATCCTCC
>M03292:11:000000000-AEF91:1:1104:5361:18648
ATAGCAGGAACAGGTTGAACAGTTTATCCCCC
>M03292:11:000000000-AEF91:1:1104:15967:4769
AGACGCGGAACTGGTTGAACAGTTTATCCCCC
>M03292:11:000000000-AEF91:1:1104:16103:22786
ATCGACGGTACTGGTTGAACTGTTTACCCTCC
>M03292:11:000000000-AEF91:1:1104:2390:13520
AGACGCGGAACTGGATGAACTGTTTATCCCCC
>M03292:11:000000000-AEF91:1:1105:7833:5778
ACAGTCGGAACAGGTTGAACTGTTTATCCTCC
>M03292:11:000000000-AEF91:1:1104:5970:8712_(reversed)
ATCGACGGTACTGGATGAACTGTTTATCCCCC
>M03292:11:000000000-AEF91:1:1105:18876:5796
AGTGTAGGTACTGGATGAACAGTTTATCCTCC
>M03292:11:000000000-AEF91:1:1104:3659:18696_(reversed)
ATGTCGGGTACAGGATGAACTGTTTATCCCCC
>M03292:11:000000000-AEF91:1:1104:22986:22823_(reversed)
ATAGCAGGAACAGGTTGAACAGTATACCCTCC
>M03292:11:000000000-AEF91:1:1104:26065:13566_(reversed)
ATGTCGGGTACAGGTTGAACAGTTTACCCCCC
>M03292:11:000000000-AEF91:1:1104:6233:8798_(reversed)
ATAGCAGGTACTGGTTGAACTGTTTACCCCCC
>M03292:11:000000000-AEF91:1:1104:10228:22860_(reversed)
AGTGTAGGTACAGGTTGAACTGTTTACCCTCC
>M03292:11:000000000-AEF91:1:1104:23347:22866
ATGTCGGGTACAGGATGAACTGTATACCCTCC
>M03292:11:000000000-AEF91:1:1104:8647:8812_(reversed)
AGACGCGGAACTGGTTGAACTGTATACCCCCC
>M03292:11:000000000-AEF91:1:1105:18377:5916_(reversed)
ACAGTCGGTACTGGATGAACAGTTTATCCCCC
>M03292:11:000000000-AEF91:1:1104:27799:8835
AGACGCGGAACTGGATGAACAGTTTATCCCCC
>M03292:11:000000000-AEF91:1:1104:18575:8976
ATCGACGGTACAGGTTGAACAGTATATCCTCC
>M03292:11:000000000-AEF91:1:1104:25593:22923_(reversed)
AGACGCGGTACTGGTTGAACAGTATATCCTCC
>M03292:11:000000000-AEF91:1:1105:21467:5933_(reversed)
ATAGCAGGAACAGGATGAACTGTATACCCCCC
>M03292:11:000000000-AEF91:1:1104:9259:23074
AGTGTAGGTACTGGTTGAACAGTATATCCTCC
>M03292:11:000000000-AEF91:1:1105:12315:6161
AGACGCGGAACTGGTTGAACAGTTTATCCTCC
>M03292:11:000000000-AEF91:1:1104:26333:9048_(reversed)
AGTGTAGGAACTGGATGAACTGTTTATCCCCC
>M03292:11:000000000-AEF91:1:1104:23902:23163
ACAGTCGGAACTGGTTGAACTGTTTACCCTCC
>M03292:11:000000000-AEF91:1:1105:3848:6236
ATAGCAGGTACTGGTTGAACAGTTTATCCTCC
>M03292:11:000000000-AEF91:1:1104:24530:23227
ATGTCGGGTACAGGTTGAACAGTATATCCCCC
>M03292:11:000000000-AEF91:1:1104:9745:9092_(reversed)
AGTGTAGGAACAGGATGAACTGTTTATCCCCC
>M03292:11:000000000-AEF91:1:1105:3844:6285_(reversed)
ATCGACGGTACAGGTTGAACTGTATATCCCCC
>M03292:11:000000000-AEF91:1:1104:15258:23416_(reversed)
AGACGCGGAACAGGTTGAACTGTATATCCTCC
>M03292:11:000000000-AEF91:1:1105:19780:8575_(reversed)
ACAGTCGGTACAGGTTGAACTGTATATCCTCC
>M03292:11:000000000-AEF91:1:1104:18634:9203_(reversed)
ACTAGCGGTACAGGTTGAACAGTTTACCCCCC
>M03292:11:000000000-AEF91:1:1105:8267:8600
ACTAGCGGAACTGGTTGAACTGTTTATCCTCC
>M03292:11:000000000-AEF91:1:1105:11051:6327_(reversed)
ATGTCGGGTACAGGTTGAACTGTATATCCCCC
>M03292:11:000000000-AEF91:1:1104:9802:23520_(reversed)
ACAGTCGGAACTGGTTGAACTGTTTACCCCCC
>M03292:11:000000000-AEF91:1:1104:11250:23561
ATAGCAGGTACTGGATGAACAGTTTATCCTCC
>M03292:11:000000000-AEF91:1:1104:14182:9246_(reversed)
ATCGACGGTACAGGATGAACAGTTTATCCCCC
>M03292:11:000000000-AEF91:1:1104:9859:23858
ATCGACGGTACAGGATGAACTGTATACCCTCC
>M03292:11:000000000-AEF91:1:1105:14784:6390_(reversed)
AGACGCGGTACAGGTTGAACAGTTTATCCCCC
>M03292:11:000000000-AEF91:1:1105:14506:8664
AGTGTAGGTACAGGATGAACTGTTTACCCTCC
>M03292:11:000000000-AEF91:1:1104:17978:23920_(reversed)
ACTAGCGGTACTGGATGAACAGTTTACCCTCC
>M03292:11:000000000-AEF91:1:1105:9027:6427_(reversed)
ATGTCGGGTACTGGATGAACTGTTTACCCTCC
>M03292:11:000000000-AEF91:1:1104:17978:23952
ATCGACGGTACAGGTTGAACAGTATATCCTCC
>M03292:11:000000000-AEF91:1:1105:25446:8694_(reversed)
AGTGTAGGAACAGGTTGAACTGTTTATCCTCC
>M03292:11:000000000-AEF91:1:1104:22132:24054
AGTGTAGGAACTGGTTGAACTGTATATCCTCC
>M03292:11:000000000-AEF91:1:1104:10541:24067_(reversed)
ATAGCAGGTACAGGTTGAACAGTTTATCCTCC
>M03292:11:000000000-AEF91:1:1105:16545:6607_(reversed)
ACAGTCGGAACAGGATGAACAGTTTACCCTCC
>M03292:11:000000000-AEF91:1:1104:13325:24107
AGTGTAGGAACTGGTTGAACAGTTTATCCTCC
>M03292:11:000000000-AEF91:1:1105:9032:8698_(reversed)
AGTGTAGGTACAGGTTGAACAGTTTATCCTCC
>M03292:11:000000000-AEF91:1:1104:19003:24108
AGTGTAGGAACAGGTTGAACTGTTTATCCTCC
>M03292:11:000000000-AEF91:1:1105:20582:6622
AGTGTAGGAACAGGTTGAACAGTTTATCCCCC
>M03292:11:000000000-AEF91:1:1104:16345:24299
AGACTCGGTACAGGTTGAACTGTATATCCTCC
>M03292:11:000000000-AEF91:1:1105:20738:6712
ATGTCGGGTACAGGTTGAACAGTATACCCTCC
>M03292:11:000000000-AEF91:1:1105:26776:8713
AGACGCGGAACTGGATGAACTGTATACCCTCC
>M03292:11:000000000-AEF91:1:1105:7364:6794
ATGTCGGGTACTGGTTGAACAGTTTACCCTCC
>M03292:11:000000000-AEF91:1:1105:20810:6974
AGACGCGGTACTGGATGAACTGTTTATCCCCC
>M03292:11:000000000-AEF91:1:1104:16608:24332_(reversed)
ACAGTCGGTACTGGTTGAACTGTTTATCCCCC
>M03292:11:000000000-AEF91:1:1104:17534:24362
AGTGTAGGTACAGGTTGAACAGTATATCCCCC
>M03292:11:000000000-AEF91:1:1105:14836:7005
ATGTCGGGTACTGGTTGAACTGTATACCTCCC
>M03292:11:000000000-AEF91:1:1105:8244:8768_(reversed)
ACTAGCGGAACAGGTTGAACTGTTTATCCTCC
>M03292:11:000000000-AEF91:1:1104:13577:24373_(reversed)
ATCGACGGTACAGGTTGAACTGTTTACCCCCC
>M03292:11:000000000-AEF91:1:1105:21242:12942_(reversed)
AGTGTAGGAACTGGTTGAACTGTTTACCCTCC
>M03292:11:000000000-AEF91:1:1105:3999:7081_(reversed)
AGTGTAGGAACAGGTTGAACAGTATACCCTCC
>M03292:11:000000000-AEF91:1:1105:8110:8779_(reversed)
AGTGTAGGTACTGGTTGAACAGTATACCCTCC
>M03292:11:000000000-AEF91:1:1104:20282:24627
AGTGTAGGAACTGGTTGAACAGTTTACCCTCC
>M03292:11:000000000-AEF91:1:1105:7645:8787
AGTGTAGGAACTGGTTGAACAGTTTATCCCCC
>M03292:11:000000000-AEF91:1:1104:18306:24669
ATAGCAGGAACTGGATGAACTGTATACCCTCC
>M03292:11:000000000-AEF91:1:1104:8291:24670
AGTGTAGGTACAGGATGAACTGTTTACCCTCC
>M03292:11:000000000-AEF91:1:1105:29107:12961_(reversed)
ATGTCGGGAACTGGTTGAACTGTATATCCTCC
>M03292:11:000000000-AEF91:1:1105:12065:7109_(reversed)
ACAGTCGGAACAGGTTGAACAGTATATCCCCC
>M03292:11:000000000-AEF91:1:1105:27943:7139
ATGTCGGGTACTGGTTGAACAGTTTATCCTCC
>M03292:11:000000000-AEF91:1:1105:24175:7143
AGTGTAGGTACTGGATGAACTGTATACCCTCC
>M03292:11:000000000-AEF91:1:1105:17461:8870
ACTAGCGGAACAGGTTGAACAGTTTACCCCCC
>M03292:11:000000000-AEF91:1:1105:21062:7179
AGACGCGGTACTGGATGAACAGTTTACCCTCC
>M03292:11:000000000-AEF91:1:1105:22381:7213
AGACGCGGTACTGGTTGAACAGTTTATCCTCC
>M03292:11:000000000-AEF91:1:1105:18846:13059
ATAGCAGGTACAGGATGAACTGTTTATCCTCC
>M03292:11:000000000-AEF91:1:1104:20010:24878
ACTAGCGGTACAGGTTGAACAGTATACCCCCC
>M03292:11:000000000-AEF91:1:1105:18994:7236
ACTAGCGGAACTGGATGAACAGTATATCCTCC
>M03292:11:000000000-AEF91:1:1105:4790:8952_(reversed)
ACAGTCGGTACAGGATGAACAGTTTATCCTCC
>M03292:11:000000000-AEF91:1:1105:15634:17002_(reversed)
AGTGTAGGAACTGGATGAACAGTTTACCCTCC
>M03292:11:000000000-AEF91:1:1105:8439:13089
ATCGACGGTACAGGATGAACAGTTTATCCCCC
>M03292:11:000000000-AEF91:1:1105:4241:7255
ATCGACGGTACTGGTTGAACTGTTTACCCTCC
>M03292:11:000000000-AEF91:1:1105:18826:8977
ACTAGCGGTACTGGATGAACTGTATATCCCCC
>M03292:11:000000000-AEF91:1:1105:3893:17046
ATAGCAGGAACTGGATGAACTGTATATCCCCC
>M03292:11:000000000-AEF91:1:1105:17383:13091
ACAGTCGGAACTGGTTGAACTGTATATCCTCC
>M03292:11:000000000-AEF91:1:1105:25654:7299
AGTGTAGGAACTGGATGAACTGTTTATCCCCC
>M03292:11:000000000-AEF91:1:1104:14069:24982_(reversed)
CGTGTAGGTACAGGTTGAACTGTTTATCCCCC
>M03292:11:000000000-AEF91:1:1105:20612:17043
AGTGTAGGTACTGGTTGAACTGTTTACCCTCC
>M03292:11:000000000-AEF91:1:1105:16495:8992_(reversed)
AGACGCGGTACAGGTTGAACTGTATATCCTCC
>M03292:11:000000000-AEF91:1:1105:26556:17182
AGTGTAGGTACTGGTTGAACAGTTTATCCCCC
>M03292:11:000000000-AEF91:1:1105:3868:13132_(reversed)
ATAGCAGGAACTGGTTGAACAGTTTATCCTCC
>M03292:11:000000000-AEF91:1:1105:4137:7303_(reversed)
ATAGCAGGAACAGGATGAACAGTTTACCCCCC
>M03292:11:000000000-AEF91:1:1105:21571:9012
ATCGACGGTACTGGTTGAACAGTTTACCCTCC
>M03292:11:000000000-AEF91:1:1104:20880:24984_(reversed)
AGACGCGGTACTGGTTGAACTGTTTACCCCCC
>M03292:11:000000000-AEF91:1:1104:14321:25086
ATAGCAGGAACAGGTTGAACTGTTTATCCCCC
>M03292:11:000000000-AEF91:1:1105:3116:13236_(reversed)
ACTAGCGGAACAGGTTGAACAGTTTATCCTCC
>M03292:11:000000000-AEF91:1:1105:11944:1361
AGACGCGGAACTGGATGAACAGTTTACCCTCC
>M03292:11:000000000-AEF91:1:1105:11076:17212_(reversed)
ACTAGCGGAACAGGTTGAACAGTTTATCCCCC
>M03292:11:000000000-AEF91:1:1105:11395:21965
ATAGCAGGAACTGGTTGAACTGTATATCCCCC
>M03292:11:000000000-AEF91:1:1105:21738:1563
AGTGTAGGTACTGGTTGAACAGTTTATCCCCC
>M03292:11:000000000-AEF91:1:1105:11369:7311_(reversed)
ATCGACGGAACTGGATGAACTGTATACCCTCC
>M03292:11:000000000-AEF91:1:1105:8261:1563
AGACGCGGTACAGGTTGAACTGTATATCCTCC
>M03292:11:000000000-AEF91:1:1105:15965:7322
ACTAGCGGTACAGGTTGAACTGTTTACCCTCC
>M03292:11:000000000-AEF91:1:1105:6356:17222_(reversed)
AGACGCGGTACAGGTTGAACAGTTTATCCTCC
>M03292:11:000000000-AEF91:1:1105:25035:7431
AGTGTAGGAACTGGTTGAACAGTTTATCCTCC
>M03292:11:000000000-AEF91:1:1105:27386:9036_(reversed)
ATAGCAGGTACTGGTTGAACTGTATACCCCCC
>M03292:11:000000000-AEF91:1:1105:14972:22022_(reversed)
ATAGCAGGTACAGGTTGAACTGTTTACCCCCC
>M03292:11:000000000-AEF91:1:1105:21805:1864_(reversed)
ACTAGCGGAACTGGTTGAACAGTTTATCCTCC
>M03292:11:000000000-AEF91:1:1105:18709:13293_(reversed)
AGTGTAGGAACAGGTTGAACTGTTTATCCCCC
>M03292:11:000000000-AEF91:1:1105:12058:17285_(reversed)
AGACGCGGAACTGGTTGAACTGTTTATCCCCC
>M03292:11:000000000-AEF91:1:1105:25870:22049
ATGTCGGGTACAGGTTGAACAGTTTATCCTCC
>M03292:11:000000000-AEF91:1:1105:11073:2037
AGACGCGGAACAGGATGAACAGTTTATCCCCC
>M03292:11:000000000-AEF91:1:1105:16963:7461_(reversed)
ATGTCGGGTACAGGATGAACTGTTTACCCTCC
>M03292:11:000000000-AEF91:1:1105:15150:2121
ACTAGCGGTACTGGATGAACAGTTTATCCCCC
>M03292:11:000000000-AEF91:1:1105:14721:2161
ATCGACGGAACTGGTTGAACAGTTTACCCTCC
>M03292:11:000000000-AEF91:1:1105:2569:13305_(reversed)
AGTGTAGGAACTGGTTGAACTGTATACCCTCC
>M03292:11:000000000-AEF91:1:1105:4624:17340_(reversed)
ATCGACGGAACAGGTTGAACTGTTTATCCTCC
>M03292:11:000000000-AEF91:1:1105:11740:9123
AGTGTAGGTACTGGTTGAACTGTATATCCTCC
>M03292:11:000000000-AEF91:1:1105:24856:22105_(reversed)
ATGTCGGGAACAGGTTGAACTGTTTATCCCCC
>M03292:11:000000000-AEF91:1:1105:7065:7558_(reversed)
AGTGTAGGTACTGGATGAACAGTTTACCCTCC
>M03292:11:000000000-AEF91:1:1105:19823:2169
AGACGCGGTACAGGATGAACAGTATATCCCCC
>M03292:11:000000000-AEF91:1:1105:6907:22148
ATGTCGGGAACTGGTTGAACAGTTTATCCTCC
>M03292:11:000000000-AEF91:1:1105:27409:7625
ATGTCGGGTACTGGTTGAACAGTTTATCCCCC
>M03292:11:000000000-AEF91:1:1105:20424:2544
ATAGCAGGTACAGGTTGAACAGTATATCCTCC
>M03292:11:000000000-AEF91:1:1105:15071:7742
ATAGCAGGTACTGGTTGAACTGTATATCCCCC
>M03292:11:000000000-AEF91:1:1105:28654:13306_(reversed)
AGACGCGGTACTGGTTGAACTGTATATCCTCC
>M03292:11:000000000-AEF91:1:1105:19100:17368_(reversed)
ATGTCGGGTACTGGTTGAACTGTATATCCCCC
>M03292:11:000000000-AEF91:1:1105:15929:9129_(reversed)
ATCGACGGAACTGGTTGAACTGTATATCCCCC
>M03292:11:000000000-AEF91:1:1105:8705:2557
ACTAGCGGAACTGGTTGAACTGTTTATCCCCC
>M03292:11:000000000-AEF91:1:1105:23390:22369_(reversed)
AGTGTAGGTACTGGATGAACAGTTTATCCCCC
>M03292:11:000000000-AEF91:1:1105:15434:2667
ATAGACGGTACTGGTTGAACTGTTTATCCCCC
>M03292:11:000000000-AEF91:1:1105:10729:22501
ATAGCAGGTACAGGTTGAACAGTTTATCCTCC
>M03292:11:000000000-AEF91:1:1105:11194:7804_(reversed)
ATCGACGGTACAGGATGAACTGTATACCCTCC
>M03292:11:000000000-AEF91:1:1105:26633:13376_(reversed)
ATCGACGGAACAGGTTGAACAGTTTATCCCCC
>M03292:11:000000000-AEF91:1:1105:16900:9210_(reversed)
ATAGCAGGAACAGGTTGAACAGTATATCCTCC
>M03292:11:000000000-AEF91:1:1105:28593:17458_(reversed)
AGACGCGGTACTGGATGAACTGTATACCCTCC
>M03292:11:000000000-AEF91:1:1105:23362:13437
AGTGTAGGTACAGGTTGAACAGTTTACCCCCC
>M03292:11:000000000-AEF91:1:1105:6828:7816
ATAGCAGGAACTGGTTGAACTGTATATCCCCC
>M03292:11:000000000-AEF91:1:1105:11656:17459
ATCGACGGTACAGGTTGAACAGTTTACCCTCC
>M03292:11:000000000-AEF91:1:1105:12225:2674_(reversed)
AGTGTAGGTACAGGTTGAACTGTTTATCCCCC
>M03292:11:000000000-AEF91:1:1105:14483:22538_(reversed)
AGACGCGGAACAGGTTGAACTGTTTATCCCCC
>M03292:11:000000000-AEF91:1:1105:24432:9405_(reversed)
ACTAGCGGTACTGGATGAACTGTTTATCCTCC
>M03292:11:000000000-AEF91:1:1105:6941:13521_(reversed)
ATCGACGGTACAGGTTGAACTGTATATCCTCC
>M03292:11:000000000-AEF91:1:1105:12944:17474_(reversed)
AGTGTAGGAACAGGTTGAACAGTTTACCCCCC
>M03292:11:000000000-AEF91:1:1105:5384:13543
ACAGTCGGTACAGGTTGAACAGTTTACCCTCC
>M03292:11:000000000-AEF91:1:1105:10767:9423_(reversed)
ACTAGCGGTACAGGTTGAACAGTTTATCCTCC
>M03292:11:000000000-AEF91:1:1105:19255:7875_(reversed)
AGACGCGGAACTGGTTGAACAGTTTACCCCCC
>M03292:11:000000000-AEF91:1:1105:18926:22940
ATCGACGGAACAGGATGAACAGTATACCCTCC
>M03292:11:000000000-AEF91:1:1105:23015:17475_(reversed)
ACAGTCGGTACTGGATGAACAGTTTACCCTCC
>M03292:11:000000000-AEF91:1:1105:9019:13569_(reversed)
ATAGCAGGTACAGGTTGAACTGTATATCCCCC
>M03292:11:000000000-AEF91:1:1105:24314:23011
ATAGCAGGAACAGGTTGAACAGTTTACCCTCC
>M03292:11:000000000-AEF91:1:1105:23631:17518
ATGTCGGGTACTGGATGAACTGTATACCCCCC
>M03292:11:000000000-AEF91:1:1105:22123:9513_(reversed)
ATCGACGGTACAGGATGAACAGTATACCCTCC
>M03292:11:000000000-AEF91:1:1105:18603:13638_(reversed)
ACAGTCGGTACAGGTTGAACTGTTTATCCCCC
>M03292:11:000000000-AEF91:1:1105:10313:23152_(reversed)
ATGTCGGGAACAGGATGAACAGTTTATCCCCC
>M03292:11:000000000-AEF91:1:1105:19936:7965_(reversed)
AGTGTAGGAACTGGTTGAACTGTTTATCCTCC
>M03292:11:000000000-AEF91:1:1105:9891:13647
AGTGTAGGTACTGGTTGAACTGTATATCCCCC
>M03292:11:000000000-AEF91:1:1105:16143:23166
ATGTCGGGTACAGGTTGAACAGTATATCCTCC
>M03292:11:000000000-AEF91:1:1105:26346:17686
ATGTCGGGAACAGGATGAACAGTATACCCTCC
>M03292:11:000000000-AEF91:1:1105:7196:7993_(reversed)
ATCGACGGTACTGGTTGAACAGTTTATCCCCC
>M03292:11:000000000-AEF91:1:1105:28226:13654_(reversed)
ATCGACGGAACAGGTTGAACTGTTTATCCTCC
>M03292:11:000000000-AEF91:1:1105:8080:23179_(reversed)
AGACGCGGTACTGGTTGAACAGTATATCCTCC
>M03292:11:000000000-AEF91:1:1105:2915:17725_(reversed)
AGACGCGGTACAGGTTGAACTGTTTATCCCCC
>M03292:11:000000000-AEF91:1:1105:23319:8111
ATCGACGGAACTGGATGAACTGTATACCCTCC
>M03292:11:000000000-AEF91:1:1105:4373:9519_(reversed)
ACAGTCGGTACAGGATGAACTGTTTACCCTCC
>M03292:11:000000000-AEF91:1:1105:5151:13753
ATGTCGGGAACTGGTTGAACTGTTTACCCTCC
>M03292:11:000000000-AEF91:1:1105:25121:23234
AGTGTAGGTACTGGTTGAACAGTTTACCCTCC
>M03292:11:000000000-AEF91:1:1105:11778:13820
AGTGTAGGTACAGGTTGAACTGTTTACCCTCC
>M03292:11:000000000-AEF91:1:1105:7964:17769_(reversed)
ATCGACGGAACTGGTTGAACTGTATACCCTCC
>M03292:11:000000000-AEF91:1:1105:26801:8150_(reversed)
AGTGTAGGAACAGGTTGAACTGTTTATCCCCC
>M03292:11:000000000-AEF91:1:1105:18012:13864
ATCGACGGTACAGGATGAACAGTTTATCCCCC
>M03292:11:000000000-AEF91:1:1105:16324:9709_(reversed)
ATCGACGGAACAGGTTGAACTGTTTACCCCCC
>M03292:11:000000000-AEF91:1:1105:27765:8163
ATAGCAGGTACAGGATGAACTGTTTTCCCTCC
>M03292:11:000000000-AEF91:1:1105:20896:23273_(reversed)
AGACGCGGAACTGGATGAACAGTATATCCCCC
>M03292:11:000000000-AEF91:1:1105:25947:17778_(reversed)
AGTGTAGGTACAGGATGAACAGTTTATCCCCC
>M03292:11:000000000-AEF91:1:1105:5537:13875_(reversed)
ATAGCAGGAACAGGTTGAACAGTATATCCTCC
>M03292:11:000000000-AEF91:1:1105:3422:9776_(reversed)
AGACGCGGTACAGGTTGAACAGTATATCCTCC
>M03292:11:000000000-AEF91:1:1105:18730:17958
AGACGCGGTACAGGATGAACTGTATATCCCCC
>M03292:11:000000000-AEF91:1:1105:15267:8184_(reversed)
AGTGTAGGTACTGGTTGAACTGTTTACCCTCC
>M03292:11:000000000-AEF91:1:1105:12089:23398_(reversed)
AGTGTAGGTACTGGTTGAACAGTTTATCCCCC
>M03292:11:000000000-AEF91:1:1105:19254:13940_(reversed)
AGTGTAGGTACAGGATGAACTGTATATCCTCT
>M03292:11:000000000-AEF91:1:1105:7074:23447_(reversed)
AGTGTAGGAACAGGTTGAACTGTTTATCCCCC
>M03292:11:000000000-AEF91:1:1105:15642:8194_(reversed)
ACTAGCGGAACAGGTTGAACTGTTTATCCCCC
>M03292:11:000000000-AEF91:1:1105:10405:13956
AGTGTAGGTACAGGTTGAACTGTTTACCCTCC
>M03292:11:000000000-AEF91:1:1105:11265:9840_(reversed)
AGTGTAGGAACAGGTTGAACTGTATATCCTCC
>M03292:11:000000000-AEF91:1:1105:20872:9898
ATAGCAGGAACTGGATGAACTGTATACCCCCC
>M03292:11:000000000-AEF91:1:1105:6692:17987_(reversed)
ACTAGCGGTACTGGTTGAACAGTTTACCCCCC
>M03292:11:000000000-AEF91:1:1105:23092:23484_(reversed)
AGTGTAGGAACTGGTTGAACTGTTTACCCCCC
>M03292:11:000000000-AEF91:1:1105:13522:9904
AGACGCGGTACAGGTTGAACTGTTTACCCTCC
>M03292:11:000000000-AEF91:1:1105:21303:8232_(reversed)
ACAGTCGGTACAGGTTGAACTGTATATCCCCC
>M03292:11:000000000-AEF91:1:1105:29144:13978_(reversed)
AGTGTAGGTACAGGTTGAACTGTTTACCCCCC
>M03292:11:000000000-AEF91:1:1105:23978:18002
ATCGACGGTACAGGATGAACTGTTTACCCTCC
>M03292:11:000000000-AEF91:1:1105:11266:23605
AGTGTAGGTACAGGTTGAACTGTATACCCTCC
>M03292:11:000000000-AEF91:1:1105:7310:8247
AGACGCGGTACTGGATGAACTGTATACCCCCC
>M03292:11:000000000-AEF91:1:1105:17459:14059
AGTGTAGGTACTGGTTGAACAGTATACCCCCC
>M03292:11:000000000-AEF91:1:1105:14380:23645
ACAGTCGGAACTGGATGAACTGTTTATCCTCC
>M03292:11:000000000-AEF91:1:1105:15107:8261
ACTAGCGGTACTGGTTGAACTGTATATCCTCC
>M03292:11:000000000-AEF91:1:1105:27861:9981_(reversed)
ATCGACGGAACTGGTTGAACAGTATATCCTCC
>M03292:11:000000000-AEF91:1:1105:19807:18054_(reversed)
AGTGTAGGAACTGGATGAACTGTTTATCCTCC
>M03292:11:000000000-AEF91:1:1105:8023:8282
ATAGCAGGAACTGGATGAACTGTTTACCCCCC
>M03292:11:000000000-AEF91:1:1105:10484:14059_(reversed)
AGACGCGGTACAGGTTGAACTGTTTATCCCCC
>M03292:11:000000000-AEF91:1:1105:7282:23841
ACAGTCGGAACAGGTTGAACAGTTTACCCCCC
>M03292:11:000000000-AEF91:1:1105:27778:8374
ATAGCAGGTACTGGATGAACTGTTTATCCCCC
>M03292:11:000000000-AEF91:1:1105:12235:23900
ACTAGCGGTACTGGATGAACAGTTTACCCTCC
>M03292:11:000000000-AEF91:1:1105:10507:18088_(reversed)
ATCGACGGTACAGGTTGAACTGTTTACCCCCC
>M03292:11:000000000-AEF91:1:1105:28413:10000_(reversed)
ACAGTCGGTACAGGTTGAACAGTTTATCCCCC
>M03292:11:000000000-AEF91:1:1105:1847:14081_(reversed)
ATCGACGGTACAGGTTGAACTGTATACCCCCC
>M03292:11:000000000-AEF91:1:1105:14746:23985
ATGTCGGGAACTGGTTGAACAGTATACCCCCC
>M03292:11:000000000-AEF91:1:1105:27147:10023
ATAGCAGGTACTGGATGAACAGTTTATCCCCC
>M03292:11:000000000-AEF91:1:1105:21662:8467
AGTGTAGGTACAGGTTGAACTGTTTATCCCCC
>M03292:11:000000000-AEF91:1:1105:18305:14117
AGTGTAGGAACAGGTTGAACTGTTTATCCTCC
>M03292:11:000000000-AEF91:1:1105:21017:18112_(reversed)
AGTGTAGGTACAGGATGAACTGTTTATCCCCC
>M03292:11:000000000-AEF91:1:1105:9774:18152
AGACGCGGAACTGGTTGAACTGTATATCCTCC
>M03292:11:000000000-AEF91:1:1105:17390:8501_(reversed)
ACTAGCGGAACTGGATGAACTGTTTACCCCCC
>M03292:11:000000000-AEF91:1:1105:25888:14149_(reversed)
AGACGCGGTACAGGTTGAACAGTTTACCCTCC
>M03292:11:000000000-AEF91:1:1105:18970:10094_(reversed)
ATGTCGGGTACTGGATGAACAGTATACCCTCC
>M03292:11:000000000-AEF91:1:1105:12231:8517
ACAGTCGGAACTGGTTGAACTGTATACCCCCC
>M03292:11:000000000-AEF91:1:1105:3995:18156_(reversed)
ACAGTCGGTACTGGTTGAACAGTTTATCCTCC
>M03292:11:000000000-AEF91:1:1105:12165:24067_(reversed)
ACTAGCGGTACTGGTTGAACAGTTTATCCTCC
>M03292:11:000000000-AEF91:1:1105:4858:18164
AGACGCGGAACAGGTTGAACTGTATATCCCCC
>M03292:11:000000000-AEF91:1:1105:8011:14156_(reversed)
AGTGTAGGTACTGGATGAACTGTTTATCCCCC
>M03292:11:000000000-AEF91:1:1105:21759:10155_(reversed)
ATGTCGGGTACTGGTTGAACTGTATATCCTCC
>M03292:11:000000000-AEF91:1:1105:21722:24325
ATAGCAGGAACAGGTTGAACAGTTTATCCCCC
>M03292:11:000000000-AEF91:1:1105:24668:14201
AGTGTAGGTACTGGATGAACTGTTTATCCCCC
>M03292:11:000000000-AEF91:1:1105:28722:18198_(reversed)
AGACGCGGTACTGGATGAACAGTATATCCTCC
>M03292:11:000000000-AEF91:1:1105:22874:10245
ATGTCGGGAACTGGATGAACTGTTTACCCTCC
>M03292:11:000000000-AEF91:1:1105:16611:10271
ACTAGCGGAACTGGTTGAACAGTATATCCCCC
>M03292:11:000000000-AEF91:1:1105:6641:14203_(reversed)
ATAGCAGGTACTGGTTGAACTGTTTATCCCCC
>M03292:11:000000000-AEF91:1:1105:7959:24393_(reversed)
AGTGTAGGAACTGGTTGAACTGTATATCCCCC
>M03292:11:000000000-AEF91:1:1105:27033:18200_(reversed)
ACAGTCGGTACTGGTTGAACAGTTTACCCCCC
>M03292:11:000000000-AEF91:1:1105:14572:18264
AGTGTAGGTACAGGTTGAACTGTTTACCCTCC
>M03292:11:000000000-AEF91:1:1105:8339:14315
AGTGTAGGAACTGGTTGAACTGCTTACCCTCC
>M03292:11:000000000-AEF91:1:1105:14639:18384
AGACGCGGAACTGGTTGAACTGTTTATCCTCC
>M03292:11:000000000-AEF91:1:1105:7846:10272_(reversed)
ACTAGCGGTACTGGATGAACTGTTTATCCCCC
>M03292:11:000000000-AEF91:1:1105:18074:24487_(reversed)
ATAGCAGGAACAGGTTGAACTGTATACCCTCC
>M03292:11:000000000-AEF91:1:1105:3581:18656
AGTGTAGGTACAGGTTGAACAGTTTATCCTCC
>M03292:11:000000000-AEF91:1:1105:15409:10287
ACAGTCGGTACAGGTTGAACTGTATACCCCCC
>M03292:11:000000000-AEF91:1:1105:18034:14435
ATAGCAGGTACTGGATGAACAGTTTACCCTCC
>M03292:11:000000000-AEF91:1:1105:17604:24578_(reversed)
ATCGACGGTACTGGATGAACTGTATACCCTCC
>M03292:11:000000000-AEF91:1:1105:21591:10290_(reversed)
ACAGTCGGTACAGGTTGAACAGTTTATCCCCC
>M03292:11:000000000-AEF91:1:1105:14765:14483_(reversed)
ATCGACGGAACAGGATGAACTGTATACCCTCC
>M03292:11:000000000-AEF91:1:1105:10509:18734_(reversed)
ATAGCAGGAACAGGTTGAACTGTATACCCTCC
>M03292:11:000000000-AEF91:1:1105:18635:14548
ATGTCGGGAACAGGATGAACTGTATACCCCCC
>M03292:11:000000000-AEF91:1:1105:7893:10315_(reversed)
AGTGTAGGTACAGGTTGAACAGTTTATCCCCC
>M03292:11:000000000-AEF91:1:1105:16814:24886
ACAGTCGGTACTGGATGAACTGTTTATCCCCC
>M03292:11:000000000-AEF91:1:1105:18358:10343
ATAGCAGGTACTGGTTGAACTGTTTACCCTCC
>M03292:11:000000000-AEF91:1:1105:19203:14588
AGACGCGGTACTGGTTGAACAGTATACCCTCC
>M03292:11:000000000-AEF91:1:1105:13109:18747_(reversed)
ATCGACGGTACAGGTTGAACTGTATATCCTCC
>M03292:11:000000000-AEF91:1:1105:7416:14661
ACTAGCGGTACTGGTTGAACAGTATATCCTCC
>M03292:11:000000000-AEF91:1:1105:15210:18831
ATCGACGGTACAGGTTGAACAGTTTACCCCCC
>M03292:11:000000000-AEF91:1:1105:16986:24904_(reversed)
ATGTCGGGTACTGGTTGAACTGTTTATCCCCC
>M03292:11:000000000-AEF91:1:1105:16153:10359_(reversed)
AGTGTAGGAACAGGATGAACTGTTTACCCCCC
>M03292:11:000000000-AEF91:1:1105:8790:25197
AGTGTAGGTACTGGATGAACTGTTTATCCCCC
>M03292:11:000000000-AEF91:1:1105:25887:10360
AGTGTAGGAACTGGATGAACTGTTTACCCTCC
>M03292:11:000000000-AEF91:1:1105:13416:18911
ATAGCAGGTACAGGTTGAACAGTATATCCTCC
>M03292:11:000000000-AEF91:1:1105:16998:14673_(reversed)
ATGTCGGGAACAGGTTGAACTGTATATCCTCC
>M03292:11:000000000-AEF91:1:1105:14520:18934
ATCGACGGAACTGGTTGAACTGTTTATCCCCC
>M03292:11:000000000-AEF91:1:1105:18942:25200_(reversed)
ACAGTCGGAACTGGTTGAACAGTATATCCTCC
>M03292:11:000000000-AEF91:1:1105:23954:10365_(reversed)
AGACGCGGTACTGGATGAACTGTATACCCTCC
>M03292:11:000000000-AEF91:1:1105:7780:14680
AGACGCGGAACAGGTTGAACTGTATATCCCCC
>M03292:11:000000000-AEF91:1:1105:15599:18974_(reversed)
ACAGTCGGTACTGGTTGAACTGTATACCCCCC
>M03292:11:000000000-AEF91:1:1106:14021:1330_(reversed)
ACTAGCGGTACAGGTTGAACTGTATATCCTCC
>M03292:11:000000000-AEF91:1:1105:26716:10375_(reversed)
ATCGACGGTACTGGTTGAACAGTTTATCCTCC
>M03292:11:000000000-AEF91:1:1106:19717:1451
ACTAGCGGTACAGGATGAACAGTATACCCCCC
>M03292:11:000000000-AEF91:1:1105:10893:18994_(reversed)
ATCGACGGTACTGGTTGAACTGTATATCCTCC
>M03292:11:000000000-AEF91:1:1105:8232:14707_(reversed)
ATCGACGGAACAGGTTGAACAGTTTATCCTCC
>M03292:11:000000000-AEF91:1:1105:16876:19078
ATAGCAGGTACAGGTTGAACTGTATATCCTCC
>M03292:11:000000000-AEF91:1:1105:15009:10438_(reversed)
ACTAGCGGAACTGGTTGAACAGTTTATCCCCC
>M03292:11:000000000-AEF91:1:1105:25780:19079
ATGTCGGGTACAGGATGAACAGTATACCCCCC
>M03292:11:000000000-AEF91:1:1105:25416:10498
ATAGCAGGAACAGGATGAACTGTATACCCTCC
>M03292:11:000000000-AEF91:1:1105:14247:19088
AGACGCGGTACTGGTTGAACTGTTTATCCCCC
>M03292:11:000000000-AEF91:1:1106:11218:1716_(reversed)
ACAGTCGGAACAGGTTGAACTGTTTATCCTCC
>M03292:11:000000000-AEF91:1:1105:23061:10577
ACAGTCGGAACTGGTTGAACAGTATACCCTCC
>M03292:11:000000000-AEF91:1:1105:19311:19120
ATGTCGGGAACTGGTTGAACTGTTTACCCTCC
>M03292:11:000000000-AEF91:1:1105:20974:14817_(reversed)
ACAGTCGGTACTGGTTGAACAGTTTACCCCCC
>M03292:11:000000000-AEF91:1:1106:20012:5733
ACTAGCGGAACAGGTTGAACTGTATATCCTCC
>M03292:11:000000000-AEF91:1:1106:16775:2002
ACAGTCGGTACAGGTTGAACTGTTTACCCCCC
>M03292:11:000000000-AEF91:1:1105:3908:19142_(reversed)
AGTGTAGGTACTGGTTGAACTGTTTATCCTCC
>M03292:11:000000000-AEF91:1:1105:16030:10583_(reversed)
AGACGCGGTACTGGATGAACAGTTTATCCTCC
>M03292:11:000000000-AEF91:1:1105:18069:19280
AGTGTAGGTACTGGTTGAACAGTTTATCCTCC
>M03292:11:000000000-AEF91:1:1105:11488:14866_(reversed)
AGTGTAGGAACTGGATGAACAGTTTATCCCCC
>M03292:11:000000000-AEF91:1:1106:7870:2194_(reversed)
ACAGTCGGAACAGGATGAACAGTTTATCCCCC
>M03292:11:000000000-AEF91:1:1106:16148:5799_(reversed)
AGACGCGGAACTGGTTGAACTGTTTATCCCCC
>M03292:11:000000000-AEF91:1:1105:13521:10611_(reversed)
ATCGACGGAACTGGTTGAACTGTATATCCCCC
>M03292:11:000000000-AEF91:1:1105:22926:19291_(reversed)
AGACGCGGTACAGGATGAACTGTATATCCCCC
>M03292:11:000000000-AEF91:1:1106:19380:5819
ACAGTCGGAACTGGATGAACTGTTTACCCTCC
>M03292:11:000000000-AEF91:1:1106:25563:5917
AGACGCGGTACAGGATGAACTGTTTATCCCCC
>M03292:11:000000000-AEF91:1:1106:11540:2195_(reversed)
AGTGTAGGTACAGGTTGAACTGTTTATCCCCC
>M03292:11:000000000-AEF91:1:1105:25732:10683_(reversed)
ATCGACGGTACTGGTTGAACTGTATACCCTCC
>M03292:11:000000000-AEF91:1:1106:20519:2066
AGACGCGGTACAGGTTGAACAGTATACCCCCC
>M03292:11:000000000-AEF91:1:1105:22447:19296_(reversed)
ATGTCGGGTACAGGTTGAACTGTTTACCCTCC
>M03292:11:000000000-AEF91:1:1105:12250:10693
AGTGTAGGTACTGGATGAACTGTATATCCCCC
>M03292:11:000000000-AEF91:1:1106:8933:5958_(reversed)
ATGTCGGGAACAGGTTGAACAGTATATCCCCC
>M03292:11:000000000-AEF91:1:1105:19263:10707
ATCAACGGAACAGGATGAACAGTTTACCCCCC
>M03292:11:000000000-AEF91:1:1105:28387:10775
ATAGCAGGTACTGGATGAACAGTTTATCCCCC
>M03292:11:000000000-AEF91:1:1106:20325:2343_(reversed)
ATCGACGGAACAGGATGAACTGTATACCCCCC
>M03292:11:000000000-AEF91:1:1105:12491:19375_(reversed)
ATCGACGGTACTGCTTGAACTGTATATCCTCC
>M03292:11:000000000-AEF91:1:1106:12460:6338
ATCGACGGAACTGGTTGAACAGTTTATCCTCC
>M03292:11:000000000-AEF91:1:1106:17948:2464
ATAGCAGGTACTGGTTGAACTGTATACCCCCC
>M03292:11:000000000-AEF91:1:1105:4213:19484
ATCGACGGTACAGGTTGAACTGTATATCCTCC
>M03292:11:000000000-AEF91:1:1105:25550:14996_(reversed)
ACTAGCGGTACTGGTTGAACAGTATATCCCCC
>M03292:11:000000000-AEF91:1:1105:16496:10821_(reversed)
ATGTCGGGAACTGGATGAACTGTTTACCCCCC
>M03292:11:000000000-AEF91:1:1106:11702:2562_(reversed)
ATAGCAGGTACTGGTTGAACAGTATATCCCCC
>M03292:11:000000000-AEF91:1:1105:7926:19502_(reversed)
ATCGACGGAACTGGATGAACAGTATATCCCCC
>M03292:11:000000000-AEF91:1:1105:8426:15025_(reversed)
ACTAGCGGTACTGGTTGAACTGTATATCCCCC
>M03292:11:000000000-AEF91:1:1106:11364:6555
AGTGTAGGAACAGGTTGAACTGTTTATCCTCC
>M03292:11:000000000-AEF91:1:1105:14050:11121
ATGTCGGGTACAGGATGAACAGTATATCCTCC
>M03292:11:000000000-AEF91:1:1106:9326:2739_(reversed)
AGACGCGGTACTGGATGAACTGTATACCCTCC
>M03292:11:000000000-AEF91:1:1105:20306:19607_(reversed)
ATAGCAGGAACTGGTTGAACAGTTTACCCCCC
>M03292:11:000000000-AEF91:1:1105:3732:15060
AGTGTAGGTACTGGATGAACTGTTTATCCCCC
>M03292:11:000000000-AEF91:1:1106:20013:6679_(reversed)
AGACGCGGTACAGGTTGAACTGTATATCCCCC
>M03292:11:000000000-AEF91:1:1105:17825:11133
ATAGCAGGAACTGGATGAACAGTTTATCCCCC
>M03292:11:000000000-AEF91:1:1105:2214:15074
ACAGTCGGAACTGGATGAACAGTTTACCCTCC
>M03292:11:000000000-AEF91:1:1105:10864:11257
AGACGCGGTACAGGTTGAACAGTATACCCTCC
>M03292:11:000000000-AEF91:1:1105:17188:15081
ATGTCGGGAACAGGTTGAACTGTATATCCCCC
>M03292:11:000000000-AEF91:1:1105:10253:19633_(reversed)
ATCGACGGAACTGGTTGAACTGTTTATCCTCC
>M03292:11:000000000-AEF91:1:1105:8697:15169
ATCGACGGTACTGGATGAACAGTTTACCCTCC
>M03292:11:000000000-AEF91:1:1106:15082:6681_(reversed)
AGACGCGGTACTGGTTGAACAGTTTACCCTCC
>M03292:11:000000000-AEF91:1:1106:9444:2979
ACTAGCGGTACAGGTTGAACAGTTTATCCCCC
>M03292:11:000000000-AEF91:1:1105:9295:19675
ATCGACGGTACAGGTTGAACTGTATATCCCCC
>M03292:11:000000000-AEF91:1:1105:9014:15172
ATGTCGGGTACTGGTTGAACAGTATATCCTCC
>M03292:11:000000000-AEF91:1:1106:7918:3023
ATCGACGGAACTGGTTGAACAGTATATCCTCC
>M03292:11:000000000-AEF91:1:1105:1963:11275_(reversed)
ACAGTCGGTACTGGTTGAACAGTTTATCCCCC
>M03292:11:000000000-AEF91:1:1105:6288:15172
ATGTCGGGTACTGGTTGAACAGTTTACCCCCC
>M03292:11:000000000-AEF91:1:1106:25900:6717_(reversed)
AGACGCGGTACAGGATGAACTGTATACCCTCC
>M03292:11:000000000-AEF91:1:1105:7288:15201
ATAGCAGGAACAGGATGAACTGTTTACCCCCC
>M03292:11:000000000-AEF91:1:1105:3948:19730_(reversed)
ATGTCGGGTACTGGTTGAACTGTATACCCTCC
>M03292:11:000000000-AEF91:1:1105:12892:11276_(reversed)
ACAGTCGGTACAGGGTGAACAGTTTACCCTCC
>M03292:11:000000000-AEF91:1:1106:19917:3188_(reversed)
AGACGCGGTACTGGTTGAACAGTATATCCTCC
>M03292:11:000000000-AEF91:1:1105:13075:11286
ATGTCGGGTACTGGATGAACTGTTTACCCTCC
>M03292:11:000000000-AEF91:1:1106:11552:6769_(reversed)
ACAGTCGGAACTGGTTGAACAGTATACCCTCC
>M03292:11:000000000-AEF91:1:1105:21441:15237_(reversed)
AGTGTAGGAACTGGTTGAACTGTTTACCCTCC
>M03292:11:000000000-AEF91:1:1105:18626:19760_(reversed)
ATCGACGGAACAGGTTGAACAGTATATCCTCC
>M03292:11:000000000-AEF91:1:1106:9677:3249_(reversed)
ATGTCGGGTACAGGATGAACTGTTTATCCCCC
>M03292:11:000000000-AEF91:1:1105:19437:19805
AGTGTAGGTACAGGTTGAACTGTTTACCCTCC
>M03292:11:000000000-AEF91:1:1106:21681:6785
ATGTCGGGTACTGGTTGAACAGTTTACCCTCC
>M03292:11:000000000-AEF91:1:1105:2172:11366_(reversed)
ATCGACGGAACTGGATGAACAGTATACCCTCC
>M03292:11:000000000-AEF91:1:1105:4703:15295_(reversed)
AGACGCGGAACTGGATGAACAGTTTATCCTCC
>M03292:11:000000000-AEF91:1:1105:9201:19806_(reversed)
ATAGCAGGTACAGGTTGAACTGTTTACCCCCC
>M03292:11:000000000-AEF91:1:1106:24725:6971_(reversed)
ATCGACGGAACAGGTTGAACAGTTTATCCCCC
>M03292:11:000000000-AEF91:1:1105:7837:11381_(reversed)
ATCGACGGTACAGGATGAACTGTTTACCCCCC
>M03292:11:000000000-AEF91:1:1106:19156:3485
ATGTCGGGTACTGGTTGAACTGTATACCCTCC
>M03292:11:000000000-AEF91:1:1105:3853:19822
AGTGTAGGTACAGGATGAACTGTATACCCTCC
>M03292:11:000000000-AEF91:1:1105:15920:15334_(reversed)
AGTGTAGGTACAGGTTGAACAGTATATCCTCC
>M03292:11:000000000-AEF91:1:1105:18593:11394
ATCGACGGAACTGGATGAACAGTTTACCCTCC
>M03292:11:000000000-AEF91:1:1106:9023:6984_(reversed)
ACTAGCGGTACTGGTTGAACAGTTTACCCTCC
>M03292:11:000000000-AEF91:1:1105:5225:15444
AGTGTAGGAACTGGATGAACAGTATATCCTCC
>M03292:11:000000000-AEF91:1:1105:15350:19915_(reversed)
AGTGTAGGAACTGGTTGAACAGTATATCCCCC
>M03292:11:000000000-AEF91:1:1106:21899:7091
ATCGACGGTACAGGATGAACTGTATACCCCCC
>M03292:11:000000000-AEF91:1:1105:8972:11411_(reversed)
ATCGACGGTACAGGATGAACAGTATATCCCCC
>M03292:11:000000000-AEF91:1:1106:12584:3687
ACAGTCGGTACAGGTTGAACAGTATATCCCCC
>M03292:11:000000000-AEF91:1:1105:7656:19925
ACAGTCGGAACTGGATGAACTGTTTACCCCCC
>M03292:11:000000000-AEF91:1:1106:25600:7124
ACAGTCGGAACTGGTTGAACTGTTTATCCCCC
>M03292:11:000000000-AEF91:1:1105:25272:19980
ATAGCAGGAACAGGTTGAACTGTTTATCCTCC
>M03292:11:000000000-AEF91:1:1105:3270:15480_(reversed)
ATCGACGGAACAGGATGAACTGTTTACCCTCC
>M03292:11:000000000-AEF91:1:1105:12035:11427_(reversed)
ATGTCGGGTACTGGTTGAACTGTTTATCCTCC
>M03292:11:000000000-AEF91:1:1105:25450:20226
ACAGTCGGTACTGGTTGAACAGTTTACCCTCC
>M03292:11:000000000-AEF91:1:1106:25524:7177_(reversed)
ATAGCAGGAACTGGTTGAACTGTTTACCCTCC
>M03292:11:000000000-AEF91:1:1105:15209:20228
ACAGTCGGAACTGGATGAACTGTTTATCCTCC
>M03292:11:000000000-AEF91:1:1106:20028:3848
ATCGACGGTACTGGATGAACTGTTTATCCCCC
>M03292:11:000000000-AEF91:1:1105:16337:20365
AGTGTAGGAACTGGTTGAACAGTATACCCTCC
>M03292:11:000000000-AEF91:1:1105:5436:11483_(reversed)
ATAGCAGGAACTGGTTGAACAGTTTATCCCCC
>M03292:11:000000000-AEF91:1:1106:23602:3913
AGTGTAGGTACTGGATGAACAGTTTATCCCCC
>M03292:11:000000000-AEF91:1:1105:15408:15485_(reversed)
AGACGCGGTACTGGTTGAACTGTTTATCCTCC
>M03292:11:000000000-AEF91:1:1106:17354:7215_(reversed)
AGACGCGGTACTGGTTGAACAGTATATCCTCC
>M03292:11:000000000-AEF91:1:1106:11027:4036
AGACGCGGTACTGGATGAACTGTTTATCCTCC
>M03292:11:000000000-AEF91:1:1105:3915:20494_(reversed)
AGACGCGGTACTGGTTGAACAGTTTACCCTCC
>M03292:11:000000000-AEF91:1:1105:27290:11501_(reversed)
AGACGCGGTACTGGATGAACTGTATACCCCCC
>M03292:11:000000000-AEF91:1:1105:14990:15605_(reversed)
ACTAGCGGTACAGGATGAACAGTATACCCCCC
>M03292:11:000000000-AEF91:1:1106:6340:7437
AGACGCGGTACTGGTTGAACAGTTTATCCCCC
>M03292:11:000000000-AEF91:1:1106:14042:4041_(reversed)
AGACGCGGTACTGGATGAACTGTATACCCTCC
>M03292:11:000000000-AEF91:1:1105:6101:15678
AGTGTAGGTACTGGTTGAACAGTTTACCCTCC
>M03292:11:000000000-AEF91:1:1106:19437:7483
ACTAGCGGTACTGGTTGAACTGTATATCCCCC
>M03292:11:000000000-AEF91:1:1106:22017:4063
AGACGCGGTACAGGTTGAACTGTATATCCTCC
>M03292:11:000000000-AEF91:1:1105:17520:11505_(reversed)
ACAGTCGGTACAGGTTGAACAGTTTACCCTCC
>M03292:11:000000000-AEF91:1:1106:11828:4112
ATAGCAGGAACAGGTTGAACTGTTTATCCTCC
>M03292:11:000000000-AEF91:1:1105:4538:20679
AGACGCGGTACTGGTTGAACTGTTTACCCTCC
>M03292:11:000000000-AEF91:1:1105:19059:15681_(reversed)
ATAGCAGGTACTGGATGAACAGTATATCCTCC
>M03292:11:000000000-AEF91:1:1106:15821:7566_(reversed)
ACTAGCGGAACTGGTTGAACAGTATACCCTCC
>M03292:11:000000000-AEF91:1:1106:13436:4214
ATCGACGGAACTGGTTGAACAGTTTATCCTCC
>M03292:11:000000000-AEF91:1:1105:13236:20692
ATAGCAGGTACTGGATGAACAGTATACCCCCC
>M03292:11:000000000-AEF91:1:1106:12901:4221
ATAGCAGGAACTGGTTGAACTGTATATCCTCC
>M03292:11:000000000-AEF91:1:1105:19335:15688_(reversed)
ATCGACGGAACAGGTTGAACTGTTTATCCCCC
>M03292:11:000000000-AEF91:1:1106:14164:7567_(reversed)
ATCGACGGTACAGGTTGAACTGTTTATCCCCC
>M03292:11:000000000-AEF91:1:1105:8586:20718_(reversed)
ATGTCGGGAACTGGTTGAACTGTATATCCCCC
>M03292:11:000000000-AEF91:1:1105:8436:11604_(reversed)
AGACGCGGAACTGGATGAACTGTTTACCCCCC
>M03292:11:000000000-AEF91:1:1106:14073:4292_(reversed)
AGACGCGGTACTGGTTGAACTGTTTACCCTCC
>M03292:11:000000000-AEF91:1:1105:13086:20724
ACTAGCGGTACAGGATGAACAGTTTACCCTCC
>M03292:11:000000000-AEF91:1:1105:3863:11666
AGTGTAGGTACAGGATGAACAGTTTACCCTCC
>M03292:11:000000000-AEF91:1:1106:14922:4313
ATGTCGGGAACAGGATGAACAGTTTATCCCCC
>M03292:11:000000000-AEF91:1:1105:19964:20768
ATCGACGGTACTGGTTGAACTGTATACCCCCC
>M03292:11:000000000-AEF91:1:1106:19210:7745_(reversed)
ACTAGCGGTACTGGATGAACTGTTTACCCCCC
>M03292:11:000000000-AEF91:1:1105:24590:20816
AGACGCGGTACAGGTTGAACTGTATATCCTCC
>M03292:11:000000000-AEF91:1:1106:12960:7812
ACTAGCGGAACAGGATGAACAGTTTACCCTCC
>M03292:11:000000000-AEF91:1:1105:10996:15774_(reversed)
AGACGCGGTACTGGTTGAACAGTTTATCCTCC
>M03292:11:000000000-AEF91:1:1106:22943:7883
AGTGTAGGTACTGGTTGAACTGTATATCCCCC
>M03292:11:000000000-AEF91:1:1105:12309:11683_(reversed)
ATAGCAGGAACTGGTTGAACAGTATACCCCCC
>M03292:11:000000000-AEF91:1:1106:12437:4318_(reversed)
ACAGTCGGTACAGGTTGAACAGTTTATCCCCC
>M03292:11:000000000-AEF91:1:1105:24342:15847
ATCGACGGTACTGGATGAACTGTATACCCCCC
>M03292:11:000000000-AEF91:1:1105:18612:20870
AGACGCGGTACTGGATGAACAGTATATCTCCC
>M03292:11:000000000-AEF91:1:1106:21044:4374
ATCGACGGAACAGGTTGAACTGTATATCCTCC
>M03292:11:000000000-AEF91:1:1105:27999:15857
AGTGTAGGTACAGGATGAACTGTTTATCCCCC
>M03292:11:000000000-AEF91:1:1105:12011:20908
ATCGACGGTACTGGATGAACTGTATATCCCCC
>M03292:11:000000000-AEF91:1:1105:27228:15923
ATGTCGGGAACTGGTTGAACTGTTTATCCCCC
>M03292:11:000000000-AEF91:1:1106:11050:7889_(reversed)
AGTGTAGGAACAGGTTGAACAGTTTACCCTCC
>M03292:11:000000000-AEF91:1:1105:10861:11710_(reversed)
ACTAGCGGTACTGGATGAACTGTTTACCCCCC
>M03292:11:000000000-AEF91:1:1105:22821:15924
ACAGTCGGAACTGGTTGAACAGTATATCCTCC
>M03292:11:000000000-AEF91:1:1106:12416:4479_(reversed)
AGACGCGGAACTGGTTGAACTGTATATCCCCC
>M03292:11:000000000-AEF91:1:1105:19429:20937_(reversed)
ATAGCAGGTACAGGATGAACTGTTTACCCCCC
>M03292:11:000000000-AEF91:1:1105:26369:16027
AGTGTAGGTACTGGTTGAACAGTTTATCCCCC
>M03292:11:000000000-AEF91:1:1105:15623:11813_(reversed)
ATAGCAGGTACTGGATGAACTGCTTACCCCCC
>M03292:11:000000000-AEF91:1:1106:15323:7890_(reversed)
ATGTCGGGTACTGGATGAACTGTTTACCCCCC
>M03292:11:000000000-AEF91:1:1105:18193:16044
ATCGACGGTACAGGTTGAACAGTATATCCCCC
>M03292:11:000000000-AEF91:1:1106:24768:4485_(reversed)
ATAGCAGGAACTGGTTGAACAGTATACCCTCC
>M03292:11:000000000-AEF91:1:1105:5703:21065_(reversed)
ATGTCGGGTACTGGTTGAACAGTATACCCCCC
>M03292:11:000000000-AEF91:1:1105:29387:11898_(reversed)
ACAGTCGGAACAGGTTGAACAGTTTATCCCCC
>M03292:11:000000000-AEF91:1:1105:11800:16086_(reversed)
ACTAGCGGAACTGGATGAACTGTTTATCCCCC
>M03292:11:000000000-AEF91:1:1106:14723:4486_(reversed)
AGACGCGGTACTGGATGAACAGTTTACCCTCC
>M03292:11:000000000-AEF91:1:1105:7155:16103
AGTGTAGGTACTGGTTGAACTGTTTATCCTCC
>M03292:11:000000000-AEF91:1:1105:9444:21229_(reversed)
ATAGCAGGTACAGGTTGAACTGTTTACCCCCC
>M03292:11:000000000-AEF91:1:1106:15965:8072_(reversed)
ATCGACGGAACAGGTTGAACTGTATACCCCCC
>M03292:11:000000000-AEF91:1:1105:6331:21243
AGACGCGGTACTGGATGAACTGTATATCCCCC
>M03292:11:000000000-AEF91:1:1106:23131:4513_(reversed)
ATCGACGGTACAGGTTGAACTGTATATCCCCC
>M03292:11:000000000-AEF91:1:1105:4892:11968_(reversed)
ATGTCGGGAACTGGATGAACTGTTTATCCTCC
>M03292:11:000000000-AEF91:1:1105:18595:16290_(reversed)
AGACGCGGTACAGGTTGAACTGTTTATCCTCC
>M03292:11:000000000-AEF91:1:1106:19011:4587_(reversed)
AGTGTAGGTACTGGTTGAACAGTTTATCCCCC
>M03292:11:000000000-AEF91:1:1105:18488:21322_(reversed)
AGTGTAGGAACTGGTTGAACTGTATACCCTCC
>M03292:11:000000000-AEF91:1:1106:12775:4749
ACTAGCGGAACAGGTTGAACTGTTTATCCTCC
>M03292:11:000000000-AEF91:1:1105:20355:11994_(reversed)
ACTAGCGGAACTGGTTGAACTGTTTATCCTCC
>M03292:11:000000000-AEF91:1:1106:10674:8174_(reversed)
ATAGCAGGTACAGGTTGAACTGTTTACCCTCC
>M03292:11:000000000-AEF91:1:1106:15461:4766
ATCGACGGTACTGGTTGAACTGTTTATCCCCC
>M03292:11:000000000-AEF91:1:1105:10218:12024
AGTGTAGGAACTGGTTGAACAGTATATCCTCC
>M03292:11:000000000-AEF91:1:1105:2087:16324_(reversed)
ATCGACGGTACAGGTTGAACTGTATACCCTCC
>M03292:11:000000000-AEF91:1:1105:11201:16388
AGACGCGGTACTGGATGAACAGTATACCCTCC
>M03292:11:000000000-AEF91:1:1106:9317:8283_(reversed)
ATCGACGGAACAGGATGAACAGTTTACCCTCC
>M03292:11:000000000-AEF91:1:1106:10025:4868_(reversed)
AGTGTAGGTACAGGATGAACTGTTTACCCCCC
>M03292:11:000000000-AEF91:1:1105:16135:16435
ACTAGCGGTACAGGTTGAACAGTATATCCCCC
>M03292:11:000000000-AEF91:1:1105:13518:12133_(reversed)
ATGTCGGGTACTGGTTGAACTGTATATCCTCC
>M03292:11:000000000-AEF91:1:1106:20968:8335
ATCGACGGAACAGGTTGAACTGTTTATCCTCC
>M03292:11:000000000-AEF91:1:1106:8360:4916
ATCGACGGTACAGGTTGAACTGTTTATCCCCC
>M03292:11:000000000-AEF91:1:1105:9319:12198
AGTGTAGGAACAGGTTGAACTGTTTATCCTCC
>M03292:11:000000000-AEF91:1:1106:12177:8353
ACAGTCGGTACTGGTTGAACAGTATATCCTCC
>M03292:11:000000000-AEF91:1:1105:13048:21347_(reversed)
ACTAGCGGAACTGGTTGAACAGTTTACCCCCC
>M03292:11:000000000-AEF91:1:1105:11914:21489
ATAGCAGGTACTGGTTGAACAGTATACCCTCC
>M03292:11:000000000-AEF91:1:1105:22194:16499_(reversed)
AGACGCGGAACTGGTTGAACTGTTTATCCTCC
>M03292:11:000000000-AEF91:1:1106:7878:4918_(reversed)
ACTAGCGGTACAGGTTGAACAGTTTACCCTCC
>M03292:11:000000000-AEF91:1:1105:9237:21550
ATAGCAGGAACTGGTTGAACAGTATATCCTCC
>M03292:11:000000000-AEF91:1:1105:14606:21553
AGTGTAGGTACTGGTTGAACAGTTTATCCCCC
>M03292:11:000000000-AEF91:1:1105:28652:12256_(reversed)
AGTGTAGGAACTGGTTGAACTGTATATCCCCC
>M03292:11:000000000-AEF91:1:1105:17877:16689_(reversed)
ATCGACGGAACAGGTTGAACAGTATACCCCCC
>M03292:11:000000000-AEF91:1:1106:9883:4931_(reversed)
ATCGACGGTACTGGTTGAACAGTTTACCCTCC
>M03292:11:000000000-AEF91:1:1106:8182:8415_(reversed)
AGTGTAGGTACTGGTTGAACTGTATATCCTCC
>M03292:11:000000000-AEF91:1:1105:13300:21598
AGTGTAGGAACTGGATGAACTGTTTATCCCCC
>M03292:11:000000000-AEF91:1:1105:14360:12460_(reversed)
AGACGCGGTACAGGTTGAACAGTTTACCCCCC
>M03292:11:000000000-AEF91:1:1106:26854:8418
ACAGTCGGAACAGGTTGAACTGTATATCCTCC
>M03292:11:000000000-AEF91:1:1105:20977:16732_(reversed)
ATAGCAGGTACAGGATGAACTGTTTATCCCCC
>M03292:11:000000000-AEF91:1:1105:18334:12483
ATAGCAGGTACTGTATGAACAGTTTATCCCCC
>M03292:11:000000000-AEF91:1:1105:11801:21624_(reversed)
ATCGACGGAACAGGATGAACTGTATATCCCCC
>M03292:11:000000000-AEF91:1:1105:5010:12546
AGACGCGGTACAGGTTGAACTGTATATCCTCC
>M03292:11:000000000-AEF91:1:1106:5935:8455_(reversed)
ATAGCAGGAACAGGTTGAACAGTATACCCTCC
>M03292:11:000000000-AEF91:1:1105:23339:21774
AGTGTAGGTACTGGTTGAACAGTTTACCCTCC
>M03292:11:000000000-AEF91:1:1105:18776:12796
ACTAGCGGTACAGGTTGAACAGTATATCCCCC
>M03292:11:000000000-AEF91:1:1105:5048:16737_(reversed)
ATGTCGGGTACTGGATGAACTGTATACCCTCC
>M03292:11:000000000-AEF91:1:1106:5934:4994_(reversed)
ATGTCGGGTACTGGATGAACTGTATACCCTCC
>M03292:11:000000000-AEF91:1:1106:6127:8476
ACAGTCGGAACTGGATGAACAGTTTATCCCCC
>M03292:11:000000000-AEF91:1:1105:7206:21857
AGTGTAGGAACTGGTTGAACAGTATATCCTCC
>M03292:11:000000000-AEF91:1:1105:28666:16765
ATGTCGGGTACAGGATGAACTGTTTATCCCCC
>M03292:11:000000000-AEF91:1:1106:19781:8480
AGTGTAGGTACTGGTTGAACAGTTTATCCTCC
>M03292:11:000000000-AEF91:1:1105:22886:21927
ACTAGCGGTACAGGATGAACAGTTTACCCTCC
>M03292:11:000000000-AEF91:1:1106:18664:10749
ACTAGCGGTACAGGATGAACTGTATATCCCCC
>M03292:11:000000000-AEF91:1:1105:14911:12820_(reversed)
ATAGCAGGTACTGGATGAACAGTTTACCCTCC
>M03292:11:000000000-AEF91:1:1105:14976:21946
ATGTCGGGTACAGGATGAACTGTATACCCTCC
>M03292:11:000000000-AEF91:1:1106:17306:10778
ATGTCGGGAACTGGTTGAACTGTATATCCTCC
>M03292:11:000000000-AEF91:1:1106:24198:5049_(reversed)
ACTAGCGGTACTGGTTGAACTGTATACCCTCC
>M03292:11:000000000-AEF91:1:1105:8532:12876
ACAGTCGGTACAGGTTGAACTGTATATCCTCC
>M03292:11:000000000-AEF91:1:1105:27669:16776_(reversed)
ACAGTCGGTACAGGTTGAACTGTTTACCCTCC
>M03292:11:000000000-AEF91:1:1106:20172:8579
ATAGCAGGAACAGGATGAACAGTATATCCCCC
>M03292:11:000000000-AEF91:1:1106:5347:5070
ACTAGCGGTACAGGTTGAACTGTTTACCCCCC
>M03292:11:000000000-AEF91:1:1106:6520:10782
ACAGTCGGTACTGGATGAACAGTTTACCCCCC
>M03292:11:000000000-AEF91:1:1106:4925:8699
ATCGACGGTACAGGTTGAACAGTATATCCCCC
>M03292:11:000000000-AEF91:1:1106:25311:5112
AGTGTAGGTACTGGTTGAACTGTTTACCCTCC
>M03292:11:000000000-AEF91:1:1106:11803:10800
ACTAGCGGTACAGGTTGAACTGTTTATCCTCC
>M03292:11:000000000-AEF91:1:1105:22388:21947_(reversed)
AGTGTAGGTACAGGTTGAACTGTATATCCCCC
>M03292:11:000000000-AEF91:1:1106:9345:5120
ATAGCAGGTACAGGATGAACAGTTTATCCCCC
>M03292:11:000000000-AEF91:1:1105:13674:16797_(reversed)
AGACGCGGTACTGGTTGAACAGTTTATCCCCC
>M03292:11:000000000-AEF91:1:1105:18545:16813
ATCGACGGTACAGGATGAACTGTTTACCCTCC
>M03292:11:000000000-AEF91:1:1106:2875:10938
AGTGTAGGTACAGGATGAACAGTTTATCCCCC
>M03292:11:000000000-AEF91:1:1106:28893:8725
AGTGTAGGAACTGGTTGAACAGTATATCCCCC
>M03292:11:000000000-AEF91:1:1106:4706:5127_(reversed)
ATCGACGGAACTGGTTGAACTGTATATCCCCC
>M03292:11:000000000-AEF91:1:1106:28279:10940_(reversed)
ACTAGCGGAACTGGTTGAACAGTATATCCCCC
>M03292:11:000000000-AEF91:1:1105:26269:16984_(reversed)
ACTAGCGGAACTGGTTGAACTGTTTATCCCCC
>M03292:11:000000000-AEF91:1:1106:5658:5175_(reversed)
ATAGCAGGAACAGGTTGAACTGTTTACCCTCC
>M03292:11:000000000-AEF91:1:1106:26075:8757_(reversed)
ATGTCGGGTACTGGTTGAACTGTTTACCCTCC
>M03292:11:000000000-AEF91:1:1106:5208:10985_(reversed)
AGACGCGGTACAGGTTGAACAGTTTACCCCCC
>M03292:11:000000000-AEF91:1:1106:18305:8810_(reversed)
ATCGACGGTACAGGATGAACTGTATATCCCCC
>M03292:11:000000000-AEF91:1:1106:11606:10999_(reversed)
AGTGTAGGTACAGGTTGAACTGTTTATCCCCC
>M03292:11:000000000-AEF91:1:1106:4637:8877_(reversed)
ACAGTCGGTACAGGTTGAACTGTATACCCCCC
>M03292:11:000000000-AEF91:1:1106:5143:5285
ATGTCGGGTACTGGTTGAACTGTATACCCCCC
>M03292:11:000000000-AEF91:1:1106:6340:8956
ACTAGCGGTACTGGTTGAACAGTTTATCCTCC
>M03292:11:000000000-AEF91:1:1106:21436:9012_(reversed)
AGTGTAGGTACAGGATGTACTGTTTATCCTCC
>M03292:11:000000000-AEF91:1:1106:10773:5360_(reversed)
ATAGCAGGTACTGGATGAACTGTATATCCCCC
>M03292:11:000000000-AEF91:1:1106:7692:5364
ACAGTCGGAACAGGATGAACTGTTTATCCCCC
>M03292:11:000000000-AEF91:1:1106:22265:9020_(reversed)
AGACGCGGAACTGGTTGAACTGTTTATCCTCC
>M03292:11:000000000-AEF91:1:1106:13656:11034
ACAGTCGGAACAGGTTGAACTGTTTACCCTCC
>M03292:11:000000000-AEF91:1:1106:16753:5538
AGACGCGGAACAGGTTGAACTGTATATCCTCC
>M03292:11:000000000-AEF91:1:1106:21450:9098
ATAGCAGGTACTGGTTGAACAGTATACCCCCC
>M03292:11:000000000-AEF91:1:1106:25692:11072
ATGTCGGGTACAGGTTGAACTGTATATCCCCC
>M03292:11:000000000-AEF91:1:1106:7914:15263_(reversed)
ATAGCAGGAACTGGATGAACAGTTTACCCCCC
>M03292:11:000000000-AEF91:1:1106:22731:9117
AGTGTAGGAACTGGATGAACTGTTTATCCCCC
>M03292:11:000000000-AEF91:1:1106:16961:5614_(reversed)
ATCGACGGTACAGGATGAACTGTTTACCCCCC
>M03292:11:000000000-AEF91:1:1106:9742:15386
ATAGCAGGAACTGGTTGAACAGTTTATCCTCC
>M03292:11:000000000-AEF91:1:1106:4459:5628_(reversed)
ATAGCAGGTACTGGTTGAACTGTTTACCCCCC
>M03292:11:000000000-AEF91:1:1106:28248:11075_(reversed)
ATGTCGGGTACTGGTTGAACAGTTTACCCTCC
>M03292:11:000000000-AEF91:1:1106:22264:9141_(reversed)
AGTGTAGGTACTGGTTGAACTGTTTATCCCCC
>M03292:11:000000000-AEF91:1:1106:27388:15476
ACAGTCGGAACAGGTTGAACTGTATATCCCCC
>M03292:11:000000000-AEF91:1:1106:9134:11091
AGTGTAGGTACTGGTTGAACTGTTTATCCTCC
>M03292:11:000000000-AEF91:1:1106:12929:11111
AGACGCGGAACTGGTTGAACTGTTTATCCCCC
>M03292:11:000000000-AEF91:1:1106:14385:9157_(reversed)
ATGTCGGGAACTGGTTGAACAGTATATCCTCC
>M03292:11:000000000-AEF91:1:1106:26390:11139
AGACGCGGTACAGGATGAACTGTATACCCTCC
>M03292:11:000000000-AEF91:1:1106:3204:9202
ATCGACGGTACTGGTTGAACAGTTTATCCTCC
>M03292:11:000000000-AEF91:1:1106:15449:15488_(reversed)
AGTGTAGGTACTGGATGAACTGTTTACCCTCC
>M03292:11:000000000-AEF91:1:1106:4955:11227
ATCGACGGTACAGGTTGAACAGTTTACCCTCC
>M03292:11:000000000-AEF91:1:1106:9254:15559
AGTGTAGGTACTGGTTGAACTGTTTACCCTCC
>M03292:11:000000000-AEF91:1:1106:3903:20583
AGTGTAGGTACAGGATGAACAGTATATCCCCC
>M03292:11:000000000-AEF91:1:1106:16192:15589_(reversed)
ACTAGCGGAACTGGTTGAACTGTATACCCTCC
>M03292:11:000000000-AEF91:1:1106:25545:9216
AGTGTAGGTACTGGTTGAACTGTTTATCCCCC
>M03292:11:000000000-AEF91:1:1106:23360:20588
ATCGACGGTACAGGATGAACAGTTTATCCCCC
>M03292:11:000000000-AEF91:1:1106:16168:9264
ACTAGCGGTACTGGTGAACTGTATATCCCCCC
>M03292:11:000000000-AEF91:1:1106:10068:15617
AGACGCGGAACAGGTTGAACAGTTTATCCTCC
>M03292:11:000000000-AEF91:1:1106:11930:11326
ACTAGCGGTACTGGTTGAACTGTTTACCCTCC
>M03292:11:000000000-AEF91:1:1106:5108:11337
AGACGCGGTACTGGTTGAACAGTTTATCCTCC
>M03292:11:000000000-AEF91:1:1106:26296:9265_(reversed)
ATAGCAGGAACAGGTTGAACTGTTTATCCTCC
>M03292:11:000000000-AEF91:1:1106:20875:20596_(reversed)
ATAGCAGGAACAGGTTGAACTGTATATCCCCC
>M03292:11:000000000-AEF91:1:1106:16108:11393
ACTAGCGGAACAGGTTGAACTGTTTATCCTCC
>M03292:11:000000000-AEF91:1:1106:24947:9265_(reversed)
ATAGCAGGTACAGGTTGAACTGTATATCCCCC
>M03292:11:000000000-AEF91:1:1106:16946:15682_(reversed)
AGACGCGGAACAGGTTGAACTGTTTATCCCCC
>M03292:11:000000000-AEF91:1:1106:9792:20613
ATCGACGGTACTGGATGAACTGTTTACCCCCC
>M03292:11:000000000-AEF91:1:1106:9770:11423
ACTAGCGGTACTGGTTGAACTGTTTACCCTCC
>M03292:11:000000000-AEF91:1:1106:5354:20662
ATCGACGGAACTGGTTGAACAGTATATCCTCC
>M03292:11:000000000-AEF91:1:1106:13991:15892
ATAGCAGGTACTGGTTGAACAGTTTATCCTCC
>M03292:11:000000000-AEF91:1:1106:11682:15887
AGACGCGGAACTGGTTGAACTGTTTATCCTCC
>M03292:11:000000000-AEF91:1:1106:25754:11511
ACAGTCGGTACTGGTTGAACTGTTTATCCCCC
>M03292:11:000000000-AEF91:1:1106:4122:20750
ACTAGCGGTACTGGATGAACTGTATACCCCCC
>M03292:11:000000000-AEF91:1:1106:20882:9285_(reversed)
CTAGCAGGTACAGGTTGAACAGTTTACCCCCC
>M03292:11:000000000-AEF91:1:1106:4241:15982
ACAGTCGGTACTGGTTGAACAGTTTATCCTCC
>M03292:11:000000000-AEF91:1:1106:20636:9323
ATCGACGGTACTGGTTGAACAGTTTATCCTCC
>M03292:11:000000000-AEF91:1:1106:8261:16080
AGACGCGGTACAGGATGAACTGTTTACCCTCC
>M03292:11:000000000-AEF91:1:1106:4990:20905_(reversed)
ACAGTCGGTACTGGTTGAACTGTATATCCTCC
>M03292:11:000000000-AEF91:1:1106:24078:11533_(reversed)
AGTGTAGGTACAGGTTGAACTGTATACCCTCC
>M03292:11:000000000-AEF91:1:1106:8490:20994
AGACGCGGAACTGGTTGAACAGTTTATCCTCC
>M03292:11:000000000-AEF91:1:1106:21405:9337_(reversed)
ATGTCGGGAACAGGTTGAACTGTTTATCCTCC
>M03292:11:000000000-AEF91:1:1106:21104:16139_(reversed)
ATCGACGGTACTGGATGAACTGTATATCCCCC
>M03292:11:000000000-AEF91:1:1106:27176:21053_(reversed)
ACAGTCGGTACAGGTTGAACTGTTTATCCTCC
>M03292:11:000000000-AEF91:1:1106:23853:9353_(reversed)
AGACGCGGTACAGGATGAACAGTTTACCCTCC
>M03292:11:000000000-AEF91:1:1106:10025:11578_(reversed)
AGTGTAGGTACAGGATGAACAGTTTACCCTCC
>M03292:11:000000000-AEF91:1:1106:16349:21095
AGACGCGGTACAGGATGAACAGTTTACCCTCC
>M03292:11:000000000-AEF91:1:1106:22744:16159_(reversed)
ACAGTCGGAACTGGTTGAACAGTTTATCCTCC
>M03292:11:000000000-AEF91:1:1106:21527:9396
ACTAGCGGAACTGGATGAACTGTATACCCCCC
>M03292:11:000000000-AEF91:1:1106:5964:11607
AGTGTAGGAACAGGTTGAACTGTTTATCCTCC
>M03292:11:000000000-AEF91:1:1106:17924:11696
ACTAGCGGTACTGGTTGAACTGTTTATCCTCC
>M03292:11:000000000-AEF91:1:1106:3562:11717
ATCGACGGAACTGGTTGAACAGTATACCCCCC
>M03292:11:000000000-AEF91:1:1106:25600:16168_(reversed)
ATAGCAGGTACTGGTTGAACAGTTTATCCCCC
>M03292:11:000000000-AEF91:1:1107:14153:4593_(reversed)
ATCGACGGTACTGGATGAACTGTTTATCCCCC
>M03292:11:000000000-AEF91:1:1106:15054:9539_(reversed)
AGTGTAGGTACTGGATGAACAGTTTACCCTCC
>M03292:11:000000000-AEF91:1:1106:18145:21147_(reversed)
AGACGCGGTACAGGTTGAACAGTTTATCCCCC
>M03292:11:000000000-AEF91:1:1106:6583:11748
ACAGTCGGAACAGGTTGAACTGTATATCCCCC
>M03292:11:000000000-AEF91:1:1106:23198:9589
ATCGACGGAACTGGTTGAACTGTATATCCCCC
>M03292:11:000000000-AEF91:1:1107:7126:4869
AGACGCGGTACTGGTTGAACAGTATACCCCCC
>M03292:11:000000000-AEF91:1:1106:19247:21152
ATCGACGGTACAGGTTGAACTGTTTACCCTCC
>M03292:11:000000000-AEF91:1:1106:20268:9720
ATGTCGGGAACAGGATGAACAGTTTACCCCCC
>M03292:11:000000000-AEF91:1:1106:10324:21173
ACAGTCGGAACAGGTTGAACAGTTTATCCTCC
>M03292:11:000000000-AEF91:1:1106:23054:16193_(reversed)
ATCGACGGAACTGGTTGAACTGTTTATCCTCC
>M03292:11:000000000-AEF91:1:1106:9899:21200
AGACGCGGTACTGGTTGAACTGTTTATCCTCC
>M03292:11:000000000-AEF91:1:1107:25064:4925_(reversed)
ATGTCGGGAACTGGTTGAACAGTTTATCCTCC
>M03292:11:000000000-AEF91:1:1106:9584:11773_(reversed)
ATCGACGGTACTGGTTGAACAGTATACCCCCC
>M03292:11:000000000-AEF91:1:1106:10100:11836
AGTGTAGGTACTGGTTGAACAGTTTATCCCCC
>M03292:11:000000000-AEF91:1:1106:25702:16212_(reversed)
ATCGACGGAACAGGTTGAACAGTATACCCCCC
>M03292:11:000000000-AEF91:1:1106:5136:11897
ACTAGCGGTACTGGTTGAACAGTATATCCCCC
>M03292:11:000000000-AEF91:1:1106:10214:16408
AGTGTAGGAACAGGATGAACTGTTTACCCCCC
>M03292:11:000000000-AEF91:1:1107:21664:4988_(reversed)
AGACGCGGTACTGGTTGAACTGTTTATCCCCC
>M03292:11:000000000-AEF91:1:1106:6105:21344
ATGTCGGGTACTGGTTGAACAGTTTACCCTCC
>M03292:11:000000000-AEF91:1:1107:18976:4993
ATCGACGGTACAGGATGAACTGTTTACCCCCC
>M03292:11:000000000-AEF91:1:1106:12064:9832_(reversed)
AGACGCGGTACAGGTTGAACTGTTTATCCCCC
>M03292:11:000000000-AEF91:1:1107:17534:4999
AGACGCGGTACAGGTTGAACAGTTTATCCCCC
>M03292:11:000000000-AEF91:1:1106:2398:9859
ATGTCGGGAACTGGATGAACTGTATACCCTCC
>M03292:11:000000000-AEF91:1:1106:26482:16501_(reversed)
ATAGCAGGAACAGGATGAACTGTATACCCCCC
>M03292:11:000000000-AEF91:1:1106:21906:11997_(reversed)
AGACGCGGAACTGGATGAACTGTTTATCCCCC
>M03292:11:000000000-AEF91:1:1106:24568:21440_(reversed)
ACTAGCGGTACAGGTTGAACTGTATATCCTCC
>M03292:11:000000000-AEF91:1:1107:13198:5076
ATCGACGGTACTGGTTGAACTGTTTATCCCCC
>M03292:11:000000000-AEF91:1:1106:12598:12046
ATCGACGGAACAGGTTGAACTGTTTATCCCCC
>M03292:11:000000000-AEF91:1:1106:12408:9869_(reversed)
ATGTCGGGTACTGGTTGAACAGTTTACCCTCC
>M03292:11:000000000-AEF91:1:1106:9618:16567_(reversed)
AGACGCAGAACAGGTTGAACAGTTTACCCCCC
>M03292:11:000000000-AEF91:1:1106:15759:21479
ATCGACGGTACTGGTTGAACAGTATATCCCCC
>M03292:11:000000000-AEF91:1:1107:17651:5149_(reversed)
ATAGCAGGTACTGGTTGAACTGTATATCCCCC
>M03292:11:000000000-AEF91:1:1107:10696:10164_(reversed)
ATCGACGGTACTGGTTGAACAGTATACCCTCC
>M03292:11:000000000-AEF91:1:1106:22555:16573
AGACGCGGTACTGGATGAACAGTTTATCCTCC
>M03292:11:000000000-AEF91:1:1106:25490:12107_(reversed)
AGTGTAGGTACAGGTTGAACTGTATATCCCCC
>M03292:11:000000000-AEF91:1:1106:9084:21479
AGACGCGGTACAGGTTGAACAGTATATCCTCC
>M03292:11:000000000-AEF91:1:1107:18904:5748
ATGTCGGGAACAGGATGAACTGTATACCCTCC
>M03292:11:000000000-AEF91:1:1107:19246:5849
ATAGCAGGTACAGGTTGAACAGTATATCCCCC
>M03292:11:000000000-AEF91:1:1106:11002:16688_(reversed)
AGACGCGGAACTGGTTGAACAGTATATCCTCC
>M03292:11:000000000-AEF91:1:1106:13476:9873_(reversed)
ATAGCAGGAACTGGATGAACAGTATATCCTCC
>M03292:11:000000000-AEF91:1:1106:5453:12134_(reversed)
ATAGCAGGTACTGGATGAACTGTATACCCTCC
>M03292:11:000000000-AEF91:1:1106:8284:21482_(reversed)
ATCGACGGTACAGGATGAACTGTTTACCCCCC
>M03292:11:000000000-AEF91:1:1107:15487:5942
ATCGACGGAACAGGTTGAACTGTTTACCCTCC
>M03292:11:000000000-AEF91:1:1106:22542:16687
ATGTCGGGTACAGGATGAACAGTTTATCCTCC
>M03292:11:000000000-AEF91:1:1107:5790:5977
ACAGTCGGTACAGGTTGAACAGTTTATCCCCC
>M03292:11:000000000-AEF91:1:1106:23002:16716
AGACGCGGTACTGGTTGAACTGTATACCCTCC
>M03292:11:000000000-AEF91:1:1107:7095:5996
AGACGCGGTACTGGTTGAACTGTATATCCTCC
>M03292:11:000000000-AEF91:1:1106:16439:21526_(reversed)
AGACGCGGAACAGGTTGAACTGTTTATCCTCC
>M03292:11:000000000-AEF91:1:1106:14881:9884_(reversed)
AGACGCGGAACAGGTTGAACTGTATACCCCCC
>M03292:11:000000000-AEF91:1:1106:8233:12249_(reversed)
ATCGACGGAACAGGATGAACAGTTTATCCTCC
>M03292:11:000000000-AEF91:1:1107:8335:10215_(reversed)
AGTGTAGGTACAGGTTGAACTGTATATCCTCC
>M03292:11:000000000-AEF91:1:1107:9644:6158
AGTGTAGGTACAGGTTGAACTGTATACCCTCC
>M03292:11:000000000-AEF91:1:1106:11694:21527
AGACGCGGAACTGGTTGAACAGTTTATCCCCC
>M03292:11:000000000-AEF91:1:1107:12801:10255
AGACGCGGTACTGGTTGAACAGTATACCCTCC
>M03292:11:000000000-AEF91:1:1106:11684:16784_(reversed)
AGACGCGGTACAGGATGAACTGTTTACCCCCC
>M03292:11:000000000-AEF91:1:1107:24521:10268
ATCGACGGTACAGGTTGAACTGTATACCCCCC
>M03292:11:000000000-AEF91:1:1106:29074:9908_(reversed)
AGTGTAGGTACTGGTTGAACTGTATATCCCCC
>M03292:11:000000000-AEF91:1:1106:19313:12272_(reversed)
AGACGCGGAACTGGTTGAACAGTATACCCTCC
>M03292:11:000000000-AEF91:1:1106:25577:21544_(reversed)
AGTGTAGGTACTGGATGAACTGTTTATCCCCC
>M03292:11:000000000-AEF91:1:1107:26819:10334
AGACGCGGAACAGGTCGAACTGTATATCCCCC
>M03292:11:000000000-AEF91:1:1107:6852:6237_(reversed)
ACAGTCGGTACAGGATGAACTGTTTACCCCCC
>M03292:11:000000000-AEF91:1:1106:23959:9933_(reversed)
ATCGACGGAACTGGTTGAACAGTTTATCCTCC
>M03292:11:000000000-AEF91:1:1106:13198:12282_(reversed)
ATGTCGGGTACAGGTTGAACTGTTTATCCCCC
>M03292:11:000000000-AEF91:1:1106:5957:21698_(reversed)
AGTGTAGGAACTGGATGAACTGTATACCCCCC
>M03292:11:000000000-AEF91:1:1107:3613:10402_(reversed)
ACTAGCGGTACTGGATGAACAGTTTATCCTCC
>M03292:11:000000000-AEF91:1:1107:9605:6368
AGACGCGGTACTGGTTGAACTGTATATCCTCC
>M03292:11:000000000-AEF91:1:1107:9912:10436
AGTGTAGGAACTGGATGAACTGTTTATTCTCC
>M03292:11:000000000-AEF91:1:1106:4885:16834_(reversed)
ATCGACGGTACTGGTTGAACAGTTTACCCTCC
>M03292:11:000000000-AEF91:1:1106:2872:9989_(reversed)
AGTGTAGGAACAGGTTGAACAGTATATCCTCC
>M03292:11:000000000-AEF91:1:1106:21167:12436_(reversed)
AGACGCGGTACTGGTTGAACTGTATATCCTCC
>M03292:11:000000000-AEF91:1:1106:24708:12447
ATAGCAGGTACTGGATGAACAGTTTATCCCCC
>M03292:11:000000000-AEF91:1:1107:23437:10481_(reversed)
ATAGCAGGAACAGGTTGAACAGTATATCCTCC
>M03292:11:000000000-AEF91:1:1107:16143:6485_(reversed)
ACTAGCGGTACAGGATGAACTGTATACCCTCC
>M03292:11:000000000-AEF91:1:1106:13975:12500
ATAGCAGGAACAGGTTGAACTGTTTATCCTCC
>M03292:11:000000000-AEF91:1:1106:25727:16896
ATCGACGGAACAGGTTGAACAGTATATCCTCC
>M03292:11:000000000-AEF91:1:1106:9904:21759_(reversed)
ATGTCGGGTACTGGTTGAACAGTTTACCCTCC
>M03292:11:000000000-AEF91:1:1107:7989:10613_(reversed)
AGTGTAGGTACAGGATGAACTGTTTATCCCCC
>M03292:11:000000000-AEF91:1:1106:22793:16901
ATCGACGGTACTGGTTGAACTGTATATCCTCC
>M03292:11:000000000-AEF91:1:1107:8853:6590_(reversed)
ATAGCAGGAACTGGTTGAACAGTTTACCCCCC
>M03292:11:000000000-AEF91:1:1106:19298:21869
ATAGCAGGTACAGGATGAACAGTTTATCCCCC
>M03292:11:000000000-AEF91:1:1106:25730:12528_(reversed)
ATAGCAGGTACTGGATGAACAGTTTACCCTCC
>M03292:11:000000000-AEF91:1:1106:2373:10072_(reversed)
ATCGACGGTACAGGTTGAACTGTTTATCCCCC
>M03292:11:000000000-AEF91:1:1107:17342:10643
ATCGACGGTACTGGATGAACAGTTTACCCCCC
>M03292:11:000000000-AEF91:1:1107:17735:6593
ATAGCAGGTACTGGTTGAACAGTATACCCTCC
>M03292:11:000000000-AEF91:1:1106:9181:16907
AGTGTAGGAACAGGTTGAACAGTTTATCCTCC
>M03292:11:000000000-AEF91:1:1106:6729:12552
ATAGCAGGTACTGGATGAACTGTATATCCCCC
>M03292:11:000000000-AEF91:1:1107:13334:10674
ACAGTCGGTACTGGTTGAACAGTATATCCCCC
>M03292:11:000000000-AEF91:1:1107:15341:6657
ACAGTCGGTACTGGATGAACAGTTTACCCTCC
>M03292:11:000000000-AEF91:1:1106:13569:16937
AGACGCGGAACTGGTTGAACTGTATACCCCCC
>M03292:11:000000000-AEF91:1:1107:22893:10696
ACTAGCGGTACAGGTTGAACAGTTTATCCTCC
>M03292:11:000000000-AEF91:1:1106:13544:22042_(reversed)
AGTGTAGGAACTGGATGAACTGTATACCCTCC
>M03292:11:000000000-AEF91:1:1106:11753:12560_(reversed)
AGACGCGGTACTGGTTGAACTGTATATCCCCC
>M03292:11:000000000-AEF91:1:1106:3519:10175
AGTGTAGGAACTGGTTGAACTGTATATCCCCC
>M03292:11:000000000-AEF91:1:1107:9114:6737_(reversed)
AGACGCGGTACAGGTTGAACAGTATATCCCCC
>M03292:11:000000000-AEF91:1:1106:17693:17024_(reversed)
AGACGCGGAACAGGTTGAACTGTTTATCCCCC
>M03292:11:000000000-AEF91:1:1106:6902:10182
ATCGACGGTACAGGATGAACAGTTTACCCTCC
>M03292:11:000000000-AEF91:1:1106:18454:12604
AGTGTAGGTACTGGTTGAACAGTATACCCCCC
>M03292:11:000000000-AEF91:1:1106:18720:17105
ATCGACGGAACTGGTTGAACAGTATATCCTCT
>M03292:11:000000000-AEF91:1:1107:19467:10736
ATGTCGGGAACAGGATGAACTGTATATCCCCC
>M03292:11:000000000-AEF91:1:1106:24481:22122_(reversed)
ATCGACGGTACTGGATGAACTGTTTACCCTCC
>M03292:11:000000000-AEF91:1:1106:25528:17176
ATAGCAGGAACTGGATGAACAGTATATCCCCC
>M03292:11:000000000-AEF91:1:1107:14888:6771_(reversed)
ATGTCGGGAACTGGATGAACTGCTTATCCCCC
>M03292:11:000000000-AEF91:1:1106:24606:12634_(reversed)
AGTGTAGGTACTGGTTGAACTGTTTACCCTCC
>M03292:11:000000000-AEF91:1:1107:4173:6784
ATGTCGGGAACTGGTTGAACAGTATATCCTCC
>M03292:11:000000000-AEF91:1:1106:5982:10264
ATAGCAGGAACAGGTTGAACAGTTTATCCCCC
>M03292:11:000000000-AEF91:1:1107:28015:6785
ATGTCGGGAACTGGTTGAACTGTTTACCCTCC
>M03292:11:000000000-AEF91:1:1106:4568:17203_(reversed)
AGACGCGGAACTGGATGAACTGTTTATCCCCC
>M03292:11:000000000-AEF91:1:1107:21606:10738
AGTGTAGGTACTGGTTGAACTGTATACCCTCC
>M03292:11:000000000-AEF91:1:1106:11173:22335
ATCGACGGAACAGGTTGAACAGTTTATCCTCC
>M03292:11:000000000-AEF91:1:1106:19884:12691_(reversed)
ATCGACGGAACTGGATGAACAGTTTATCCCCC
>M03292:11:000000000-AEF91:1:1107:4056:6861
AGACGCGGTACTGGATGAACTGTTTACCCTCC
>M03292:11:000000000-AEF91:1:1107:29401:10747
ATCGACGGTACATGTTGAACTGTATATCCCCC
>M03292:11:000000000-AEF91:1:1106:16755:17420_(reversed)
AGTGTAGGAACAGGATGAACTGTTTACCCTCC
>M03292:11:000000000-AEF91:1:1106:10799:10274_(reversed)
ACTAGCGGAACTGGTTGAACAGTTTATCCCCC
>M03292:11:000000000-AEF91:1:1106:19497:22415_(reversed)
ATGTCGGGAACTGGTTGAACTGTTTATCCCCC
>M03292:11:000000000-AEF91:1:1106:22455:12760_(reversed)
ATAGTAGGAACAGGATGAACAGTTTACCCCCC
>M03292:11:000000000-AEF91:1:1106:8285:10562
AGACGCGGTACAGGTTGAACTGTTTATCCCCC
>M03292:11:000000000-AEF91:1:1107:19134:10756_(reversed)
ATCGACGGTACAGGTTGAACTGTATATCCCCC
>M03292:11:000000000-AEF91:1:1107:20187:6931_(reversed)
ATAGCAGGAACTGGATGAACAGTATATCCCCC
>M03292:11:000000000-AEF91:1:1106:12436:17439_(reversed)
AGTGTAGGTACTGGTTGAACAGTTTACCCTCC
>M03292:11:000000000-AEF91:1:1106:2831:10589
ATCGACGGAACAGGTTGAACTGTATATCCTCC
>M03292:11:000000000-AEF91:1:1106:24998:17490
ATAGCAGGTACAGGTTGAACTGTATACCCTCC
>M03292:11:000000000-AEF91:1:1106:18717:22530_(reversed)
AGACGCGGAACTGGTTGAACTGTATACCCTCC
>M03292:11:000000000-AEF91:1:1106:16970:10662
ATGTCGGGAACTGGTTGAACAGTATATCCTCC
>M03292:11:000000000-AEF91:1:1106:25021:12774_(reversed)
ATGTCGGGTACAGGTTGAACAGTTTACCCCCC
>M03292:11:000000000-AEF91:1:1106:6828:17570
ATGTCGGGTACTGGATGAACAGTATATCCTCC
>M03292:11:000000000-AEF91:1:1107:2621:10798_(reversed)
ATGTCGGGAACAGGATGAACTGTATACCCTCC
>M03292:11:000000000-AEF91:1:1107:20091:6935_(reversed)
ATAGCAGGAACAGGTTGAACTGTTTATCCTCC
>M03292:11:000000000-AEF91:1:1106:10335:17649
AGTGTAGGTACTGGATGAACAGTTTACCCTCC
>M03292:11:000000000-AEF91:1:1106:13020:22548_(reversed)
AGTGTAGGTACAGGTTGAACAGTTTATCCTCC
>M03292:11:000000000-AEF91:1:1106:3290:17654
ATCGACGGAACAGGTTGAACAGTTTATCCCCC
>M03292:11:000000000-AEF91:1:1106:25798:10700_(reversed)
ATCGACGGAACTGGTTGAACTGTATACCCTCC
>M03292:11:000000000-AEF91:1:1106:20716:12785_(reversed)
AGTGTAGGTACTGGTTGAACTGTATATCCCCC
>M03292:11:000000000-AEF91:1:1107:17347:10842_(reversed)
ATCGACGGTACTGGTTGAACTGTATATCCCCC
>M03292:11:000000000-AEF91:1:1107:16695:7036_(reversed)
ATCGACGGTACAGGATGAACAGTATACCCCCC
>M03292:11:000000000-AEF91:1:1106:10827:12831
AGTGTAGGAACTGGATGAACAGTTTACCCCCC
>M03292:11:000000000-AEF91:1:1107:25295:10843
AGTGTAGGTACTGGTTGAACAGTATATCCCCC
>M03292:11:000000000-AEF91:1:1106:13589:22552_(reversed)
ATCGACGGTACTGGTTGAACTGTATATCCCCC
>M03292:11:000000000-AEF91:1:1106:5682:12886
ACAGTCGGAACAGGATGAACAGTATATCCCCC
>M03292:11:000000000-AEF91:1:1106:15885:17661_(reversed)
ATAGCAGGTACAGGTTGAACAGTATACCCCCC
>M03292:11:000000000-AEF91:1:1107:18525:7184_(reversed)
AGACGCGGTACAGGATGAACTGTTTACCCCCC
>M03292:11:000000000-AEF91:1:1107:22618:10891_(reversed)
AGTGTAGGTACAGGTTGAACAGTTTATCCTCC
>M03292:11:000000000-AEF91:1:1106:12183:22585_(reversed)
AGACGCGGAACAGGTTGAACTGTTTATCCTCC
>M03292:11:000000000-AEF91:1:1106:13062:17667_(reversed)
ACTAGCGGAACTGGATGAACTGTTTACCCTCC
>M03292:11:000000000-AEF91:1:1107:26447:7260_(reversed)
ATCGACGGAACTGGTTGAACAGTTTACCCTCC
>M03292:11:000000000-AEF91:1:1106:27413:12870_(reversed)
AGACGCGGTACTGGTTGAACTGTTTACCCTCC
>M03292:11:000000000-AEF91:1:1106:23228:22597_(reversed)
AGTGTAGGAACTGGTTGAACTGTTTACCCCCC
>M03292:11:000000000-AEF91:1:1107:4324:10922_(reversed)
AGACGCGGTACAGGTTGAACTGTTTATCCTCC
>M03292:11:000000000-AEF91:1:1106:2434:12923
ATAGCAGGTACAGGTTGAACAGTTTACCCTCC
>M03292:11:000000000-AEF91:1:1106:7966:22927
ATGTCGGGTACTGGATGAACTGTATACCCTCC
>M03292:11:000000000-AEF91:1:1107:25181:11058
ATAGCAGGTACTGGTTGAACAGTATATCCTCC
>M03292:11:000000000-AEF91:1:1107:19815:7262_(reversed)
AGACGCGGAACTGGTTGAACTGTTTACCCCCC
>M03292:11:000000000-AEF91:1:1106:14799:22948
ATAGCAGGTACAGGTTGAACTGTATATCCTCC
>M03292:11:000000000-AEF91:1:1107:24919:11217
ATAGCAGGTACAGGTTGAACAGTATATCCTCC
>M03292:11:000000000-AEF91:1:1106:15049:17795
ATGTCGGGTACAGGTTGAACAGTTTATCCTCC
>M03292:11:000000000-AEF91:1:1106:28420:13105_(reversed)
AGTGTAGGTACAGGTTGAACAGTTTATCCTCC
>M03292:11:000000000-AEF91:1:1106:15588:13163
AGTGTAGGTACTGGTTGAACTGTTTATCCCCC
>M03292:11:000000000-AEF91:1:1106:20556:23158_(reversed)
ATCGACGGAACAGGTTGAACAGTATATCCCCC
>M03292:11:000000000-AEF91:1:1107:21088:7402_(reversed)
AGTGTAGGTACTGGATGAACAGTTTATCCCCC
>M03292:11:000000000-AEF91:1:1107:17234:11334_(reversed)
AGACGCGGAACAGGTTGAACAGTATATCCCCC
>M03292:11:000000000-AEF91:1:1106:10098:23228_(reversed)
ACAGTCGGAACAGGATGAACTGTTTATCCCCC
>M03292:11:000000000-AEF91:1:1107:19698:11364
ATCGACGGTACTGGATGAACTGTATACCCTCC
>M03292:11:000000000-AEF91:1:1106:13083:17984_(reversed)
AGACGCGGTACTGGTTGAACTGCTTATCCTCC
>M03292:11:000000000-AEF91:1:1107:23577:7490_(reversed)
ATGTCGGGAACTGGTTGAACAGTTTATCCCCC
>M03292:11:000000000-AEF91:1:1107:13738:11369
ATAGCAGGAACAGGTTGAACTGTATACCCTCC
>M03292:11:000000000-AEF91:1:1106:14536:23274_(reversed)
AGTGTAGGTACTGGATGAACAGTTTATCCCCC
>M03292:11:000000000-AEF91:1:1106:25526:13274_(reversed)
AGTGTAGGTACAGGTTGAACTGTATACCCTCC
>M03292:11:000000000-AEF91:1:1107:3262:7718_(reversed)
ACTAGCGGAACTGGATGAACTGTTTACCCTCC
>M03292:11:000000000-AEF91:1:1106:14550:13294
ATCGACGGTACTGGTTGAACTGTTTATCCTCC
>M03292:11:000000000-AEF91:1:1107:23925:11432_(reversed)
AGACGCGGAACTGGTTGAACTGTTTACCCCCC
>M03292:11:000000000-AEF91:1:1107:17355:11466
ATCGACGGTACAGGATGAACTGTTTATCCCCC
>M03292:11:000000000-AEF91:1:1106:8967:23353_(reversed)
ATGTCGGGTACTGGATGAACTGTTTATCCCCC
>M03292:11:000000000-AEF91:1:1107:19489:7748_(reversed)
ACAGTCGGTACAGGTTGAACAGTTTATCCTCC
>M03292:11:000000000-AEF91:1:1107:17080:7937
ATAGCAGGAACAGGATGAACAGTTTATCCTCC
>M03292:11:000000000-AEF91:1:1106:14027:13373_(reversed)
ATGTCGGGTACTGGTTGAACAGTTTACCCCCC
>M03292:11:000000000-AEF91:1:1106:19753:18161
ATCGACGGAACTGGTTGAACAGTATATCCCCC
>M03292:11:000000000-AEF91:1:1106:7749:23388_(reversed)
AGTGTAGGTACTGGATGAACAGTTTATCCCCC
>M03292:11:000000000-AEF91:1:1107:21760:11527
ATGTCGGGTACTGGTTGAACAGTATACCCTCC
>M03292:11:000000000-AEF91:1:1106:21063:23415
ATAGCAGGAACTGGTTGAACTGTTTATCCCCC
>M03292:11:000000000-AEF91:1:1107:6605:7948_(reversed)
ATCGACGGAACAGGTTGAACTGTTTATCCCCC
>M03292:11:000000000-AEF91:1:1106:17319:13377_(reversed)
ATCGACGGTACTGGTTGAACAGTTTACCCCCC
>M03292:11:000000000-AEF91:1:1106:3735:18185
AGTGTAGGAACTGGTTGAACAGTTTACCCCCC
>M03292:11:000000000-AEF91:1:1107:11116:11576_(reversed)
AGTGTAGGTACAGGTTGAACTGTATATCCCCC
>M03292:11:000000000-AEF91:1:1106:11361:18265
ATGTCGGGTACAGGATGAACTGTTTACCCTCC
>M03292:11:000000000-AEF91:1:1107:20375:8040_(reversed)
AGACGCGGAACTGGATGAACAGTTTATCCCCC
>M03292:11:000000000-AEF91:1:1106:12899:23453_(reversed)
ATAGCAGGTACTGGTTGAACAGTTTACCCTCC
>M03292:11:000000000-AEF91:1:1107:26549:11662
ACAGTCGGTACAGGTTGAACAGTATACCCTCC
>M03292:11:000000000-AEF91:1:1106:22256:18435
ATCGACGGTACAGGTTGAACAGTTTACCCTCC
>M03292:11:000000000-AEF91:1:1106:8167:23466
AGTGTAGGTACAGGATGAACTGTTTACCCTCC
>M03292:11:000000000-AEF91:1:1106:24190:23563
ATCGACGGTACTGGTTGAACAGTATATCCTCC
>M03292:11:000000000-AEF91:1:1107:22878:8116_(reversed)
ACTAGCGGTACAGGATGAACTGTTTACCCTCC
>M03292:11:000000000-AEF91:1:1107:7749:11686_(reversed)
ATCGACGGTACAGGTTGAACAGTTTATCCTCC
>M03292:11:000000000-AEF91:1:1106:24678:23639
ATAGCAGGAACTGGTTGAACAGTATATCCTCC
>M03292:11:000000000-AEF91:1:1107:21938:13826_(reversed)
ATCGACGGAACTGGATGAACTGTTTACCCTCC
>M03292:11:000000000-AEF91:1:1106:11335:13399_(reversed)
AGACGCGGTACTGGATGAACTGTTTATCCCCC
>M03292:11:000000000-AEF91:1:1106:10287:13409
AGTGTAGGAACAGGATTAACAGTTTATCCTCC
>M03292:11:000000000-AEF91:1:1107:20804:11736_(reversed)
AGTGTAGGTACTGGTTGAACTGTATATCCTCC
>M03292:11:000000000-AEF91:1:1107:4858:8131_(reversed)
AGACGCGGTACAGGTTGAACAGTTTATCCTCC
>M03292:11:000000000-AEF91:1:1107:12651:13842
AGTGTAGGAACTGGTTGAACTGTTTATCCTCC
>M03292:11:000000000-AEF91:1:1106:7689:23714_(reversed)
ATGTCGGGAACTGGATGAACAGTATATCCTCC
>M03292:11:000000000-AEF91:1:1107:8823:8149
ACTAGCGGTACAGGTTGAACAGTTTACCCTCC
>M03292:11:000000000-AEF91:1:1106:20346:13483_(reversed)
ATAGCAGGTACAGGTTGAACTGTATATCCTCC
>M03292:11:000000000-AEF91:1:1107:4821:13853_(reversed)
ACAGTCGGAACAGGATGAACTGTTTATCCCCC
>M03292:11:000000000-AEF91:1:1106:28477:18545_(reversed)
ATGTCGGGTACTGGTTGAACAGTATATCCTCC
>M03292:11:000000000-AEF91:1:1106:17587:23791_(reversed)
ATCGACGGAACAGGATGAACAGTTTATCCTCC
>M03292:11:000000000-AEF91:1:1107:24144:8161_(reversed)
ATAGCAGGTACAGGTTGAACTGTTTATCCCCC
>M03292:11:000000000-AEF91:1:1106:12041:23953
AGTGTAGGAACTGGTTGAACAGTTTACCCTCC
>M03292:11:000000000-AEF91:1:1106:17131:24156
ATAGCAGGTACTGGTTGAACTGTTTACCCTCC
>M03292:11:000000000-AEF91:1:1107:17014:13881_(reversed)
AGTGTAGGAACTGGATGAACTGTTTATCCTCC
>M03292:11:000000000-AEF91:1:1107:8981:11789_(reversed)
ATGTCGGGAACTGGTTAAACAGTTTATCCTCC
>M03292:11:000000000-AEF91:1:1106:13918:13522_(reversed)
ATGTCGGGAACTGGATGAACTGTTTACCCTCC
>M03292:11:000000000-AEF91:1:1106:20847:18658_(reversed)
AGACGCGGAACAGGTTGAACAGTTTACCCCCC
>M03292:11:000000000-AEF91:1:1106:13738:24185
AGACGCGGTACTGGTTGAACAGTATATCCCCC
>M03292:11:000000000-AEF91:1:1107:19461:13893
ATCGACGGTACTGGTTGAACAGTATATCCTCC
>M03292:11:000000000-AEF91:1:1106:22250:13641
ATAGCAGGTACAGGTTGAACTGTATATCCCCC
>M03292:11:000000000-AEF91:1:1106:16363:24295
ATGTCGGGAACTGGTTGAACTGTATATCCTCC
>M03292:11:000000000-AEF91:1:1107:7369:8236_(reversed)
ATCGACGGTACTGGTTGAACAGTATATCCCCC
>M03292:11:000000000-AEF91:1:1107:13329:13912_(reversed)
AGTGTAGGAACAGGTTGAACTGTTTATCCCCC
>M03292:11:000000000-AEF91:1:1106:5936:13661_(reversed)
ATAGCAGGAACAGGTTGAACTGTTTACCCTCC
>M03292:11:000000000-AEF91:1:1106:8871:24399_(reversed)
ATAGCAGGTACTGGTTGAACAGTTTATCCTCC
>M03292:11:000000000-AEF91:1:1107:25295:13963
AGTGTAGGTACTGGTTGAACAGTTTATCCTCC
>M03292:11:000000000-AEF91:1:1107:15772:8270_(reversed)
AGTGTAGGTACTGGTTGAACAGTTTATCCTCC
>M03292:11:000000000-AEF91:1:1106:3095:18710_(reversed)
ACTAGCGGAACAGGATGAACTGTTTATCCTCC
>M03292:11:000000000-AEF91:1:1106:27231:13730
ACTAGCGGAACAGGATGAACAGTATACCCTCC
>M03292:11:000000000-AEF91:1:1107:9673:11843_(reversed)
ACTAGCGGAACAGGTTGAACTGTATATCCTCC
>M03292:11:000000000-AEF91:1:1106:15672:24837
AGTGTAGGAACTGGTTGAACAGTTTATCCCCC
>M03292:11:000000000-AEF91:1:1106:22529:13803
ATCGACGGTACTGGTTGAACAGTATACCCTCC
>M03292:11:000000000-AEF91:1:1106:14329:25094
ACTAGCGGTACTGGTTGAACTGTATATCCTCC
>M03292:11:000000000-AEF91:1:1107:20892:13974_(reversed)
ATGTCGGGAACAGGATGAACAGTTTATCCCCC
>M03292:11:000000000-AEF91:1:1106:6872:18754_(reversed)
ATAGCAGGAACTGGATGAACTGTTTATCCCCC
>M03292:11:000000000-AEF91:1:1106:17559:25159
AGACGCGGTACAGGATGAACTGTTTATCCTCC
>M03292:11:000000000-AEF91:1:1106:10603:18762
ATGTCGGGTACAGGATGAACTGTTTACCCTCC
>M03292:11:000000000-AEF91:1:1107:23192:8368_(reversed)
ATAGCAGGAACAGGTTGAACAGTTTACCCCCC
>M03292:11:000000000-AEF91:1:1106:13254:13840_(reversed)
ATGTCGGGTACAGGATGAACAGTTTACCCCCC
>M03292:11:000000000-AEF91:1:1107:3021:11889
ACAGTCGGTACTGGATGAACTGTTTATCCCCC
>M03292:11:000000000-AEF91:1:1107:26779:14020_(reversed)
ACAGTCGGTACAGGATGAACAGTTTATCCCCC
>M03292:11:000000000-AEF91:1:1106:20105:25187_(reversed)
AGACGCGGAACAGGTTGAACTGTTTATCCTCC
>M03292:11:000000000-AEF91:1:1107:28140:8509
ATCGACGGAACTGGATGAACAGTTTACCCTCC
>M03292:11:000000000-AEF91:1:1106:13612:13917
AGACGCGGTACTGGTTGAACTGTTTACCCCCC
>M03292:11:000000000-AEF91:1:1106:10601:18799_(reversed)
ATCGACGGTACTGGATGAACAGTTTATCCCCC
>M03292:11:000000000-AEF91:1:1107:24744:11893_(reversed)
AGTGTAGGTACAGGTTGAACTGTATATCCCCC
>M03292:11:000000000-AEF91:1:1106:22380:18812
ACAGTCGGAACAGGTTGAACTGTTTACCCCCC
>M03292:11:000000000-AEF91:1:1106:17019:18841
ACAGTCGGTACAGGATGAACTGTTTACCCTCC
>M03292:11:000000000-AEF91:1:1107:5624:8538_(reversed)
ACAGTCGGTACTGGTTGAACAGTATACCCTCC
>M03292:11:000000000-AEF91:1:1106:8191:13960_(reversed)
ACAGTCGGTACAGGTTGAACTGTATATCCCCC
>M03292:11:000000000-AEF91:1:1107:2163:11961_(reversed)
AGTGTAGGTACTGGTTGAACTGTATACCCTCC
>M03292:11:000000000-AEF91:1:1106:3026:18893
ATCGACGGTACTGGATGAACAGTATATCCCCC
>M03292:11:000000000-AEF91:1:1107:17155:14077_(reversed)
ATGTCGGGTACTGGTTGAACTGTTTATCCTCC
>M03292:11:000000000-AEF91:1:1107:3399:12014
ACTAGCGGTACTGGTTGAACAGTTTATCCCCC
>M03292:11:000000000-AEF91:1:1106:8011:18899
AGTGTAGGAACTGGATGAACTGTTTATCCTCC
>M03292:11:000000000-AEF91:1:1106:12042:18933
ACTAGCGGAACAGGTTGAACTGTATATCCTCC
>M03292:11:000000000-AEF91:1:1107:25202:14084_(reversed)
ATGTCGGGAACAGGATGAACTGTTTACCCCCC
>M03292:11:000000000-AEF91:1:1107:5784:8594_(reversed)
ATAGCAGGTACAGGTTGAACTGTATACCCTCC
>M03292:11:000000000-AEF91:1:1107:25911:12022_(reversed)
AGTGTAGGTACTGGTTGAACTGTATATCCTCC
>M03292:11:000000000-AEF91:1:1107:12937:1161
ATGTCGGGAACAGGTTGAACTGTTTATCCCCC
>M03292:11:000000000-AEF91:1:1107:20264:1309
ACAGTCGGTACAGGATGAACTGTATACCCTCC
>M03292:11:000000000-AEF91:1:1106:6869:18942_(reversed)
ATCGACGGTACTGGATGAACTGTATACCCCCC
>M03292:11:000000000-AEF91:1:1107:14720:14180_(reversed)
AGACGCGGTACTGGTTGAACTGTATATCCTCC
>M03292:11:000000000-AEF91:1:1107:8773:12085_(reversed)
ATAGCAGGTACAGGTTGAACTGTTTACCCCCC
>M03292:11:000000000-AEF91:1:1107:9651:14281
ACTAGCGGTACTGGTTGAACAGTTTACCCTCC
>M03292:11:000000000-AEF91:1:1107:13026:8662
ATCGACGGAACTGGATGAACAGTTTACCCCCC
>M03292:11:000000000-AEF91:1:1107:7664:1994
AGTGTAGGTACTGGTTGAACTGTATATCCTCC
>M03292:11:000000000-AEF91:1:1106:3437:19091_(reversed)
ATGTCGGGAACTGGTTGAACTGTTTACCCCCC
>M03292:11:000000000-AEF91:1:1107:4562:14331
AGTGTAGGTACAGGTTGAACAGTTTACCCTCC
>M03292:11:000000000-AEF91:1:1107:23143:2108
ATGTCGGGAACAGGATGAACTGTTTATCCCCC
>M03292:11:000000000-AEF91:1:1107:14622:12080_(reversed)
AGACGCGGTACAGGATGAACTGTTTATCCTCC
>M03292:11:000000000-AEF91:1:1106:22558:19127_(reversed)
AGTGTAGGAACTGGATGAACAGTTTATCCTCC
>M03292:11:000000000-AEF91:1:1107:12908:14357_(reversed)
AGTGTAGGTACTGGATGAACTGTTTACCCTCC
>M03292:11:000000000-AEF91:1:1106:9647:14386_(reversed)
AGTGTAGGTACTGGTTGAACTGTTTACCCTCC
>M03292:11:000000000-AEF91:1:1107:16095:2128_(reversed)
ATCGACGGAACAGGTTGAACTGTTTATCCCCC
>M03292:11:000000000-AEF91:1:1107:24320:12092_(reversed)
ATAGCAGGTACTGGTTGAACAGTTTATCCCCC
>M03292:11:000000000-AEF91:1:1106:21665:14468
AGTGTAGGTACTGGTTGAACAGTTTATCCCCC
>M03292:11:000000000-AEF91:1:1107:14913:8797_(reversed)
AGTGTAGGTACAGGTTGAACTGTATATCCTCC
>M03292:11:000000000-AEF91:1:1106:6282:19211_(reversed)
AGTGTAGGTACAGGTTGAACTGTTTATCCCCC
>M03292:11:000000000-AEF91:1:1106:28172:14509
ACAGTCGGTACAGGTTGAACAGTTTACCCCCC
>M03292:11:000000000-AEF91:1:1107:23443:2130_(reversed)
AGTGTAGGTACAGGTTGAACAGTATATCCTCC
>M03292:11:000000000-AEF91:1:1107:2168:12100_(reversed)
ACAGTCGGAACAGGATGAACAGTTTACCCCCC
>M03292:11:000000000-AEF91:1:1107:5017:14418_(reversed)
ACTAGCGGTACTGGATGAACTGTATACCCTCC
>M03292:11:000000000-AEF91:1:1107:14840:2254
AGACGCGGTACTGGATGAACTGTATACCCCCC
>M03292:11:000000000-AEF91:1:1107:15495:8887_(reversed)
ATGTCGTGTACAGGTTGAACAGTTTATCCCCC
>M03292:11:000000000-AEF91:1:1106:7379:19233_(reversed)
ACTAGCGGTACTGGATGAACAGTATATCCTCC
>M03292:11:000000000-AEF91:1:1106:5483:14518_(reversed)
ATCGACGGTACTGGTTGAACTGTTTACCCCCC
>M03292:11:000000000-AEF91:1:1107:11993:2376
ATCGACGGTACAGGTTGAACTGTATACCCTCC
>M03292:11:000000000-AEF91:1:1107:23646:12137_(reversed)
ATGTCGGGAACTGGTTGAACTGTTTACCCTCC
>M03292:11:000000000-AEF91:1:1106:25910:19288
ATAGCAGGTACTGGATGAACTGTATACCCCCC
>M03292:11:000000000-AEF91:1:1107:27096:12152
AGTGTAGGTACTGGTTGAACAGTTTATCCTCC
>M03292:11:000000000-AEF91:1:1107:9166:14554
ATAGCAGGTACAGGATGAACAGTTTATCCTCC
>M03292:11:000000000-AEF91:1:1107:6896:2384_(reversed)
ATCGACGGTACAGGTTGAACAGTTTACCCTCC
>M03292:11:000000000-AEF91:1:1107:7662:12137
ACAGTCGGAACTGGATGAACTGTATATCCCCC
>M03292:11:000000000-AEF91:1:1107:28646:8880_(reversed)
ACTAGCGGAACAGGTTGAACAGTATACCCTCC
>M03292:11:000000000-AEF91:1:1106:28910:14612
ACAGTCGGTACAGGTTGAACTGTTTACCCTCC
>M03292:11:000000000-AEF91:1:1107:12327:8956
ATCGACGGTACTGGTTGAACTGTTTACCCCCC
>M03292:11:000000000-AEF91:1:1107:11409:14609_(reversed)
AGTGTAGGTACAGGTTGAACTGTTTACCCTCC
>M03292:11:000000000-AEF91:1:1106:9968:14612
AGTGTAGGAACTGGTTGAACAGTTTATCCTCC
>M03292:11:000000000-AEF91:1:1107:8924:8962
AGACGCGGAACTGGTTGAACTGTATATCCTCC
>M03292:11:000000000-AEF91:1:1107:18281:12196_(reversed)
AGTGTAGGTACTGGTTGAACAGTATACCCTCC
>M03292:11:000000000-AEF91:1:1107:17513:14626
ACAGTCGGTACAGGATGAACTGTTTATCCCCC
>M03292:11:000000000-AEF91:1:1106:14532:19348_(reversed)
ATCGACGGAACAGGATGAACAGTTTATCCCCC
>M03292:11:000000000-AEF91:1:1107:22209:9002
ACAGTCGGAACAGGATGAACTGTTTATCCTCC
>M03292:11:000000000-AEF91:1:1107:24467:12218
ATAGCAGGAACTGGATGAACTGTATACCCTCC
>M03292:11:000000000-AEF91:1:1107:7336:14632
ATCGACGGAACTGGTTGAACTGTATACCCTCC
>M03292:11:000000000-AEF91:1:1107:15520:2651_(reversed)
AGTGTAGGTACTGGTTGAACAGTTTACCCTCC
>M03292:11:000000000-AEF91:1:1106:2522:14700_(reversed)
ATAGCAGGTACTGGTTGAACAGTATACCCCCC
>M03292:11:000000000-AEF91:1:1107:7828:14676
ATAGCAGGTACAGGTTGAACAGTATATCCTCC
>M03292:11:000000000-AEF91:1:1107:23013:2675
AGTGTAGGTACAGGTTGAACTGTTTATCCTCC
>M03292:11:000000000-AEF91:1:1106:25404:14758
AGACGCGGTACTGGTTGAACTGTTTATCCCCC
>M03292:11:000000000-AEF91:1:1106:11162:19397_(reversed)
AGTGTAGGAACTGGTTGAACTGTATATCCCCC
>M03292:11:000000000-AEF91:1:1107:9968:9018_(reversed)
ATGTCGGGTACTGGTTGAACTGTATACCCTCC
>M03292:11:000000000-AEF91:1:1107:8286:12280_(reversed)
AGTGTAGGAACTGGTTGAACAGTATATCCCCC
>M03292:11:000000000-AEF91:1:1107:8910:14757_(reversed)
ACTAGCGGAACTGGTTGAACTGTTTATCCTCC
>M03292:11:000000000-AEF91:1:1106:24570:19447
ATCGACGGAACTGGTTGAACTGTTTATCCCCC
>M03292:11:000000000-AEF91:1:1106:10729:14759_(reversed)
AGTGTAGGTACAGGTTGAACAGTTTACCCCCC
>M03292:11:000000000-AEF91:1:1107:18994:9050_(reversed)
ACTAGCGGAACTGGTTGAACTGTTTACCCCCC
>M03292:11:000000000-AEF91:1:1107:25050:2812_(reversed)
ACTAGCGGAACAGGTTGAACTGTATATCCCCC
>M03292:11:000000000-AEF91:1:1106:8239:14811
ATCGACGGAACAGGATGAACAGTTTACCCTCC
>M03292:11:000000000-AEF91:1:1107:20418:9142
AGTGTAGGAACAGGTTGAACAGTTTATCCCCC
>M03292:11:000000000-AEF91:1:1107:19287:12363_(reversed)
ACAGTCGGAACTGGATGAACTGTTTACCCTCC
>M03292:11:000000000-AEF91:1:1107:13362:14843_(reversed)
ATGTCGGGTACTGGTTGAACTGTTTACCCCCC
>M03292:11:000000000-AEF91:1:1107:5005:12367
AGTGTAGGAACTGGTTGAACTGTATATCCTCC
>M03292:11:000000000-AEF91:1:1107:10366:2897_(reversed)
AGTGTAGGAACTGGTTGAACTGTATATCCCCC
>M03292:11:000000000-AEF91:1:1107:15098:14879
AGACGCGGTACAGGTTGAACTGTATATCCTCC
>M03292:11:000000000-AEF91:1:1106:17346:19603_(reversed)
AGACGCGGTACAGGTTGAACTGTTCATCCCCC
>M03292:11:000000000-AEF91:1:1107:18500:12388
ATGTCGGGAACAGGTTGAACTGTTTACCCTCC
>M03292:11:000000000-AEF91:1:1107:27307:9151_(reversed)
ATCGACGGAACTGGTTGAACAGTTTATCCTCC
>M03292:11:000000000-AEF91:1:1106:22202:14859_(reversed)
AGACGCGGAACTGGTTGAACTGTTTATCCCCC
>M03292:11:000000000-AEF91:1:1107:28713:12409
ATAGCAGGTACTGGATGAACTGTTTACCCCCC
>M03292:11:000000000-AEF91:1:1107:26356:9165
ACTAGCGGTACTGGTTGAACAGTTTATCCTCC
>M03292:11:000000000-AEF91:1:1107:16222:14916_(reversed)
AGACGCGGTACTGGTTGAACTGTTTATCCCCC
>M03292:11:000000000-AEF91:1:1106:11755:19704
ACTAGCGGAACAGGTTGAACTGTATATCCCCC
>M03292:11:000000000-AEF91:1:1107:5297:9171
ATCGACGGAACTGGATGAACTGTTTACCCTCC
>M03292:11:000000000-AEF91:1:1106:21750:14941_(reversed)
AGTGTAGGTACTGGTTGAACTGTTTACCCTCC
>M03292:11:000000000-AEF91:1:1107:18672:14940
AGACGCGGTACAGGATGAACTGTTTATCCTCC
>M03292:11:000000000-AEF91:1:1107:19673:9241
AGTGTAGGTACTGGTTGAACTGTATATCCTCC
>M03292:11:000000000-AEF91:1:1107:8174:12446_(reversed)
AGTGTAGGTACTGGTTGAACTGTATATCCCCC
>M03292:11:000000000-AEF91:1:1107:2228:14959
ATCGACGGTACTGGATGAACTGTATACCCCCC
>M03292:11:000000000-AEF91:1:1106:16108:19785_(reversed)
ACAGTCGGAACTGGTTGAACTGTTTACCCTCC
>M03292:11:000000000-AEF91:1:1107:8241:3187_(reversed)
ATGTCGGGTACTGGTTGAACAGTTTATCCTCC
>M03292:11:000000000-AEF91:1:1107:3367:14972
ATCGACGGTACTGGATGAACTGTTTACCCTCC
>M03292:11:000000000-AEF91:1:1106:23297:14979_(reversed)
ATCGACGGAACTGGATGAACAGTATATCCTCC
>M03292:11:000000000-AEF91:1:1106:3988:19890
ATAGCAGGTACTGGATGAACAGTATATCCTCC
>M03292:11:000000000-AEF91:1:1107:8324:9251_(reversed)
ACAGTCGGTACTGGTTGAACAGTTTACCCTCC
>M03292:11:000000000-AEF91:1:1107:19068:15181
AGTGTAGGAACAGGTTGAACAGTTTATCCTCC
>M03292:11:000000000-AEF91:1:1107:10208:12489_(reversed)
AGTGTAGGAACTGGTTGAACTGTATACCCTCC
>M03292:11:000000000-AEF91:1:1107:25063:12511
AGACGCGGTACTGGTTGAACAGTTTATCCTCC
>M03292:11:000000000-AEF91:1:1107:6639:3413_(reversed)
AGTGTAGGTACAGGTTGAACAGTTTATCCCCC
>M03292:11:000000000-AEF91:1:1106:8526:15096
ATAGCAGGTACTGGATGAACAGTATACCCTCC
>M03292:11:000000000-AEF91:1:1107:10076:3456
ATGTCGGGTACTGGTTGAACAGTTTACCCTCC
>M03292:11:000000000-AEF91:1:1106:24025:20002_(reversed)
ATCGACGGAACAGGTTGAACTGTTTACCCCCC
>M03292:11:000000000-AEF91:1:1107:15404:9270_(reversed)
ACAGTCGGTACAGGTTGAACTGTTTACCCCCC
>M03292:11:000000000-AEF91:1:1107:19712:15254_(reversed)
AGTGTAGGAACTGGTTGAACTGTTTACCCTCC
>M03292:11:000000000-AEF91:1:1106:5298:15230
AGACGCGGTACTGGTTGAACTGTATATCCCCC
>M03292:11:000000000-AEF91:1:1107:23806:9317
ACTAGCGGAACAGGTTGAACTGTTTATCCTCC
>M03292:11:000000000-AEF91:1:1107:4696:15290
AGACGCGGTACAGGTTGAACTGTTTATCCCCC
>M03292:11:000000000-AEF91:1:1107:15498:12517_(reversed)
ATAGCAGGTACAGGTTGAACTGTTTATCCCCC
>M03292:11:000000000-AEF91:1:1107:26043:15324
ACAGTCGGAACAGGTTGAACTGTATACCCTCC
>M03292:11:000000000-AEF91:1:1107:24304:3515_(reversed)
AGTGTAGGTACAGGTTGAACTGTTTACCCTCC
>M03292:11:000000000-AEF91:1:1106:24646:20024_(reversed)
ATCGATGGTACTGGTTGAACTGTTTATCCTCC
>M03292:11:000000000-AEF91:1:1107:7335:15350
ATGTCGGGAACTGGATGAACTGTTTACCCCCC
>M03292:11:000000000-AEF91:1:1107:7041:9328_(reversed)
AGTGTAGGTACAGGTTGAACTGTTTACCCTCC
>M03292:11:000000000-AEF91:1:1107:19305:12534_(reversed)
ATAGCAGGAACTGGATGAACTGTATATCCCCC
>M03292:11:000000000-AEF91:1:1107:3257:15445
ATAGCAGGAACTGGTTGAACTGTTTATCCTCC
>M03292:11:000000000-AEF91:1:1107:7490:3571_(reversed)
ATAGCAGGTACTGGTTGAACTGTATACCCTCC
>M03292:11:000000000-AEF91:1:1106:6908:20260
AGACGCGGTACAGGTTGAACAGTATATCCTCC
>M03292:11:000000000-AEF91:1:1107:15815:9400_(reversed)
ATGTCGGGTACTGGTTGAACAGTTTATCCTCC
>M03292:11:000000000-AEF91:1:1107:25729:12534_(reversed)
ATGTCGGGTACAGGTTGAACAGTATACCCTCC
>M03292:11:000000000-AEF91:1:1107:15248:3737
AGACGCGGAACTGGTTGAACTGTTTACCCTCC
>M03292:11:000000000-AEF91:1:1106:21488:20297
AGACGCGGTACAGGTTGAACTGTATACCCTCC
>M03292:11:000000000-AEF91:1:1107:24607:9417
AGACGCGGTACAGGATGAACTGTTTATCCCCC
>M03292:11:000000000-AEF91:1:1107:7183:12536
AGACGCGGTACAGGATGAACTGTTTATCCCCC
>M03292:11:000000000-AEF91:1:1107:9998:15636
AGTGTAGGAACAGGTTGAACTGTATATCCCCC
>M03292:11:000000000-AEF91:1:1107:13730:9450
AGACGCGGAACAGGTTGAACTGTATATCCTCC
>M03292:11:000000000-AEF91:1:1106:3778:20316
ATCGACGGTACTGGATGAACAGTTTACCCCCC
>M03292:11:000000000-AEF91:1:1107:26786:15653
ATCGACGGTACAGGTTGAACAGTTTATCCCCC
>M03292:11:000000000-AEF91:1:1107:4939:9498
ACAGTCGGTACAGGTTGAACAGTTTATCCCCC
>M03292:11:000000000-AEF91:1:1106:4355:20388
AGACGCGGTACTGGTTGAACTGTTTATCCTCC
>M03292:11:000000000-AEF91:1:1107:25889:12606
ACTAGCGGTACAGGATGAACTGTATACCCCCC
>M03292:11:000000000-AEF91:1:1107:16364:3737_(reversed)
ATCGACGGAACTGGTTGAACAGTTTACCCCCC
>M03292:11:000000000-AEF91:1:1106:19663:20507
AGTGTAGGTACTGGTTGAACTGTATATCCTCC
>M03292:11:000000000-AEF91:1:1107:15145:3744
AGTGTAGGTACTGGTTGAACTGTTTACCCTCC
>M03292:11:000000000-AEF91:1:1107:3555:15675_(reversed)
ACTAGCGGAACAGGATGAACAGTATATCCTCC
>M03292:11:000000000-AEF91:1:1107:9599:9501_(reversed)
ACAGTCGGAACTGGTTGAACTGTTTACCCTCC
>M03292:11:000000000-AEF91:1:1107:17870:12617_(reversed)
ATCGACGGTACTGGTTGAACTGTATACCCCCC
>M03292:11:000000000-AEF91:1:1107:3422:9548
AGTGTAGGAACTGGTTGAACAGTTTATCCTCC
>M03292:11:000000000-AEF91:1:1107:23659:3929_(reversed)
AGTGTAGGTACTGGATGAACTGTATACCCCCC
>M03292:11:000000000-AEF91:1:1106:21113:20523_(reversed)
ATAGCAGGTACTGGATGAACAGTTTATCCTCC
>M03292:11:000000000-AEF91:1:1107:2678:15675_(reversed)
ACAGTCGGAACTGGATGAACTGTTTACCCTCC
>M03292:11:000000000-AEF91:1:1107:12849:12629_(reversed)
AGACGCGGTACAGGATGAACTGTATATCTCCC
>M03292:11:000000000-AEF91:1:1107:28222:15711
AGACGCGGTACAGGTTGAACTGTTTACCCCCC
>M03292:11:000000000-AEF91:1:1107:22745:9566_(reversed)
ATAGCAGGTACTGGTTGAACAGTATACCCCCC
>M03292:11:000000000-AEF91:1:1107:25869:15720
ATAGCAGGTACAGGATGAACTGTTTATCCCCC
>M03292:11:000000000-AEF91:1:1107:9201:3963_(reversed)
ATGTCGGGTACTGGTTGAACTGTTTATCCCCC
>M03292:11:000000000-AEF91:1:1107:19683:12694_(reversed)
ATGTCGGGTACAGGATGAACTGTTTATCCCCC
>M03292:11:000000000-AEF91:1:1107:29470:15770
AGTGTAGGAACAGGTTGAACTGTTTACCCCCC
>M03292:11:000000000-AEF91:1:1107:10152:9657_(reversed)
AGACGCGGTACTGGTTGAACTGTATATCCCCC
>M03292:11:000000000-AEF91:1:1107:10519:12714_(reversed)
AGTGTAGGAACAGGTTGAACTGTTTACCCTCC
>M03292:11:000000000-AEF91:1:1107:17558:3964_(reversed)
ATAGCAGGTACTGGATGAACTGTATATCCTCC
>M03292:11:000000000-AEF91:1:1107:20755:15780_(reversed)
AGACGCGGAACTGGTTGAACAGTTTATCCCCC
>M03292:11:000000000-AEF91:1:1107:7364:18104
ATCGACGGAACAGGTTGAACAGTATATCCTCC
>M03292:11:000000000-AEF91:1:1107:16643:9674_(reversed)
ACTAGCGGTACAGGTTGAACAGTTTATCCCCC
>M03292:11:000000000-AEF91:1:1107:6146:12789_(reversed)
ATCGACGGAACTGGTTGAACTGTATATCCCCC
>M03292:11:000000000-AEF91:1:1107:3866:15808
ATCGACGGTACAGGTTGAACTGTATATCCTCC
>M03292:11:000000000-AEF91:1:1107:22675:9714
AGACGCGGTACAGGTTGAACTGTTTATCCTCC
>M03292:11:000000000-AEF91:1:1107:18400:12813
ATCGACGGTACTGGATGAACAGTATATCCTCC
>M03292:11:000000000-AEF91:1:1107:10900:3987_(reversed)
ATCGACGGAACTGGATGAACAGTTTACCCTCC
>M03292:11:000000000-AEF91:1:1107:26586:9821
ACTAGCGGAACTGGTTGAACAGTTTATCCCCC
>M03292:11:000000000-AEF91:1:1107:15926:18126_(reversed)
ATCGACGGTACAGGATGAACTGTTTACCCTCC
>M03292:11:000000000-AEF91:1:1107:23137:18171
ACTAGCGGAACTGGTTGAACAGTTTACCCTCC
>M03292:11:000000000-AEF91:1:1107:26318:12954
ACTAGCGGTACTGGTTGAACAGTATATCCTCC
>M03292:11:000000000-AEF91:1:1107:3529:9828_(reversed)
ATGTCGGGTACTGGATGAACAGTTTATCCCCC
>M03292:11:000000000-AEF91:1:1107:13934:12996
AGTGTAGGAACAGGATGAACTGTTTACCCTCC
>M03292:11:000000000-AEF91:1:1107:14592:4091_(reversed)
ACTAGCGGAACTGGTTGAACAGTTTATCCTCC
>M03292:11:000000000-AEF91:1:1107:8986:13077
AGTGTAGGAACAGGTTGAACAGTTTATCCTCC
>M03292:11:000000000-AEF91:1:1107:16060:9841
ATAGCAGGTACAGGTTGAACTGTTTATCCCCC
>M03292:11:000000000-AEF91:1:1107:23741:18190_(reversed)
AGACGCGGTACAGGTTGAACTGTTTATCCTCC
>M03292:11:000000000-AEF91:1:1107:3928:9844
ATAGCAGGTACTGGATGAACTGTATACCCTCC
>M03292:11:000000000-AEF91:1:1107:9064:15862_(reversed)
ACTAGCGGTACAGGTTGAACTGTTTATCCTCC
>M03292:11:000000000-AEF91:1:1107:24596:4102_(reversed)
ATGTCGGGAACTGGATGAACTGTTTATCCTCC
>M03292:11:000000000-AEF91:1:1107:24630:9877
AGACGCGGAACAGGTTGAACTGTATATCCTCC
>M03292:11:000000000-AEF91:1:1107:11187:18243_(reversed)
ATAGCAGGTACAGGATGAACTGTTTACCCCCC
>M03292:11:000000000-AEF91:1:1107:20195:9945
ATAGCAGGTACAGGATGAACAGTTTACCCTCC
>M03292:11:000000000-AEF91:1:1107:10987:23640
ACAGTCGGTACAGGTTGAACTGTTTACCCTCC
>M03292:11:000000000-AEF91:1:1107:11744:18250
ACAGTCGGTACAGGTTGAACTGTTTATCCTCC
>M03292:11:000000000-AEF91:1:1107:13010:23659
AGACGCGGAACAGGTTGAACTGTTTATCCTCC
>M03292:11:000000000-AEF91:1:1107:6980:4149_(reversed)
ACAGTCGGTACTGGTTGAACTGTATACCCCCC
>M03292:11:000000000-AEF91:1:1107:19139:13166_(reversed)
AGACGCGGAACAGGTTGAACTGTATATCCCCC
>M03292:11:000000000-AEF91:1:1107:12910:23860
ACAGTCGGAACTGGTTGAACTGTTTATCCTCC
>M03292:11:000000000-AEF91:1:1107:6490:9967_(reversed)
ATAGCAGGAACAGGATGAACTGTTTATCCCCC
>M03292:11:000000000-AEF91:1:1107:6264:13213
ATCGACGGTACTGGTTGAACTGTATACCCTCC
>M03292:11:000000000-AEF91:1:1107:12636:18253_(reversed)
AGACGCGGTACTGGTTGAACAGTATATCCCCC
>M03292:11:000000000-AEF91:1:1107:5809:15928_(reversed)
ACAGTCGGTACAGGATGAACTGTTTATCCCCC
>M03292:11:000000000-AEF91:1:1107:16329:4255_(reversed)
ATCGACGGTACTGGTTGAACTGTATATCCCCC
>M03292:11:000000000-AEF91:1:1107:13977:13232
ATGTCGGGTACTGGTTGAACAGTTTATCCTCC
>M03292:11:000000000-AEF91:1:1107:25806:18262
ATAGCAGGTACAGGTTGAACAGTTTATCCCCC
>M03292:11:000000000-AEF91:1:1107:10492:15974
AGACGCGGTACAGGTTGAACAGTTTATCCTCC
>M03292:11:000000000-AEF91:1:1107:23833:23989_(reversed)
ATCGACGGTACAGGATGAACTGTATACCCTCC
>M03292:11:000000000-AEF91:1:1107:9811:9971_(reversed)
AGACGCGGTACAGGTTGAACAGTATATCCCCC
>M03292:11:000000000-AEF91:1:1107:12682:18336
ATCGACGGAACTGGATGAACAGTTTACCCCCC
>M03292:11:000000000-AEF91:1:1107:26129:16063
ATAGCAGGTACAGGTTGAACAGTATATCCTCC
>M03292:11:000000000-AEF91:1:1107:13977:23997
ATGTCGGGAACTGGTTGAACTGTTTATCCTCC
>M03292:11:000000000-AEF91:1:1107:12655:10088
AGACGCGGTACTGGATGAACTGTATATCCCCC
>M03292:11:000000000-AEF91:1:1107:10847:4438_(reversed)
AGACGCGGAACAGGTTGAACTGTTTACCCCCC
>M03292:11:000000000-AEF91:1:1107:7502:13238_(reversed)
ATCGACGGAACTGGTTGAACTGTTTACCCCCC
>M03292:11:000000000-AEF91:1:1107:15469:24117
ATCGACGGTACTGGTTGAACAGTTTACCCTCC
>M03292:11:000000000-AEF91:1:1107:7747:10095
ACTAGCGGTACAGGTTGAACTGTATACCCTCC
>M03292:11:000000000-AEF91:1:1107:19680:16067_(reversed)
AGTGTAGGTACAGGTTGAACAGTTTATCCTCC
>M03292:11:000000000-AEF91:1:1107:20475:18377_(reversed)
ATCGACGGTACAGGTTGAACTGTATATCCTCC
>M03292:11:000000000-AEF91:1:1107:27693:10151
AGTGTAGGTACTGGTTGAACTGTATATCCTCC
>M03292:11:000000000-AEF91:1:1107:23026:16078
ATCGACGGAACTGGTTGAACAGTATACCCTCC
>M03292:11:000000000-AEF91:1:1107:11423:13280_(reversed)
ATAGCAGGTACTGGTTGAACTGTTTACCCTCC
>M03292:11:000000000-AEF91:1:1107:7356:16206
AGTGTAGGTACAGGATGAACTGTATACCCTCC
>M03292:11:000000000-AEF91:1:1107:21961:18395_(reversed)
ACAGTCGGTACTGGATGAACTGTTTATCCCCC
>M03292:11:000000000-AEF91:1:1107:9875:24295
ATAGCAGGAACAGGTTGAACAGTTTATCCCCC
>M03292:11:000000000-AEF91:1:1107:5148:18423
ATAGCAGGAACTGGTTGAACAGTTTATCCCCC
>M03292:11:000000000-AEF91:1:1107:17213:13304_(reversed)
ATCGACGGTACAGGTTGAACTGTTTACCCCCC
>M03292:11:000000000-AEF91:1:1107:16058:24338
ATCGACGGTACTGGATGAACTGTATATCCCCC
>M03292:11:000000000-AEF91:1:1107:11447:16287_(reversed)
AGTGTAGGTACTGGTTGAACTGTATATCCTCC
>M03292:11:000000000-AEF91:1:1107:18084:24596
ATAGCAGGTACAGGTTGAACAGTTTACCCTCC
>M03292:11:000000000-AEF91:1:1107:28057:16338
ATAGCAGGAACAGGTTGAACTGTATACCCTCC
>M03292:11:000000000-AEF91:1:1107:11793:25069
AGTGTAGGTACTGGTTGAACAGTTTATCCTCC
>M03292:11:000000000-AEF91:1:1107:24567:18544_(reversed)
ATGTCGGGAACAGGTTGAACTGTTTATCCCCC
>M03292:11:000000000-AEF91:1:1107:11895:18564
AGACGCGGAACTGGTTGAACTGTTTACCCCCC
>M03292:11:000000000-AEF91:1:1107:21001:25102_(reversed)
ACAGTCGGTACTGGTTGAACTGTTTACCCTCC
>M03292:11:000000000-AEF91:1:1107:17736:16382_(reversed)
ATGTCGGGAACAGGTTGAACTGTTTATCCTCC
>M03292:11:000000000-AEF91:1:1107:21504:25156_(reversed)
ACTAGCGGAACAGGTTGAACAGTTTATCCTCC
>M03292:11:000000000-AEF91:1:1107:28269:16567
ATGTCGGGAACTGGATGAACAGTATATCCTCC
>M03292:11:000000000-AEF91:1:1107:22862:18618_(reversed)
CGACGCGGTACAGGTTGAACTGTTTATCCCCC
>M03292:11:000000000-AEF91:1:1107:9214:13419_(reversed)
AGACGCGGTACAGGTTGAACTGTTTACCCTCC
>M03292:11:000000000-AEF91:1:1107:17547:16578_(reversed)
ATCGACGGAACAGGTTGAACTGTATATCCTCC
>M03292:11:000000000-AEF91:1:1107:13591:18632_(reversed)
ATCGACGGTACAGGATGAACAGTTTATCCCCC
>M03292:11:000000000-AEF91:1:1108:20212:1120_(reversed)
NTAGCAGGAACAGGTTGAACTGTTTATCCCCC
>M03292:11:000000000-AEF91:1:1107:7462:13439_(reversed)
ACAGTCGGTACTGGTTGAACTGTTTATCCTCC
>M03292:11:000000000-AEF91:1:1107:4145:16626
ACTAGCGGTACTGGTTGAACAGTATATCCTCC
>M03292:11:000000000-AEF91:1:1108:5627:6989_(reversed)
ACAGTCGGTACTGGTTGAACAGTATATCCTCC
>M03292:11:000000000-AEF91:1:1107:27316:13470
AGTGTAGGAACTGGTTGAACTGTTTACCCTCC
>M03292:11:000000000-AEF91:1:1107:27539:16701
AGTGTAGGTACTGGTTGAACTGTTTACCCCCC
>M03292:11:000000000-AEF91:1:1107:4920:18636_(reversed)
ATAGCAGGTACAGGTTGAACAGTTTATCCTCC
>M03292:11:000000000-AEF91:1:1108:19357:1349_(reversed)
AGTGTAGGTACTGGATGAACAGTTTACCCCCC
>M03292:11:000000000-AEF91:1:1107:13733:18693
ACTAGCGGAACTGGTTGAACTGTTTACCCTCC
>M03292:11:000000000-AEF91:1:1108:25824:7045_(reversed)
AGACGCGGAACTGGTTGAACAGTATATCCTCC
>M03292:11:000000000-AEF91:1:1107:18121:13502_(reversed)
ACTAGCGGTACAGGATGAACAGTTTATCCCCC
>M03292:11:000000000-AEF91:1:1107:6651:16848_(reversed)
ACTAGCGGTACAGGATGAACAGTTTACCCTCC
>M03292:11:000000000-AEF91:1:1107:24254:18701
ACTAGCGGTACAGGATGAACAGTATACCCCCC
>M03292:11:000000000-AEF91:1:1108:12770:1576_(reversed)
AGACGCGGTACTGGTTGAACTGTTTATCCTCC
>M03292:11:000000000-AEF91:1:1108:12040:7132_(reversed)
ATCGACGGTACTGGATGAACTGTATACCCCCC
>M03292:11:000000000-AEF91:1:1107:13575:13555_(reversed)
AGACGCGGTACAGGTTGAACAGTTTATCCTCC
>M03292:11:000000000-AEF91:1:1108:18901:1653
ATCGACGGTACTGGTTGAACAGTTTATCCCCC
>M03292:11:000000000-AEF91:1:1107:11877:16862_(reversed)
AGTGTAGGAACAGGATGAACTGTATATCCCCC
>M03292:11:000000000-AEF91:1:1107:15715:13592
ATGTCGGGTACTGGTTGAACAGTTTATCCTCC
>M03292:11:000000000-AEF91:1:1107:26750:16910
ACTAGCGGTACAGGTTGAACTGTTTATCCCCC
>M03292:11:000000000-AEF91:1:1108:19324:1910_(reversed)
AGTGTAGGAACTGGTTGAACAGTTTATCCTCC
>M03292:11:000000000-AEF91:1:1107:16775:13607_(reversed)
AGTGTAGGTACAGGTTGAACTGTTTATCCCCC
>M03292:11:000000000-AEF91:1:1107:20420:18821_(reversed)
AGTGTAGGAACTGGATGAACAGTTTATCCCCC
>M03292:11:000000000-AEF91:1:1108:5430:7255
AGACGCGGAACAGGTTGAACTGTTTATCCCCC
>M03292:11:000000000-AEF91:1:1107:9956:16913_(reversed)
ATAGCAGGTACTGGATGAACTGTTTATCCCCC
>M03292:11:000000000-AEF91:1:1107:15566:13698
ATAGCAGGTACTGGTTGAACTGTTTACCCCCC
>M03292:11:000000000-AEF91:1:1107:18774:19004
ATCGACGGTACTGGATGAACTGTATATCCCCC
>M03292:11:000000000-AEF91:1:1108:17613:1910_(reversed)
ATGTCGGGTACAGGATGAACTGTTTACCCCCC
>M03292:11:000000000-AEF91:1:1107:11750:19036
ACTAGCGGTACTGGTTGAACTGTTTATCCCCC
>M03292:11:000000000-AEF91:1:1108:19863:7339_(reversed)
ATCGACGGTACAGGTTGAACTGTATATCCCCC
>M03292:11:000000000-AEF91:1:1107:17668:16935_(reversed)
AGACGCGGAACAGGTTGAACTGTTTACCCTCC
>M03292:11:000000000-AEF91:1:1107:4857:19110
ACAGTCGGTACAGGTTGAACTGTTTATCCCCC
>M03292:11:000000000-AEF91:1:1107:11067:13744_(reversed)
ATCGACGGAACTGGTTGAACTGTTTATCCCCC
>M03292:11:000000000-AEF91:1:1108:13134:1944_(reversed)
AGTGTAGGAACTGGTTGAACTGTATATCCCCC
>M03292:11:000000000-AEF91:1:1108:14251:1965
ATGTCGGGAACTGGATGAACAGTTTACCCTCC
>M03292:11:000000000-AEF91:1:1108:8590:7387_(reversed)
AGACGCGGTACTGGTTGAACTGTATATCCCCC
>M03292:11:000000000-AEF91:1:1107:12666:16940_(reversed)
AGACGCGGAACTGGTTGAACTGTATATCCCCC
>M03292:11:000000000-AEF91:1:1107:4014:19169_(reversed)
AGACGCGGTACTGGATGAACAGTTTATCCCCC
>M03292:11:000000000-AEF91:1:1108:18484:7470
AGTGTAGGTACTGGATGAACAGTTTATCCTCC
>M03292:11:000000000-AEF91:1:1107:11253:16944
ACAGTCGGTACAGGTTGAACTGTTTATCCCCC
>M03292:11:000000000-AEF91:1:1107:14195:19217
ACAGTCGGTACAGGTTGAACTGTTTACCCTCC
>M03292:11:000000000-AEF91:1:1108:19791:7485
ATCGACGGTACTGGATGAACAGTTTACCCCCC
>M03292:11:000000000-AEF91:1:1108:19308:2057_(reversed)
AGACGCGGTACTGGTTGAACTGTTTACCCCCC
>M03292:11:000000000-AEF91:1:1107:2530:16957_(reversed)
ACTAGCGGAACTGGTTGAACTGTTTACCCCCC
>M03292:11:000000000-AEF91:1:1107:8502:19249_(reversed)
ACTAGCGGTACAGGTTGAACTGTATATCCTCC
>M03292:11:000000000-AEF91:1:1108:7410:7492_(reversed)
ATAGCAGGTACAGGATGAACTGTTTATCCCCC
>M03292:11:000000000-AEF91:1:1108:11602:2142_(reversed)
AGTGTAGGAACAGGTTGAACAGTATATCCTCC
>M03292:11:000000000-AEF91:1:1107:24639:19259
ATAGCAGGAACTGGTTGAACTGTATACCCTCC
>M03292:11:000000000-AEF91:1:1108:16526:2335
ACAGTCGGAACTGGTTGAACAGTTTATCCCCC
>M03292:11:000000000-AEF91:1:1107:6884:19288
ATGTCGGGTACTGGTTGAACAGTATATCCTCC
>M03292:11:000000000-AEF91:1:1108:16897:2566
AGTGTATGAACTGGTTGAACAGTTTATCCCCC
>M03292:11:000000000-AEF91:1:1108:3381:7559_(reversed)
ATCGACGGAACTGGATGAACTGTTTACCCCCC
>M03292:11:000000000-AEF91:1:1107:24186:19302
AGACGCGGAACTGGTTGAACTGTATACCCTCC
>M03292:11:000000000-AEF91:1:1107:17310:17053_(reversed)
AGTGTAGGAACAGGATGAACAGTATACCCTCC
>M03292:11:000000000-AEF91:1:1108:12826:2916_(reversed)
ATCGACGGAACAGGTTGAACAGTATATCCCCC
>M03292:11:000000000-AEF91:1:1107:24407:19350_(reversed)
AGTGTAGGTACTGGTTGAACTGTTTACCCTCC
>M03292:11:000000000-AEF91:1:1108:24316:10868_(reversed)
ATGTCGGGTACTGGTTGAACAGTATATCCTCC
>M03292:11:000000000-AEF91:1:1108:10655:7752_(reversed)
ACTAGCGGAACAGGTTGAACAGTATATCCTCC
>M03292:11:000000000-AEF91:1:1107:7463:19356
ATGTCGGGTACTGGATGAACTGTTTACCCCCC
>M03292:11:000000000-AEF91:1:1108:12640:2924
AGTGTAGGTACAGGATGAACAGTTTACCCTCC
>M03292:11:000000000-AEF91:1:1107:22322:17086_(reversed)
ACTAGCGGTACTGGTTGAACAGTTTATCCTCC
>M03292:11:000000000-AEF91:1:1108:11442:2954
ATAGCAGGTACAGGTTGAACAGTATACCCCCC
>M03292:11:000000000-AEF91:1:1107:25944:17095
AGTGTAGGTACTGGTTGAACAGTTTATCCTCC
>M03292:11:000000000-AEF91:1:1108:14863:7765
ATGTCGGGAACAGGTTGAACTGTATATCCTCC
>M03292:11:000000000-AEF91:1:1108:14032:3297
AGTGTAGGTACTGGATGAACAGTTTATCCTCC
>M03292:11:000000000-AEF91:1:1107:20040:19381_(reversed)
AGACGCGGAACTGGATGAACAGTTTACCCCCC
>M03292:11:000000000-AEF91:1:1108:24196:3332
ATCAACGGTACTGGATGAACTGTATACCCCCC
>M03292:11:000000000-AEF91:1:1108:7085:3337
ATCGACGGAACTGGTTGAACTGTTTACCCCCC
>M03292:11:000000000-AEF91:1:1107:14052:17208_(reversed)
ACTAGCGGTACTGGATGAACTGTTTACCCCCC
>M03292:11:000000000-AEF91:1:1108:11864:7862_(reversed)
ACTAGCGGTACAGGATGAACTGTTTACCCTCC
>M03292:11:000000000-AEF91:1:1107:6213:19456
ATCGACGGTACTGGATGAACAGTTTACCCTCC
>M03292:11:000000000-AEF91:1:1108:27856:10935_(reversed)
AGACGCGGAACAGGTTGAACTGTATATCCCCC
>M03292:11:000000000-AEF91:1:1107:4063:17239_(reversed)
AGACGCGGAACAGGATGAACTGTTTACCCCCC
>M03292:11:000000000-AEF91:1:1108:10170:7892_(reversed)
ACTAGCGGAACTGGTTGAACAGTATATCCTCC
>M03292:11:000000000-AEF91:1:1108:23273:14848_(reversed)
ATCGACGGAACTGGTTGAACTGTTTACCCTCC
>M03292:11:000000000-AEF91:1:1107:27294:19481
ACAGTCGGTACTGGTTGAACAGTTTACCCTCC
>M03292:11:000000000-AEF91:1:1108:5061:10945
AGACGCGGTACTGGTTGAACTGTTTATCCCCC
>M03292:11:000000000-AEF91:1:1107:7278:17280
AGTGTAGGTACAGGTTGAACAGTTTACCCTCC
>M03292:11:000000000-AEF91:1:1108:26747:7892
ATCGACGGTACAGGTTGAACAGTATACCCCCC
>M03292:11:000000000-AEF91:1:1108:14142:7918
ACTAGCGGTACTGGATGAACTGTTTATCCCCC
>M03292:11:000000000-AEF91:1:1108:18159:3402
ATCGACGGTACAGGTTGAACTGTTTATCCCCC
>M03292:11:000000000-AEF91:1:1108:17127:15044_(reversed)
AGTGTAGGAACTGGTTGAACTGTTTATCCCCC
>M03292:11:000000000-AEF91:1:1107:9086:19535_(reversed)
ACAGTCGGTACAGGATGAACAGTTTACCCCCC
>M03292:11:000000000-AEF91:1:1108:19154:7935
ACTAGCGGAACAGGTTGAACTGTATATCCTCC
>M03292:11:000000000-AEF91:1:1107:20676:17333_(reversed)
ATAGCAGGTACTGGATGAACAGTTTACCCCCC
>M03292:11:000000000-AEF91:1:1108:23271:3438
ACTAGCGGTACTGGTTGAACTGTTTACCCTCC
>M03292:11:000000000-AEF91:1:1108:24257:15054
ATAGCAGGTACTGGTTGAACTGTTTACCCCCC
>M03292:11:000000000-AEF91:1:1107:3582:17374
ATAGCAGGTACAGGTTGAACTGTTTATCCCCC
>M03292:11:000000000-AEF91:1:1108:11642:3733
AGTGTAGGAACTGGATGAACTGTTTACCCTCC
>M03292:11:000000000-AEF91:1:1107:18592:17387
ATGTCGGGTACAGGATGAACTGTTTATCCTCC
>M03292:11:000000000-AEF91:1:1108:24795:7937_(reversed)
ATAGCAGGTACTGGTTGAACAGTTTATCCCCC
>M03292:11:000000000-AEF91:1:1108:18982:11017_(reversed)
ACTAGCGGTACTGGTTGAACTGTATACCCCCC
>M03292:11:000000000-AEF91:1:1108:7808:15072_(reversed)
ACTAGCGGTACAGGATGAACTGTTTATCCCCC
>M03292:11:000000000-AEF91:1:1108:24295:8005
AGTGTAGGTACAGGTTGAACTGTTTATCCCCC
>M03292:11:000000000-AEF91:1:1108:13861:11058
AGACGCGGTACAGGTTGAACAGTTTATCCTCC
>M03292:11:000000000-AEF91:1:1108:9762:3763_(reversed)
ATGTCGGGTACTGGATGAACTGTTTACCCTCC
>M03292:11:000000000-AEF91:1:1107:19780:19853
AGACGCGGTACAGGTTGAACAGTTTATCCTCC
>M03292:11:000000000-AEF91:1:1108:20888:8027
AGACGCGGTACTGGATGAACAGTATATCCCCC
>M03292:11:000000000-AEF91:1:1107:3703:17406_(reversed)
ACAGTCGGTACAGGTTGAACTGTTTACCCTCC
>M03292:11:000000000-AEF91:1:1107:25895:19870
ACAGTCGGTACAGGATGAACTGTTTACCCTCC
>M03292:11:000000000-AEF91:1:1107:10382:20140
AGTGTAGGTACTGGATGAACTGTTTATCCCCC
>M03292:11:000000000-AEF91:1:1108:11607:11069_(reversed)
ATGTCGGGAACTGGTTGAACTGTTTACCCTCC
>M03292:11:000000000-AEF91:1:1108:21528:3802_(reversed)
ATAGCAGGTACTGGATGAACTGTTTATCCCCC
>M03292:11:000000000-AEF91:1:1107:11011:17414
ATGTCGGGTACAGGTTGAACTGTTTACCCTCC
>M03292:11:000000000-AEF91:1:1108:6048:8029_(reversed)
AGTGTAGGTACTGGTTGAACTGTTTATCCTCC
>M03292:11:000000000-AEF91:1:1108:21426:15083_(reversed)
ATCGACGGTACAGGATGAACTGTATACCCTCC
>M03292:11:000000000-AEF91:1:1107:15514:17587
ATGTCGGGTACTGGTTGAACTGTATATCCCCC
>M03292:11:000000000-AEF91:1:1108:23490:8117
AGTGTAGGTACAGGTTGAACTGTTTACCCCCC
>M03292:11:000000000-AEF91:1:1107:23170:20140_(reversed)
ATGTCGGGTACTGGATGAACAGTTTATCCCCC
>M03292:11:000000000-AEF91:1:1108:6430:4071
ACTAGCGGTACTGGTTGAACTGTATACTCCCC
>M03292:11:000000000-AEF91:1:1108:21985:8123
ACTAGCGGAACTGGATGAACTGTTTATCCCCC
>M03292:11:000000000-AEF91:1:1108:20406:15106_(reversed)
ACTAGCGGTACTGGATGAACAGTTTATCCCCC
>M03292:11:000000000-AEF91:1:1107:10190:20145
ACAGTCGGAACAGGTTGAACTGTATATCCTCC
>M03292:11:000000000-AEF91:1:1108:9445:8142
ATCGACGGAACAGGTTGAACTGTTTATCCCCC
>M03292:11:000000000-AEF91:1:1108:17900:11165_(reversed)
GGTGTAGGTACAGGATGAACAGTTTACCCTCC
>M03292:11:000000000-AEF91:1:1107:9047:17595_(reversed)
AGACGCGGAACAGGTTGAACTGTATATCCTCC
>M03292:11:000000000-AEF91:1:1108:16738:8221
AGACGCGGTACTGGTTGAACAGTATACCCTCC
>M03292:11:000000000-AEF91:1:1108:13083:4087_(reversed)
ATCGACGGAACTGGTTGAACTGTTTATCCCCC
>M03292:11:000000000-AEF91:1:1107:12826:20143_(reversed)
ACAGTCGGAACAGGATGAACTGTTTACCCCCC
>M03292:11:000000000-AEF91:1:1108:22660:15111_(reversed)
ATAGCAGGAACTGGTTGAACTGTTTATCCTCC
>M03292:11:000000000-AEF91:1:1108:25399:8227
AGTGTAGGAACTGGATGAACAGTTTACCCTCC
>M03292:11:000000000-AEF91:1:1107:20634:20149
ATCGACGGTACTGGTTGAACTGTATACCCTCC
>M03292:11:000000000-AEF91:1:1108:8186:11320_(reversed)
ATCGACGGTACAGGTTGAACAGTATATCCTCC
>M03292:11:000000000-AEF91:1:1108:17849:15128
ACTAGCGGAACTGGTTGAACAGTATATCCTCC
>M03292:11:000000000-AEF91:1:1107:3913:17758_(reversed)
AGTGTAGGAACTGGTTGAACTGTATATCCCCC
>M03292:11:000000000-AEF91:1:1108:24074:11332
ATGTCGGGTACTGGATGAACTGTATACCCCCC
>M03292:11:000000000-AEF91:1:1108:18442:8257_(reversed)
ACTAGCGGTACTGGTTGAACTGTATATCCCCC
>M03292:11:000000000-AEF91:1:1107:9958:20168_(reversed)
AGTGTAGGTACAGGTTGAACTGTTTATCCCCC
>M03292:11:000000000-AEF91:1:1108:8754:4194
ATCGACGGAACTGGATGAACTGTATACCCTCC
>M03292:11:000000000-AEF91:1:1108:2385:11345
ATGTCGGGTACAGGTTGAACAGTTTATCCTCC
>M03292:11:000000000-AEF91:1:1108:11421:8297
ATAGCAGGAACAGGTTGAACTGTTTATCCTCC
>M03292:11:000000000-AEF91:1:1108:8917:15154_(reversed)
AGACGCGGTACTGGTTGAACTGTATACCCTCC
>M03292:11:000000000-AEF91:1:1107:16255:20269
ATGTCGGGTACAGGTTGAACTGTTTATCCCCC
>M03292:11:000000000-AEF91:1:1108:7008:4277
ACTAGCGGTACAGGTTGAACAGTTTACCCTCC
>M03292:11:000000000-AEF91:1:1108:23379:11406
ACTAGCGGTACAGGATGAACTGTATATCCTCC
>M03292:11:000000000-AEF91:1:1108:6857:4285
ATAGCAGGTACTGGTTGAACTGTTTATCCCCC
>M03292:11:000000000-AEF91:1:1108:8986:11419
AGACGCGGTACTGGTTGAACTGTTTATCCTCC
>M03292:11:000000000-AEF91:1:1108:23154:8395_(reversed)
ATAGCAGGTACTGGTTGAACTGTATATCCCCC
>M03292:11:000000000-AEF91:1:1108:16275:4297
AGTGTAGGAACTGGATGAACTGTTTATCCCCC
>M03292:11:000000000-AEF91:1:1107:5107:20294_(reversed)
ACAGTCGGAACAGGTTGAACTGTTTATCCTCC
>M03292:11:000000000-AEF91:1:1108:23466:15206_(reversed)
ATGTCGGGAACTGGATGAACAGTTTATCCCCC
>M03292:11:000000000-AEF91:1:1108:23289:11446
ATAGCAGGAACAGGTTGAACTGTTTATCCCCC
>M03292:11:000000000-AEF91:1:1107:25339:17769_(reversed)
AGACGCGGAACAGGTTGAACAGTTTATCCTCC
>M03292:11:000000000-AEF91:1:1108:14399:8492
AGTGTAGGTACTGGTTGAACAGTATACTCCCC
>M03292:11:000000000-AEF91:1:1108:24519:4386
ATAGCAGGTACAGGATGAACAGTATACCCCCC
>M03292:11:000000000-AEF91:1:1108:6599:11508
AGTGTAGGTACAGGTTGAACTGTTTACCCCCC
>M03292:11:000000000-AEF91:1:1107:12554:17871
AGTGTAGGTACAGGTTGAACAGTTTACCCTCC
>M03292:11:000000000-AEF91:1:1108:16745:4387
ACTAGCGGTACTGGTTGAACTGTTTACCCTCC
>M03292:11:000000000-AEF91:1:1107:5154:20417_(reversed)
ATAGCAGGTACAGGATGAACAGTATACCCCCC
>M03292:11:000000000-AEF91:1:1108:28067:15208_(reversed)
ATCGACGGTACAGGTTGAACAGTATATCCTCC
>M03292:11:000000000-AEF91:1:1107:10080:17922
AGTGTAGGTACAGGTTGAACAGTTTATCCTCC
>M03292:11:000000000-AEF91:1:1108:15303:4433
ATGTCGGGTACAGGATGAACTGTATACCCTCC
>M03292:11:000000000-AEF91:1:1108:16044:8519_(reversed)
AGACGCGGAACTGGTTGAACAGTATACCCTCC
>M03292:11:000000000-AEF91:1:1108:8675:11534_(reversed)
ACAGTCGGTACTGGATGAACAGTTTACCCCCC
>M03292:11:000000000-AEF91:1:1108:12316:4550
ATGTCGGGAACTGGATGAACTGTATACCCCCC
>M03292:11:000000000-AEF91:1:1107:15184:20512_(reversed)
ACAGTCGGTACAGGTTGAACAGTATATCCCCC
>M03292:11:000000000-AEF91:1:1108:15353:15250_(reversed)
ACAGTCGGAACTGGTTGAACAGTATACCCCCC
>M03292:11:000000000-AEF91:1:1108:14312:11547
ATGTCGGGAACAGGTTGAACTGTTTATCCTCC
>M03292:11:000000000-AEF91:1:1107:4142:20597
AGTGTAGGAACTGGTTGAACTGTTTATCCTCC
>M03292:11:000000000-AEF91:1:1107:5095:17922_(reversed)
AGACGCGGAACTGGTTGAACAGTTTACCCTCC
>M03292:11:000000000-AEF91:1:1108:11693:8574_(reversed)
ACTAGCGGTACAGGATGAACTGTATACCCCCC
>M03292:11:000000000-AEF91:1:1107:21866:17954
AGACGCGGTACAGGTTGAACTGTTTACCCTCC
>M03292:11:000000000-AEF91:1:1108:6984:4573_(reversed)
ATAGCAGGAACTGGATGAACTGTATACCCCCC
>M03292:11:000000000-AEF91:1:1108:29037:15380_(reversed)
ATCGACGGTACTGGATGAACAGTTTACCCCCC
>M03292:11:000000000-AEF91:1:1107:12503:17969
ACAGTCGGAACAGGATGAACTGTATACCCCCC
>M03292:11:000000000-AEF91:1:1107:6887:20599_(reversed)
ACTAGCGGTACTGGTTGAACAGTATATCCTCC
>M03292:11:000000000-AEF91:1:1108:7225:11583_(reversed)
ATAGCAGGTACTGGATGAACTGTTTATCCCCC
>M03292:11:000000000-AEF91:1:1108:17029:8598_(reversed)
AGACGCGGTACAGGTTGAACAGTTTACCCCCC
>M03292:11:000000000-AEF91:1:1108:27638:15454
ATCGACGGTACTGGATGAACTGTTTATCCCCC
>M03292:11:000000000-AEF91:1:1107:20315:18045
AGACGCGGTACAGGTTGAACTGTTTATCCTCC
>M03292:11:000000000-AEF91:1:1108:12535:4593_(reversed)
AGACGCGGTACTGGATGAACTGTATACCCTCC
>M03292:11:000000000-AEF91:1:1108:10896:8625
AGACGCGGTACTGGTTGAACTGTATACCCCCC
>M03292:11:000000000-AEF91:1:1107:5936:18072
ACTAGCGGTACTGGTTGAACTGTATACCCTCC
>M03292:11:000000000-AEF91:1:1108:18890:4616
ATAGCAGGTACTGGTTGAACTGTTTACCCTCC
>M03292:11:000000000-AEF91:1:1107:7738:20625_(reversed)
ATAGCAGGAACTGGTTGAACTGTATATCCCCC
>M03292:11:000000000-AEF91:1:1108:3216:11614_(reversed)
AGACGCGGTACAGGTTGAACAGTTTATCCTCC
>M03292:11:000000000-AEF91:1:1108:14239:4634
ACAGTCGGTACAGGTTGAACAGTTTACCCCCC
>M03292:11:000000000-AEF91:1:1108:17503:8632_(reversed)
ACTAGCGGTACTGGTTGAACTGTATATCCTCC
>M03292:11:000000000-AEF91:1:1108:20586:15567
AGTGTAGGTACTGGATGAACTGTTTACCCCCC
>M03292:11:000000000-AEF91:1:1108:21990:11697_(reversed)
ATAGCAGGTACTGGATGAACAGTTTACCCTCC
>M03292:11:000000000-AEF91:1:1108:21812:15585
AGACGCGGAACTGGATGAACTGTATATCCCCC
>M03292:11:000000000-AEF91:1:1108:9608:4673_(reversed)
ATCGACGGTACTGGATGAACTGTTTACCCCCC
>M03292:11:000000000-AEF91:1:1108:8011:8703
ATAGCAGGAACAGGATGAACAGTATATCCCCC
>M03292:11:000000000-AEF91:1:1108:20176:11713
ACAGTCGGAACTGGATGAACTGTATACCCTCC
>M03292:11:000000000-AEF91:1:1107:20141:20818_(reversed)
ATAGCAGGTACAGGTTGAACAGTTTACCCCCC
>M03292:11:000000000-AEF91:1:1107:11599:20910
ATAGCAGGAACTGGATGAACAGTTTACCCTCC
>M03292:11:000000000-AEF91:1:1108:18712:15645_(reversed)
ATGTCGGGTACTGGTTGAACTGTATATCCCCC
>M03292:11:000000000-AEF91:1:1108:22083:4674_(reversed)
ATGTCGGGAACAGGATGAACTGTTTATCCTCC
>M03292:11:000000000-AEF91:1:1108:28189:11726_(reversed)
CGACGCGGTACAGGTTGAACTGTATATCCTCC
>M03292:11:000000000-AEF91:1:1108:6352:15670
ATCGACGGAACAGGTTGAACTGTATATCCCCC
>M03292:11:000000000-AEF91:1:1107:7933:20919_(reversed)
ATAGCAGGAACTGGTTGAACAGTTTATCCTCC
>M03292:11:000000000-AEF91:1:1108:10354:15675
ATAGCAGGAACTGGTTGAACAGTATACCCCCC
>M03292:11:000000000-AEF91:1:1108:12522:15712_(reversed)
AGACGCGGTACAGGTTGAACAGTTTACCCTCC
>M03292:11:000000000-AEF91:1:1108:8155:4704_(reversed)
AGACGCGGTACTGGTTGAACTGTATATCCCCC
>M03292:11:000000000-AEF91:1:1108:11249:11828
ACAGTCGGTACTGGATGAACAGTTTATCCCCC
>M03292:11:000000000-AEF91:1:1108:26059:19317
ACAGTCGGTACTGGTTGAACTGTATATCCCCC
>M03292:11:000000000-AEF91:1:1107:10370:20989
ATAGCAGGAACTGGATGAACAGTATACCCCCC
>M03292:11:000000000-AEF91:1:1108:18704:8753
AGACGCGGTACAGGATGAACTGTTTATCCCCC
>M03292:11:000000000-AEF91:1:1108:8281:4786_(reversed)
AGACGCGGAACAGGTTGAACAGTTTATCCTCC
>M03292:11:000000000-AEF91:1:1107:6630:20993
ATAGCAGGTACAGGTTGAACAGTTTATCCTCC
>M03292:11:000000000-AEF91:1:1108:21473:8780
ATGTCGGGAACAGGTTGAACAGTATATCCTCC
>M03292:11:000000000-AEF91:1:1108:8659:4806
AGTGTAGGTACTGGATGAACAGTTTACCCTCC
>M03292:11:000000000-AEF91:1:1108:12477:12032_(reversed)
ATGTCGGGTACAGGATGAACAGTTTATCCCCC
>M03292:11:000000000-AEF91:1:1108:24426:19364_(reversed)
ACAGTCGGAACAGGTTGAACTGTTTATCCTCC
>M03292:11:000000000-AEF91:1:1107:19786:21033
ACTAGCGGAACAGGTTGAACAGTTTATCCTCC
>M03292:11:000000000-AEF91:1:1108:7512:15752_(reversed)
ATAGCAGGTACAGGTTGAACTGTTTATCCCCC
>M03292:11:000000000-AEF91:1:1108:15607:8786
ATGTCGGGTACAGGTTGAACTGTATATCCTCC
>M03292:11:000000000-AEF91:1:1108:10416:4809
ATAGCAGGTACTGGATGAATAGTTTACCCTCC
>M03292:11:000000000-AEF91:1:1108:19388:19525
ACAGTCGGTACAGGATGAACTGTATACCCTCC
>M03292:11:000000000-AEF91:1:1107:12592:21081
ATAGCAGGTACTGGATGAACTGTATACCCTCC
>M03292:11:000000000-AEF91:1:1108:15276:15808
ATCGACGGTACTGGTTGAACTGTATATCCTCC
>M03292:11:000000000-AEF91:1:1108:19145:4867
ACAGTCGGTACAGGTTGAACTGTTTATCCTCC
>M03292:11:000000000-AEF91:1:1107:9254:21199
ATCGACGGAACTGGATGAACAGTTTATCTCCC
>M03292:11:000000000-AEF91:1:1108:17722:12054_(reversed)
ATGTCGGGTACAGGTTGAACTGTTTACCCTCC
>M03292:11:000000000-AEF91:1:1108:24426:15851
ACTAGTGGAACTGGTTGAACTGTTTACCCTCC
>M03292:11:000000000-AEF91:1:1108:15948:4941
ACTAGCGGTACAGGTTGAACAGTATATCCTCC
>M03292:11:000000000-AEF91:1:1108:4786:8800_(reversed)
AGTGTAGGTACAGGTTGAACTGTTTACCCTCC
>M03292:11:000000000-AEF91:1:1108:10391:12064
ACAGTCGGTACTGGATGAACTGTTTATCCTCC
>M03292:11:000000000-AEF91:1:1108:9025:19547_(reversed)
ATGTCGGGTACAGGTTGAACTGTATATCCTCC
>M03292:11:000000000-AEF91:1:1108:12286:4943
AGTGTAGGTACTGGTTGAACAGTTTACCCTCC
>M03292:11:000000000-AEF91:1:1108:8062:8864
AGTGTAGGTACTGGTTGAACTGTTTATCCTCC
>M03292:11:000000000-AEF91:1:1107:24748:21227_(reversed)
AGTGTAGGTACTGGTTGAACAGTATATCCTCC
>M03292:11:000000000-AEF91:1:1108:5876:19554_(reversed)
ATAGCAGGTACTGGTTGAACTGTTTACCCCCC
>M03292:11:000000000-AEF91:1:1108:11973:5044_(reversed)
ACAGTCGGTACTGGTTGAACAGTATACCCCCC
>M03292:11:000000000-AEF91:1:1108:16115:8908_(reversed)
ACTAGCGGTACAGGTTGAACTGTTTATCCTCC
>M03292:11:000000000-AEF91:1:1108:11768:5067
ACAGTCGGTACTGGATGAACTGTTTACCCCCC
>M03292:11:000000000-AEF91:1:1107:8265:21229_(reversed)
AGACGCGGAACTGGTTAAACTGTTTATCCCCC
>M03292:11:000000000-AEF91:1:1108:23106:15918_(reversed)
ATCGACGGAACAGGTTGAACAGTTTATCCCCC
>M03292:11:000000000-AEF91:1:1108:23873:19572_(reversed)
AGTGTAGGTACAGGTTGAACTGTATACCCCCC
>M03292:11:000000000-AEF91:1:1108:16053:12102_(reversed)
ACTAGCGGTACAGGATGAACTGTTTATCCCCC
>M03292:11:000000000-AEF91:1:1108:9770:8908_(reversed)
ATAGCAGGTACAGGATGAACAGTTTACCCTCC
>M03292:11:000000000-AEF91:1:1108:22842:19591
ATGTCGGGTACTGGATGAACAGTTTATCCCCC
>M03292:11:000000000-AEF91:1:1108:17724:12133
AGTGTAGGTACAGGTTGAACAGTTTATCCTCC
>M03292:11:000000000-AEF91:1:1107:22850:21294_(reversed)
ATCGACGGAACTGGTTGAACTGTATATCCCCC
>M03292:11:000000000-AEF91:1:1108:20617:5133_(reversed)
ATCGACGGAACTGGTTGAACTGTATACCCCCC
>M03292:11:000000000-AEF91:1:1108:6916:16015_(reversed)
ACTAGCGGAACAGGTTGAACTGTTTATCCCCC
>M03292:11:000000000-AEF91:1:1108:27487:8992
ATAGCAGGAACTGGTTGAACAGTTTACCCTCC
>M03292:11:000000000-AEF91:1:1108:20935:5142
ATCGACGGTACTGGATGAACAGTTTATCCCCC
>M03292:11:000000000-AEF91:1:1108:19900:16064
ACTAGCGGAACTGGTTGAACTGTGTACCCTCC
>M03292:11:000000000-AEF91:1:1108:22071:19602_(reversed)
AGTGTAGGAACTGGTTGAACTGTATACCCCCC
>M03292:11:000000000-AEF91:1:1107:9743:21360_(reversed)
AGACGCGGTACTGGTTGAACAGTTTATCCCCC
>M03292:11:000000000-AEF91:1:1107:22941:21401
ATAGCAGGTACTGGTTGAACTGTATACCCCCC
>M03292:11:000000000-AEF91:1:1108:9412:5252_(reversed)
AGTGTAGGTACAGGTTGAACTGTTTATCCCCC
>M03292:11:000000000-AEF91:1:1108:11036:16076_(reversed)
ATAGCAGGTACAGGTTGAACTGTATACCCTCC
>M03292:11:000000000-AEF91:1:1108:5260:9020
ACAGTCGGTACTGGTTGAACTGTATACCCTCC
>M03292:11:000000000-AEF91:1:1108:26119:19619_(reversed)
ACAGTCGGAACTGGTTGAACAGTTTACCCCCC
>M03292:11:000000000-AEF91:1:1107:7262:21401
ATAGCAGGAACTGGATGAACAGTATACCCTCC
>M03292:11:000000000-AEF91:1:1108:16301:5265
AGTGTAGGAACTGGTTGAACTGTTTACCCCCC
>M03292:11:000000000-AEF91:1:1108:24623:16111
ACTAGCGGAACAGGTTGAACTGTATATCCCCC
>M03292:11:000000000-AEF91:1:1108:5941:12204_(reversed)
AGTGTAGGAACAGGATGAACAGTTTATCCCCC
>M03292:11:000000000-AEF91:1:1108:27047:19619
AGACGCGGTACTGGATGAACAGTATATCCTCC
>M03292:11:000000000-AEF91:1:1108:19346:5279
AGTGTAGGAACAGGTTGAACTGTTTATCCTCC
>M03292:11:000000000-AEF91:1:1108:17469:16211
ACAGTCGGTACTGGATGAACAGTTTACCCTCC
>M03292:11:000000000-AEF91:1:1108:9306:12243
AGACGCGGTACTGGTTGAACAGTTTATCCTCC
>M03292:11:000000000-AEF91:1:1108:11051:16236
ATAGCAGGTACTGGTTGAACTGTTTACCCCCC
>M03292:11:000000000-AEF91:1:1107:18344:21441_(reversed)
AGACGCGGTACAGGTTGAACTGTTTATCCTCC
>M03292:11:000000000-AEF91:1:1108:14948:12245
AGTGTAGGAACAGGTTGAACTGTATATCCCCC
>M03292:11:000000000-AEF91:1:1108:22598:16309
ATCGACGGAACAGGTTGAACTGTATATCCTCC
>M03292:11:000000000-AEF91:1:1108:17098:19793_(reversed)
ACAGTCGGTACAGGTTGAACAGTTTATCCCCC
>M03292:11:000000000-AEF91:1:1108:5540:9051_(reversed)
ATAGCAGGTACAGGTTGAACTGTATATCCTCC
>M03292:11:000000000-AEF91:1:1108:20528:19857
ATCGACGGTACAGGATGAACAGTATACCCTCC
>M03292:11:000000000-AEF91:1:1107:20660:21486_(reversed)
ACTAGCGGAACAGGATGAACAGTTTACCCTCC
>M03292:11:000000000-AEF91:1:1108:9296:19864
ATAGCAGGTACAGGTTGAACTGTATACCCTCC
>M03292:11:000000000-AEF91:1:1108:28729:16376_(reversed)
AGTGTAGGTACTGGTTGAACTGTTTATCCCCC
>M03292:11:000000000-AEF91:1:1108:8276:19949
AGTGTAGGTACTGGTTGAACTGTATATCCCCC
>M03292:11:000000000-AEF91:1:1108:25076:16418
AGACGCGGTACTGGTTGAACTGTTTATCCTCC
>M03292:11:000000000-AEF91:1:1108:12768:9100
ATCGACGGTACAGGTTGAACTGTATACCCTCC
>M03292:11:000000000-AEF91:1:1108:15299:5529_(reversed)
AGACGCGGTACTGGTTGAACTGTATATCCTCC
>M03292:11:000000000-AEF91:1:1107:17866:21603_(reversed)
ACAGTCGGAACAGGATGAACAGTTTATCCTCC
>M03292:11:000000000-AEF91:1:1108:17180:12432_(reversed)
ATGTCGGGTACTGGATGAACAGTTTACCCTCC
>M03292:11:000000000-AEF91:1:1108:27245:16444
ACAGTCGGTACAGGTTGAACAGTATACCCTCC
>M03292:11:000000000-AEF91:1:1108:4218:19968_(reversed)
AGTGTAGGTACTGGTTGAACAGTTTACCCCCC
>M03292:11:000000000-AEF91:1:1108:12892:12447_(reversed)
ACTAGCGGTACAGGATGAACAGTTTACCCCCC
>M03292:11:000000000-AEF91:1:1108:24415:9132_(reversed)
ATGTCGGGAACTGGTTGAACAGTATATCCTCC
>M03292:11:000000000-AEF91:1:1108:8832:5736_(reversed)
ACTAGCGGTACTGGATGAACTGTTTATCCTCC
>M03292:11:000000000-AEF91:1:1108:22321:16485_(reversed)
ACAGTCGGTACTGGTTGAACTGTTTATCCTCC
>M03292:11:000000000-AEF91:1:1108:16650:12501
ATCGACGGTACTGGATGAACAGTTTATCCCCC
>M03292:11:000000000-AEF91:1:1108:23853:9239
ATAGCAGGAACTGGTTGAACAGTATATCCTCC
>M03292:11:000000000-AEF91:1:1108:5068:5800
ATGTCGGGAACTGGTTGAACAGTTTATCCCCC
>M03292:11:000000000-AEF91:1:1108:14033:19976_(reversed)
AGTGTAGGAACAGGTTGAACTGTTTATCCTCC
>M03292:11:000000000-AEF91:1:1108:18252:9255
ATGTCGGGTACTGGTTGAACAGTATATCCCCC
>M03292:11:000000000-AEF91:1:1107:11807:21715_(reversed)
AGACGCGGTACTGGTTGAACTGTATATCCCCC
>M03292:11:000000000-AEF91:1:1108:3648:20042
AGACGCGGTACAGGTTGAACAGTTTACCCTCC
>M03292:11:000000000-AEF91:1:1108:12950:16486_(reversed)
AGACGCGGTACTGGTTGAACTGTTTATCCCCC
>M03292:11:000000000-AEF91:1:1108:13607:9256
ACAGTCGGAACAGGTTGAACTGTATATCCTCC
>M03292:11:000000000-AEF91:1:1108:16203:9290
ACAGTCGGTACAGGTTGAACTGTATATCCCCC
>M03292:11:000000000-AEF91:1:1107:25361:21726_(reversed)
AGTGTAGGAACTGGTTGAACTGTATATCCTCC
>M03292:11:000000000-AEF91:1:1108:10152:20143_(reversed)
AGTGTAGGAACTGGTTGAACTGTTTACCCCCC
>M03292:11:000000000-AEF91:1:1108:27777:16579_(reversed)
ACAGTCGGAACTGGTTGAACAGTTTACCCCCC
>M03292:11:000000000-AEF91:1:1108:17054:5839_(reversed)
AGACGCGGAACTGGTTGAACTGTATATCCTCC
>M03292:11:000000000-AEF91:1:1107:11202:21784
ATAGCAGGTACAGGTTGAACAGTTTATCCCCC
>M03292:11:000000000-AEF91:1:1108:4980:16593
AGACGCGGTACAGGTTGAACTGTATATCCTCC
>M03292:11:000000000-AEF91:1:1108:6940:5956
AGACGCGGAACAGGATGAACAGTTTATCCCCC
>M03292:11:000000000-AEF91:1:1107:14518:21799
ATTGTAGGAACTGGTTGAACAGTTTACCCTCC
>M03292:11:000000000-AEF91:1:1108:4434:9319_(reversed)
ATGTCGGGAACTGGTTGAACTGTTTACCCCCC
>M03292:11:000000000-AEF91:1:1108:8897:6027
AGACGCGGTACTGGTTGAACTGTATATCCTCC
>M03292:11:000000000-AEF91:1:1108:3551:12503_(reversed)
ACTAGTGGAACTGGATGAACTGTATATCCCCC
>M03292:11:000000000-AEF91:1:1108:26373:20171_(reversed)
ATCGACGGAACAGGTTGAACAGTTTATCCCCC
>M03292:11:000000000-AEF91:1:1108:7722:6097
AGACGCGGAACAGGTTGAACTGTTTACCCCCC
>M03292:11:000000000-AEF91:1:1108:23650:12515
ATCGACGGTACAGGATGAACTGTATACCCTCC
>M03292:11:000000000-AEF91:1:1108:15242:16648_(reversed)
AGTGTAGGTACAGGATGAACAGTTTACCCTCC
>M03292:11:000000000-AEF91:1:1107:19994:21813_(reversed)
AGACGCGGTACTGGATGAACTGTTTATCCTCC
>M03292:11:000000000-AEF91:1:1108:13427:6111
ACTAGCGGTACAGGTTGAACTGTTTATCCTCC
>M03292:11:000000000-AEF91:1:1107:23069:21948
ACAGTCGGAACTGGATGAACAGTTTACCCCCC
>M03292:11:000000000-AEF91:1:1108:7695:20252_(reversed)
AGTGTAGGTACTGGTTGAACAGTATATCCTCC
>M03292:11:000000000-AEF91:1:1108:5187:6114
ACAGTCGGTACAGGTTGAACAGTATATCCTCC
>M03292:11:000000000-AEF91:1:1108:28146:16809
AGACGCGGTACAGGTTGAACTGTTTATCCCCC
>M03292:11:000000000-AEF91:1:1108:2024:12585_(reversed)
ATAGCAGGAACAGGTTGAACTGTATATCCTCC
>M03292:11:000000000-AEF91:1:1108:20028:6168
ATCGACGGTACAGGATGAACTGTTTACCCCCC
>M03292:11:000000000-AEF91:1:1108:12893:9422_(reversed)
ATGTCGGGAACAGGATGAACAGTATATCCTCC
>M03292:11:000000000-AEF91:1:1107:15645:22072_(reversed)
AGTGTAGGAACTGGATGAACAGTATATCCCCC
>M03292:11:000000000-AEF91:1:1108:6671:12626
ACAGTCGGTACAGGTTGAACTGTATACCCCCC
>M03292:11:000000000-AEF91:1:1108:4572:6270
ACAGTCGGAACTGGATGAACTGTTTATCCCCC
>M03292:11:000000000-AEF91:1:1108:18437:20258_(reversed)
ATAGCAGGAACTGGTTGAACTGTTTATCCCCC
>M03292:11:000000000-AEF91:1:1108:11759:16813_(reversed)
AGTGTAGGTACTGGATGAACAGTTTACCCCCC
>M03292:11:000000000-AEF91:1:1108:15520:6271
ATCGACGGTACAGGATGAACAGTATATCCCCC
>M03292:11:000000000-AEF91:1:1107:21400:22172_(reversed)
ATGTCGGGAACTGGATGAACAGTTTATCCCCC
>M03292:11:000000000-AEF91:1:1108:9062:9433_(reversed)
ACAGTCGGTACTGGTTGAACTGTTTACCCCCC
>M03292:11:000000000-AEF91:1:1108:25951:12676_(reversed)
ATGTCGGGTACTGGATGAACAGTTTACCCTCC
>M03292:11:000000000-AEF91:1:1108:15486:20328_(reversed)
ATGTCGGGTACTGGATGAACAGTTTATCCTCC
>M03292:11:000000000-AEF91:1:1108:22576:9455
ATCGACGGAACTGGTTGAACAGTTTATCCCCC
>M03292:11:000000000-AEF91:1:1108:18987:16830_(reversed)
AGTGTAGGTACTGGTTGAACAGTTTATCCCCC
>M03292:11:000000000-AEF91:1:1108:19646:6375_(reversed)
ATGTCGGGAACTGGTTGAATAGTTTATCCTCC
>M03292:11:000000000-AEF91:1:1108:27778:16889
ATGTCGGGTACTGGATGAACTGTATATCCCCC
>M03292:11:000000000-AEF91:1:1107:10289:22213_(reversed)
AGACGCGGTACTGGTTGAACTGTTTACCCCCC
>M03292:11:000000000-AEF91:1:1108:18279:6442_(reversed)
ACTAGCGGAACAGGATGAACAGTTTATCCCCC
>M03292:11:000000000-AEF91:1:1108:22522:9473_(reversed)
ACTAGCGGTACTGGATGAACAGTTTATCCTCC
>M03292:11:000000000-AEF91:1:1108:2735:16951_(reversed)
ACAGTCGGAACAGGATGAACAGTATACCCCCC
>M03292:11:000000000-AEF91:1:1108:9479:12723_(reversed)
ACTAGCGGAACTGGTTGAACAGTTTATCCTCC
>M03292:11:000000000-AEF91:1:1107:25984:22280
AGTGTAGGTACAGGATGAACTGTTTATCCCCC
>M03292:11:000000000-AEF91:1:1108:27862:9537_(reversed)
ATAGCAGGAACTGGTTGAACTGTTTACCCTCC
>M03292:11:000000000-AEF91:1:1107:24988:22352
ATCGACGGAACAGGTTGAACTGTTTATCCCCC
>M03292:11:000000000-AEF91:1:1108:13088:20575_(reversed)
ATAGCAGGTACAGGTTGAACTGTTTACCCCCC
>M03292:11:000000000-AEF91:1:1108:14835:12767_(reversed)
ATGTCGGGAACTGGTTGAACAGTTTATCCTCC
>M03292:11:000000000-AEF91:1:1108:10044:9541
ACTAGCGGAACTGGATGAACTGTATATCCCCC
>M03292:11:000000000-AEF91:1:1108:12131:17038_(reversed)
ATAGCAGGTACAGGATGAACAGTATACCCTCC
>M03292:11:000000000-AEF91:1:1108:4320:20634
AGACGCGGAACAGGTTGAACTGTATATCCTCC
>M03292:11:000000000-AEF91:1:1108:19752:17044
AGTGTAGGTACTTGTTGAACAGTTTACCCTCC
>M03292:11:000000000-AEF91:1:1108:6662:6514_(reversed)
ATAGCAGGAACAGGTTGAACAGTTTATCCCCC
>M03292:11:000000000-AEF91:1:1108:25812:9598_(reversed)
ACAGTCGGTACAGGATGAACTGTTTACCCTCC
>M03292:11:000000000-AEF91:1:1107:25838:22495_(reversed)
ATAGCAGGTACAGGTTGAACTGTTTATCCCCC
>M03292:11:000000000-AEF91:1:1108:26380:20850_(reversed)
ATCGACGGTACTGGTTGAACTGTTTACCCCCC
>M03292:11:000000000-AEF91:1:1108:8587:17096_(reversed)
ACAGTCGGTACAGGTTGAACAGTATATCCCCC
>M03292:11:000000000-AEF91:1:1107:18056:22549
ATAGCAGGTACTGGATGAACTGTTTATCCCCC
>M03292:11:000000000-AEF91:1:1108:26562:6596_(reversed)
ACTAGCGGTACTGGTTGAACTGTATATCCTCC
>M03292:11:000000000-AEF91:1:1108:20769:9613_(reversed)
ACAGTCGGAACTGGTTGAACAGTTTACCCTCC
>M03292:11:000000000-AEF91:1:1107:18667:22576
AGTGTAGGAACTGGATGAACTGTTTACCCTCC
>M03292:11:000000000-AEF91:1:1108:23067:20856_(reversed)
ACAGTCGGTACAGGTTGAACTGTATACCCCCC
>M03292:11:000000000-AEF91:1:1108:9704:6654
ATCGACGGAACTGGTTGAACAGTATATCCTCC
>M03292:11:000000000-AEF91:1:1108:25061:17122
AGTGTAGGAACTGGATGAACTGTTTATCCCCC
>M03292:11:000000000-AEF91:1:1108:5119:12852
ATCGACGGAACAGGTTGAACTGTATATCCTCC
>M03292:11:000000000-AEF91:1:1107:14916:22696
AGTGTAGGTACAGGTTGAACAGTTTATCCTCC
>M03292:11:000000000-AEF91:1:1108:3640:6670
ATGTCGGGTACTGGTTGAACTGTATACCCTCC
>M03292:11:000000000-AEF91:1:1108:20539:17161
AGTGTAGGAACAGGTTGAACTGTATACCCTCC
>M03292:11:000000000-AEF91:1:1108:24328:12887
ATCGACGGAACTGGTTGAACTGTATATCCTCC
>M03292:11:000000000-AEF91:1:1108:16584:9622_(reversed)
ATCGACGGAACTGGATGAACTGTATACCCCCC
>M03292:11:000000000-AEF91:1:1108:20153:17177
ATAGCAGGAACAGGATGAACTGTATATCCCCC
>M03292:11:000000000-AEF91:1:1108:7400:12943
ATGTCGGGTACAGGTTGAACTGTATACCCTCC
>M03292:11:000000000-AEF91:1:1107:25372:22770_(reversed)
ACAGTCGGAACAGGTTGAACAGTTTATCCTCC
>M03292:11:000000000-AEF91:1:1108:13052:20863_(reversed)
AGTGTAGGAACTGGTTGAACAGTTTACCCTCC
>M03292:11:000000000-AEF91:1:1108:21503:17222
ATCGACGGTACAGGATGAACAGTTTACCCTCC
>M03292:11:000000000-AEF91:1:1108:23817:6691_(reversed)
ATCGACGGAACTGGATGAACAGTATACCCTCC
>M03292:11:000000000-AEF91:1:1108:21982:9655_(reversed)
ACTAGCGGAACTGGTTGAACAGTATATCCCCC
>M03292:11:000000000-AEF91:1:1108:18481:12979
ATAGCAGGAACAGGTTGAACTGTATATCCTCC
>M03292:11:000000000-AEF91:1:1107:15193:22864_(reversed)
ATCGACGGTACAGGATGAACAGTATACCCTCC
>M03292:11:000000000-AEF91:1:1108:6133:17240_(reversed)
ATCGACGGTACAGGTTGAACTGTTTACCCTCC
>M03292:11:000000000-AEF91:1:1107:13837:22961
ATGTCGGGTACAGGTTGAACTGTTTATCCCCC
>M03292:11:000000000-AEF91:1:1108:12004:21144_(reversed)
AGTGTAGGTACAGGATGAACAGTTTACCCCCC
>M03292:11:000000000-AEF91:1:1108:5992:6794_(reversed)
AGACGCGGTACAGGTTGAACAGTATATCCCCC
>M03292:11:000000000-AEF91:1:1108:3573:9680_(reversed)
ATAGCAGGTACTGGATGAACTGTTTACCCCCC
>M03292:11:000000000-AEF91:1:1108:25457:13007_(reversed)
AGTGTAGGTACTGGTTGAACAGTATATCCTCC
>M03292:11:000000000-AEF91:1:1108:17008:9691
AGACGCGGTACTGGATGAACTGTTTATCCCCC
>M03292:11:000000000-AEF91:1:1108:25154:17267_(reversed)
ACTAGCGGTACAGGTTGAACTGTTTATCCCCC
>M03292:11:000000000-AEF91:1:1108:23113:21217_(reversed)
ATGTCGGGAACTGGTTGAACAGTATATCCTCC
>M03292:11:000000000-AEF91:1:1108:24333:21264
ACTAGCGGTACTGGTTGAACAGTTTACCCTCC
>M03292:11:000000000-AEF91:1:1108:14962:6845_(reversed)
ATCGACGGAACTGGATGAACAGTTTATCCTCC
>M03292:11:000000000-AEF91:1:1108:2840:13091_(reversed)
ATCGACGGTACTGGATGAACAGTATATCCCCC
>M03292:11:000000000-AEF91:1:1108:5595:9710_(reversed)
ATAGCAGGTACTGGTTGAACAGTTTATCCCCC
>M03292:11:000000000-AEF91:1:1107:13491:23045_(reversed)
AGACGCGGTACAGGTTGAACTGTTTACCCTCC
>M03292:11:000000000-AEF91:1:1108:14433:21302
AGACGCGGAACTGGTTGAACTGTATATCCCCC
>M03292:11:000000000-AEF91:1:1108:27904:9768
ACTAGCGGAACAGGTTGAACTGTTTATCCTCC
>M03292:11:000000000-AEF91:1:1108:21717:9865
ATAGCAGGTACAGGATGAACTGTATACCCTCC
>M03292:11:000000000-AEF91:1:1108:11838:13115_(reversed)
ATCGACGGAACAGGATGAACTGTTTATCCTCC
>M03292:11:000000000-AEF91:1:1107:10312:23137_(reversed)
AGTGTAGGTACAGGTTGAACAGTTTATCCCCC
>M03292:11:000000000-AEF91:1:1108:10972:21360_(reversed)
AGTGTAGGTACTGGTTGAACAGTTTACCCTCC
>M03292:11:000000000-AEF91:1:1108:19068:17372
ATGTCCGGAACAGGATGAACTGTTTATCCCCC
>M03292:11:000000000-AEF91:1:1108:18826:9872_(reversed)
ATGTCGGGTACAGGATGAACTGTTTACCCTCC
>M03292:11:000000000-AEF91:1:1108:27090:13285_(reversed)
ATCGACGGTACAGGTTGAACAGTTTATCCCCC
>M03292:11:000000000-AEF91:1:1107:12578:23157_(reversed)
AGACGCGGAACTGGTTGAACTGTTTATCCTCC
>M03292:11:000000000-AEF91:1:1108:16270:6921_(reversed)
ATAGCAGGAACAGGATGAACAGTTTACCCCCC
>M03292:11:000000000-AEF91:1:1108:7272:21681_(reversed)
ATGTCGGGAACTGGTTGAACAGTTTATCCTCC
>M03292:11:000000000-AEF91:1:1108:22071:21722
AGACGCGGAACAGGTTGAACTGTTTATCCTCC
>M03292:11:000000000-AEF91:1:1107:14505:23328_(reversed)
ATCGACGGTACAGGTTGAACAGTATACCCTCC
>M03292:11:000000000-AEF91:1:1108:23675:13302_(reversed)
AGTGTAGGTACTGGTTGAACTGTTTATCCTCC
>M03292:11:000000000-AEF91:1:1108:25136:6932_(reversed)
ATGTCGGGTACTGGTTGAACAGTATATCCTCC
>M03292:11:000000000-AEF91:1:1108:7641:21833
ACAGTCGGTACAGGTTGAACTGTTTACCCCCC
>M03292:11:000000000-AEF91:1:1108:16371:17506_(reversed)
AGTGTAGGAACTGGTTGAACTGTTTATCCTCC
>M03292:11:000000000-AEF91:1:1108:21049:9908_(reversed)
ACAGTCGGTACTGGATGAACTGTTTATCCTCC
>M03292:11:000000000-AEF91:1:1108:23759:13328
ATAGCAGGTACAGGATGAACAGTTTATCCTCC
>M03292:11:000000000-AEF91:1:1108:19639:6980
AGACGCGGTACAGGTTGAACAGTTTATCCCCC
>M03292:11:000000000-AEF91:1:1108:8272:13387
ATCGACGGTACTGGATGAACTGTATATCCCCC
>M03292:11:000000000-AEF91:1:1107:20192:23335_(reversed)
ATCGACGGTACAGGTTGAACAGTATACCCTCC
>M03292:11:000000000-AEF91:1:1108:10615:17533_(reversed)
AGACGCGGTACTGGATGAACAGTTTACCCTCC
>M03292:11:000000000-AEF91:1:1108:4816:21853_(reversed)
ACTAGCGGTACAGGATGAACTGTATATCCCCC
>M03292:11:000000000-AEF91:1:1107:22263:23333
ATCGACGGTACTGGTTGAACAGTTTACCCCCC
>M03292:11:000000000-AEF91:1:1108:26724:17546
ACAGTCGGTACTGGTTGAACTGTATACCCTCC
>M03292:11:000000000-AEF91:1:1108:24100:21989
ATAGCAGGAACTGGTTGAACAGTATATCCTCC
>M03292:11:000000000-AEF91:1:1107:21187:23393
ATGTCGGGAACTGGTTGAACTGTATACCCTCC
>M03292:11:000000000-AEF91:1:1108:8246:10057
ATAGCAGGTACAGGATGAACAGTTTATCCTCC
>M03292:11:000000000-AEF91:1:1107:22140:23519
AGACGCGGAACAGGTTGAACTGTTTACCCCCC
>M03292:11:000000000-AEF91:1:1108:19165:10113
AGTGTAGGAACTGGTTGAACTGTTTATCCCCC
>M03292:11:000000000-AEF91:1:1108:11786:21993_(reversed)
ATCGACGGTACAGGTTGAACTGTTTATCCCCC
>M03292:11:000000000-AEF91:1:1108:27111:13402
ATGTCGGGAACTGGTTGAACTGTATACCCTCC
>M03292:11:000000000-AEF91:1:1108:6090:21948
ATCGACGGTACTGGATGAACTGTATACCCTCC
>M03292:11:000000000-AEF91:1:1108:8570:17552_(reversed)
ATAGCAGGAACAGGATGAACTGTTTATCCCCC
>M03292:11:000000000-AEF91:1:1108:24635:10233_(reversed)
AGTGTAGGAACTGGTTGAACAGTTTACCCTCC
>M03292:11:000000000-AEF91:1:1108:13345:13419
AGTGTAGGTACTGGTTGAACAGTTTATCCCCC
>M03292:11:000000000-AEF91:1:1108:16617:22079
ATAGCAGGAACAGGATGAACAGTATATCCCCC
>M03292:11:000000000-AEF91:1:1108:6888:10257
ATCGACGGAACTGGTTGAACTGTTTACCCCCC
>M03292:11:000000000-AEF91:1:1108:21119:10286
AGACGCGGTACAGGTTGAACTGTATATCCCCC
>M03292:11:000000000-AEF91:1:1108:17234:17548_(reversed)
CCAGTCGGAACTGGTTGAACAGTTTACCCCCC
>M03292:11:000000000-AEF91:1:1108:12362:13436_(reversed)
ATAGCAGGTACTGGTTGAACTGTATATCCCCC
>M03292:11:000000000-AEF91:1:1108:11279:17670
ACTAGCGGAACAGGATGAACTGTTTATCCTCC
>M03292:11:000000000-AEF91:1:1108:26900:10303
ACTAGCGGTACTGGTTGAACTGTATATCCCCC
>M03292:11:000000000-AEF91:1:1108:5835:22103_(reversed)
AGACGCGGAACAGGTTGAACTGTATACCCTCC
>M03292:11:000000000-AEF91:1:1108:5683:10365
AGTGTAGGAACTGGTTGAACTGTTTACCCTCC
>M03292:11:000000000-AEF91:1:1108:26290:22130
ATCGACGGTACTGGATGAACAGTATATCCCCC
>M03292:11:000000000-AEF91:1:1108:8920:17714_(reversed)
ACTAGCGTAACTGGTTGAACAGTATATCCCCC
>M03292:11:000000000-AEF91:1:1108:25530:10431
ATCGACGGTACAGGTTGAACAGTATACCCTCC
>M03292:11:000000000-AEF91:1:1108:13727:22178
AGACGCGGTACTGGATGAACAGTTTATCCTCC
>M03292:11:000000000-AEF91:1:1108:5313:13455_(reversed)
GGACGCGGTACTGGTTGAACAGTATATCCCCC
>M03292:11:000000000-AEF91:1:1108:12740:22220
ATGTCGGGTACAGGATGAACTGTTTATCCCCC
>M03292:11:000000000-AEF91:1:1108:7294:13509
ATAGCAGGAACTGGTTGAACAGTATATCCTCC
>M03292:11:000000000-AEF91:1:1108:18095:22259
AGTGTAGGTACTGGATGAACAGTTTACCCTCC
>M03292:11:000000000-AEF91:1:1108:20533:17731_(reversed)
ATAGCAGGTACAGGTTGAACAGTTTACCCTCC
>M03292:11:000000000-AEF91:1:1108:11456:13523
ATCGACGGAACAGGATGAACAGTTTATCCCCC
>M03292:11:000000000-AEF91:1:1108:19716:10540_(reversed)
ATCGACGGTACTGGATGAACAGTTTATCCCCC
>M03292:11:000000000-AEF91:1:1108:21218:17858_(reversed)
ACTAGCGGAACTGGTTGAACAGTTTATCCTCC
>M03292:11:000000000-AEF91:1:1108:6974:22278_(reversed)
ATAGCAGGTACTGGTTGAACAGTATATCCCCC
>M03292:11:000000000-AEF91:1:1108:18013:13547_(reversed)
AGACGCGGTACTGGATGAACAGTATACCCTCC
>M03292:11:000000000-AEF91:1:1108:8433:10555_(reversed)
ATAGCAGGTACTGGTTGAACAGTATATCCCCC
>M03292:11:000000000-AEF91:1:1108:25115:18010
ACAGTCGGTACTGGTTGAACTGTATATCCCCC
>M03292:11:000000000-AEF91:1:1108:13790:22370
AGTGTAGGTACTGGATGAACTGTTTATCCCCC
>M03292:11:000000000-AEF91:1:1108:4353:13598_(reversed)
ACTAGCGGTACTGGATGAACTGTTTACCCCCC
>M03292:11:000000000-AEF91:1:1108:3857:10594_(reversed)
ATGTCGGGTACTGGTTGAACTGTTTATCCCCC
>M03292:11:000000000-AEF91:1:1108:25805:18047_(reversed)
ACAGTCGGTACAGGTTGAACAGTTTATCCTCC
>M03292:11:000000000-AEF91:1:1108:18962:22375_(reversed)
ACAGTCGGAACTGGATGAACAGTATATCCCCC
>M03292:11:000000000-AEF91:1:1108:11374:22388
ATGTCGGGTACTGGATGAACAGTTTACCCCCC
>M03292:11:000000000-AEF91:1:1109:21060:2812
ATCGACGGTACTGGTTGAACTGTTTACCCCCC
>M03292:11:000000000-AEF91:1:1108:18740:13630_(reversed)
ACTAGCGGAACTGGTTGAACAGTATATCCTCC
>M03292:11:000000000-AEF91:1:1108:6878:18055_(reversed)
AGACGCGGAACTGGATGAACTGTTTACCCTCC
>M03292:11:000000000-AEF91:1:1108:3117:10685_(reversed)
ACAGTCGGAACTGGTTGAACAGTTTATCCTCC
>M03292:11:000000000-AEF91:1:1108:15995:13792
ATCGACGGTACTGGTTGAACAGTTTATCCCCC
>M03292:11:000000000-AEF91:1:1108:17830:18102
AGACGCGGAACTGGTTGAACAGTTTATCCCCC
>M03292:11:000000000-AEF91:1:1108:16812:13794
ATGTCGGGTACTGGTTGAACAGTTTATCCTCC
>M03292:11:000000000-AEF91:1:1108:19172:18137
ACAGTCGGAACAGGATGAACAGTTTACCCTCC
>M03292:11:000000000-AEF91:1:1109:17303:2821_(reversed)
AGACGCGGAACTGGTTGAACTGTATACCCTCC
>M03292:11:000000000-AEF91:1:1108:6889:18154
AGACGCGGTACAGGATGAACTGTTTACCCCCC
>M03292:11:000000000-AEF91:1:1108:5995:22473
ATCGACGGAACAGGATGAACTGTTTACCCTCC
>M03292:11:000000000-AEF91:1:1109:16440:2940
ATGTCGGGAACAGGTTGAACAGTTTATCCTCC
>M03292:11:000000000-AEF91:1:1108:24832:10716
ATCGACGGAACTGGATGAACAGTTTATCCTCC
>M03292:11:000000000-AEF91:1:1108:7489:18180
ATCGACGGAACTGGATGAACAGTATATCCCCC
>M03292:11:000000000-AEF91:1:1108:22392:13799_(reversed)
ACAGTCGGTACTGGTTGAACAGTTTACCCTCC
>M03292:11:000000000-AEF91:1:1108:22131:18195
ACTAGCGGTACAGGTTGAACTTTATATCCCCC
>M03292:11:000000000-AEF91:1:1108:20975:10721
AGACGCGGTACTGGTTGAACAGTATATCCTCC
>M03292:11:000000000-AEF91:1:1108:21310:22546_(reversed)
ATCGACGGAACTGGATGAACTGTATACCCCCC
>M03292:11:000000000-AEF91:1:1108:7200:18239
AGTGTAGGTACTGGATGAACTGTTTATCCCCC
>M03292:11:000000000-AEF91:1:1109:22405:3039_(reversed)
ATGTCGGGAACTGGTTGAACTGTTTATCCTCC
>M03292:11:000000000-AEF91:1:1108:24292:22703
ACTAGCGGTACTGGTTGAACTGTTTACCCTCC
>M03292:11:000000000-AEF91:1:1108:25512:13860_(reversed)
ATAGCAGGTACTGGTTGAACTGTTTACCCCCC
>M03292:11:000000000-AEF91:1:1108:9376:10726_(reversed)
ATCGACGGTACTGGTTGAACTGTTTACCCCCC
>M03292:11:000000000-AEF91:1:1108:4006:13876
ACAGTCGGAACTGGATGAACTGTATACCCTCC
>M03292:11:000000000-AEF91:1:1108:16609:18267_(reversed)
ATCGACGGTACTGGTTGAACAGTATACCCTCC
>M03292:11:000000000-AEF91:1:1108:24419:10751
AGTGTAGGTACTGGTTGAACTGTTTATCCTCC
>M03292:11:000000000-AEF91:1:1109:24597:3053_(reversed)
ATAGCAGGAACTGGTTGAACTGTTTATCCTCC
>M03292:11:000000000-AEF91:1:1108:20793:22792_(reversed)
AGACGCGGTACCGGTTGAACAGTATATCCTCC
>M03292:11:000000000-AEF91:1:1108:28633:18302
AGACGCGGTACTGGTTGAACAGTATACCCTCC
>M03292:11:000000000-AEF91:1:1108:12858:18357
ATCGACGGAACAGGTTGAACAGTTTATCCCCC
>M03292:11:000000000-AEF91:1:1108:23462:13943_(reversed)
ATAGCAGGTACTGGTTGAACTGTTTATCCTCC
>M03292:11:000000000-AEF91:1:1108:24436:22800
AGACGCGGTACTGGTTGAACTGTATACCCTCC
>M03292:11:000000000-AEF91:1:1109:15755:3149_(reversed)
ATGTCGGGAACTGGATGAACAGTATATCCTCC
>M03292:11:000000000-AEF91:1:1108:25671:22819
AGACGCGGTACAGGTTGAACTGTATATCCTCC
>M03292:11:000000000-AEF91:1:1109:11378:3173
ATAGCAGGTACAGGTTGAACAGTTTATCCTCC
>M03292:11:000000000-AEF91:1:1108:27362:18359_(reversed)
ATGTCGGGAACAGGATGAACTGTTTATCCTCC
>M03292:11:000000000-AEF91:1:1108:26232:13972_(reversed)
ACTAGCGGTACAGGTTGAACTGTTTACCCTCC
>M03292:11:000000000-AEF91:1:1108:15307:23015
AGTGTAGGAACTGGTTGAACTGTTTACCCCCC
>M03292:11:000000000-AEF91:1:1108:23804:18385
ATGTCGGGAACAGGTTGAACTGTTTATCCTCC
>M03292:11:000000000-AEF91:1:1108:20451:23070
ACTAGCGGTACTGGATGAACAGTTTATCCCCC
>M03292:11:000000000-AEF91:1:1108:25042:18546
ACAGTCGGAACTGGTTGAACTGTTTATCCCCC
>M03292:11:000000000-AEF91:1:1109:10795:3291_(reversed)
ATCGACTGTACTGGATGAACTGTTTACCCCCC
>M03292:11:000000000-AEF91:1:1108:16735:23194
AGACGCGGAACTGGTTGAACAGTTTACCCTCC
>M03292:11:000000000-AEF91:1:1108:11776:13978_(reversed)
AGTGTAGGAACTGGTTGAACTGTTTATCCCCC
>M03292:11:000000000-AEF91:1:1109:10054:3537
AGACGCGGAACTGGTTGAACAGTTTACCCCCC
>M03292:11:000000000-AEF91:1:1108:19934:23211
ATAGCAGGTACAGGTTGAACAGTATACCCCCC
>M03292:11:000000000-AEF91:1:1108:18453:14000
ATCGACGGTACTGGTTGAACAGTTTACCCTCC
>M03292:11:000000000-AEF91:1:1108:23597:18561_(reversed)
AGTGTAGGTACAGGTTGAACAGTTTATCCTCC
>M03292:11:000000000-AEF91:1:1108:10260:23215
AGTGTATGTACTGGATGAACTGTTTATCCCCC
>M03292:11:000000000-AEF91:1:1108:23885:23277
ACAGTCGGAACAGGATGAACTGTTTATCCTCC
>M03292:11:000000000-AEF91:1:1109:6177:3596_(reversed)
ACAGTCGGTACTGGATGAACAGTTTACCCCCC
>M03292:11:000000000-AEF91:1:1108:12593:23402
AGTGTAGGTACTGGTTGAACTGTTTACCCCCC
>M03292:11:000000000-AEF91:1:1108:22838:14031_(reversed)
AGTGTAGGTACTGGTTGAACAGTTTATCCTCC
>M03292:11:000000000-AEF91:1:1108:22042:18753
ATCGACGGTACTGGTTGAACTGTATACCCCCC
>M03292:11:000000000-AEF91:1:1108:13906:23486
ACTAGCGGTACAGGATGAACAGTTTATCCCCC
>M03292:11:000000000-AEF91:1:1108:2710:14064
AGTGTAGGAACAGGTTGAACTGTTTATCCTCC
>M03292:11:000000000-AEF91:1:1108:19907:18853
ATGTTGGGAACAGGTTGAACTGTTTACCCCCC
>M03292:11:000000000-AEF91:1:1109:6833:3604_(reversed)
AGTGTAGGAACAGGTTGAACAGTTTATCCCCC
>M03292:11:000000000-AEF91:1:1108:23533:23514
ATAGCAGGTACAGGATGAACAGTTTATCCCCC
>M03292:11:000000000-AEF91:1:1109:7095:3693
ACAGTCGGAACAGGATGAACAGTTTATCCTCC
>M03292:11:000000000-AEF91:1:1109:22277:8540
ATAGCAGGTACTGGTTGAACAGCATATCCCCC
>M03292:11:000000000-AEF91:1:1108:29076:14088_(reversed)
ATAGCAGGTACTGGTTGAACTGTTTATCCCCC
>M03292:11:000000000-AEF91:1:1109:16306:3745
ATAGCAGGAACTGGTTGAACTGTTTATCCCCC
>M03292:11:000000000-AEF91:1:1108:17399:18890_(reversed)
ATCGACGGTACTGGATGAACTGTATACCCCCC
>M03292:11:000000000-AEF91:1:1108:7319:23661_(reversed)
ATGTCGGGAACTGGTTGAACTGTTTATCCTCC
>M03292:11:000000000-AEF91:1:1108:18331:18930
AGTGTAGGAACAGGATGAACAGTTTACCCTCC
>M03292:11:000000000-AEF91:1:1109:17577:3770_(reversed)
ATCGACGGAACTGGTTGAACTGTTTACCCCCC
>M03292:11:000000000-AEF91:1:1108:16104:14240_(reversed)
ACAGTCGGTACAGGATGAACAGTTTACCCCCC
>M03292:11:000000000-AEF91:1:1109:17757:8696_(reversed)
ACTAGTGGTACTGGATGAACAGTATATCCCCC
>M03292:11:000000000-AEF91:1:1108:14926:23887_(reversed)
ATCGACGGTACTGGATGAACTGTATATCCCCC
>M03292:11:000000000-AEF91:1:1108:4679:14267
ATAGCAGGTACTGGTTGAACTGTTTATCCTCC
>M03292:11:000000000-AEF91:1:1109:5530:3847_(reversed)
AGTGTAGGAACAGGTTGAACTGTTTATCCCCC
>M03292:11:000000000-AEF91:1:1109:19198:8705_(reversed)
AGTGTAGGTACTGGTTGAACAGTTTATCCTCC
>M03292:11:000000000-AEF91:1:1109:13540:4006
AGACGCGGTACTCGATGAACTGTTTATCCTCC
>M03292:11:000000000-AEF91:1:1108:7781:23947_(reversed)
ATAGCAGGAACAGGATGAACTGTTTATCCTCC
>M03292:11:000000000-AEF91:1:1108:3625:14294_(reversed)
ATCGACGGTACTGGATGAACTGTATACCCCCC
>M03292:11:000000000-AEF91:1:1108:7844:18962
AGTGTAGGAACTGGTTGAACTGTTTATCCCCC
>M03292:11:000000000-AEF91:1:1109:7902:8745
AGACGCGGAACTGGTTGAACTGTTTATCCTCC
>M03292:11:000000000-AEF91:1:1108:20744:19003
ATGTCGGGTACTGGTTGAACAGTTTACCCTCC
>M03292:11:000000000-AEF91:1:1108:14448:19018
ACTAGCGGTACAGGTTGAACAGTTTATCCTCC
>M03292:11:000000000-AEF91:1:1109:18251:4102_(reversed)
ACAGTCGGAACAGGATGAACTGTTTATCCTCC
>M03292:11:000000000-AEF91:1:1108:22940:24033_(reversed)
ATCGACGGTACAGGTTGAACTGTTTATCCCCC
>M03292:11:000000000-AEF91:1:1108:4548:14300_(reversed)
AGACGCGGTACTGGTTGAACAGTTTATCCCCC
>M03292:11:000000000-AEF91:1:1108:13956:19053
AGACGCGGTACTGGTTGAACAGTATATCCTCC
>M03292:11:000000000-AEF91:1:1109:14306:8784_(reversed)
ACAGTCGGTACTGGTTGAACAGTTTATCCTCC
>M03292:11:000000000-AEF91:1:1108:24552:24044
ACTAGCGGTACAGGTTGAACAGTTTACCCTCC
>M03292:11:000000000-AEF91:1:1109:16177:8787
AGACGCGGTACAGGATGAACTGTTTATCCCCC
>M03292:11:000000000-AEF91:1:1109:9449:4124_(reversed)
AGTGTAGGTACAGGTTGAACTGTATATCCCCC
>M03292:11:000000000-AEF91:1:1108:16882:14350_(reversed)
ATCGACGGAACTGGATGAACTGTTTACCCCCC
>M03292:11:000000000-AEF91:1:1108:26466:19190_(reversed)
ACTAGCGGTACTGGATGAACTGTTTATCCCCC
>M03292:11:000000000-AEF91:1:1109:15515:4161
ACAGTCGGTACTGGATGAACAGTTTACCCTCC
>M03292:11:000000000-AEF91:1:1108:29424:14421
AGACGCGGTACAGGTTGAACTGTATATCCTCC
>M03292:11:000000000-AEF91:1:1108:15994:24066_(reversed)
ATAGCAGGTACTGGATGAACTGTTTATCCCCC
>M03292:11:000000000-AEF91:1:1109:17861:8801_(reversed)
ACAGTCGGTACAGGTTGAACTGTTTATCCTCC
>M03292:11:000000000-AEF91:1:1108:23060:19193
ATAGCAGGTACAGGTTGAACAGTTTATCCCCC
>M03292:11:000000000-AEF91:1:1109:22159:4173
ACAGTCGGAACTGGTTGAACTGTATATCCTCC
>M03292:11:000000000-AEF91:1:1109:24440:8813
AGTGTAGGAACAGGTTGAACTGTTTACCCCCC
>M03292:11:000000000-AEF91:1:1108:5328:14449_(reversed)
AGTGTAGGTACAGGTTGAACTGTTTATCCCCC
>M03292:11:000000000-AEF91:1:1109:26788:8864
ATAGCAGGAACTGGTTGAACTGTATATCCCCC
>M03292:11:000000000-AEF91:1:1109:8679:4216_(reversed)
AGTGTAGGTACAGGTTGAACAGTTTACCCCCC
>M03292:11:000000000-AEF91:1:1108:1813:14481
AGACGCGGAACTGGATGAACTGTATATCCCCC
>M03292:11:000000000-AEF91:1:1108:19685:14503
ATAGCAGGTACTGGTTGAACTGTATATCCCCC
>M03292:11:000000000-AEF91:1:1108:8012:24218_(reversed)
ATAGCAGGAACAGGTTGAACTGTTTATCCCCC
>M03292:11:000000000-AEF91:1:1109:23562:8865_(reversed)
ATAGCAGGAACTGGTTGAACAGTTTATCCTCC
>M03292:11:000000000-AEF91:1:1108:1896:14571
ACTAGCGGTACTGGTTGAACAGTATATCCCCC
>M03292:11:000000000-AEF91:1:1109:15929:4254_(reversed)
AGTGTAGGAACTGGTTGAACTGTTTATCCTCC
>M03292:11:000000000-AEF91:1:1108:21624:14606_(reversed)
ATAGCAGGAACTGGTTGAACTGTATACCCCCC
>M03292:11:000000000-AEF91:1:1109:4286:8998_(reversed)
ATGTCGGGTACAGGTTGAACTGTATATCCTCC
>M03292:11:000000000-AEF91:1:1108:12979:14628_(reversed)
AGACGCGGAACTGGTTGAACAGTATATCCTCC
>M03292:11:000000000-AEF91:1:1109:25102:4391_(reversed)
ACTAGCGGAACAGGATGAACTGTTTATCCCCC
>M03292:11:000000000-AEF91:1:1108:17597:25133_(reversed)
ATCGACGGAACTGGATGAACAGTTTACCCTCC
>M03292:11:000000000-AEF91:1:1109:28585:9081
ACTAGCGGTACAGGTTGAACTGTATACCCCCC
>M03292:11:000000000-AEF91:1:1109:22741:4405
ACAGTCGGTACAGGATGAACAGTTTACCCCCC
>M03292:11:000000000-AEF91:1:1108:18103:14709_(reversed)
ATAGCAGGAACAGGATGAACAGTTTATCCTCC
>M03292:11:000000000-AEF91:1:1109:11744:9105_(reversed)
ATGTCGGGTACAGGATGAACTGTTTATCCCCC
>M03292:11:000000000-AEF91:1:1109:7314:4443_(reversed)
ATCGACGGTACAGGTTGAACTGTATATCCCCC
>M03292:11:000000000-AEF91:1:1108:12993:14731_(reversed)
ATAGCAGGTACAGGATGAACTGTTTATCCTCC
>M03292:11:000000000-AEF91:1:1109:28094:9136
ACAGTCGTTACTGGTTGAACAGTTTATCCTCC
>M03292:11:000000000-AEF91:1:1109:23367:4644
ATCGACGGTACTGGTTGAACAGTATATCCCCC
>M03292:11:000000000-AEF91:1:1109:10038:4659
ATCGACGGTACTGGTTGAACAGTTTACCCTCC
>M03292:11:000000000-AEF91:1:1108:24906:14744_(reversed)
ACAGTCGGAACTGGTTGAACTGTATATCCCCC
>M03292:11:000000000-AEF91:1:1109:9154:9232_(reversed)
ATGTCGGGAACTGGTTGAACAGTTTACCCTCC
>M03292:11:000000000-AEF91:1:1109:12479:1161_(reversed)
NTCGACGGTACAGGATGAACAGTTTACCCTCC
>M03292:11:000000000-AEF91:1:1109:10514:9260
AGACGCGGTACAGGTTGAACAGTTTATCCTCC
>M03292:11:000000000-AEF91:1:1109:20462:4723_(reversed)
ACAGTCGGTACAGGTTGAACTGTATATCCTCC
>M03292:11:000000000-AEF91:1:1109:7486:4844
ATAGCAGGTACTGGATGAACAGTATATCCTCC
>M03292:11:000000000-AEF91:1:1109:14936:1193_(reversed)
NGACGCGGAACTGGTTGAACAGTTTATCCCCC
>M03292:11:000000000-AEF91:1:1109:20739:9272_(reversed)
ATAGCAGGAACAGGATGAACTGTTTATCCCCC
>M03292:11:000000000-AEF91:1:1109:21214:9367_(reversed)
ATAGCAGGTACAGGATGAACTGTTTACCCTCC
>M03292:11:000000000-AEF91:1:1109:23971:9397
ATGTCGGGTACAGGTTGAACAGTTTACCCTCC
>M03292:11:000000000-AEF91:1:1109:9586:1365
AGTGTAGGTACTGGTTGAACAGTTTATCCCCC
>M03292:11:000000000-AEF91:1:1109:25712:5310_(reversed)
ATCGACGGTACAGGTTGAACTGTTTATCCTCC
>M03292:11:000000000-AEF91:1:1109:20860:1519
ATCGACGGTACTGGTTGAACTGTATACCCTCC
>M03292:11:000000000-AEF91:1:1109:12012:5395
ATAGCAGGAACTGGATGAACTGTATACCCCCC
>M03292:11:000000000-AEF91:1:1109:22343:1580
ATAGCAGGTACTGGTTGAACTGTTTATCCCCC
>M03292:11:000000000-AEF91:1:1109:21396:5397
ATGTCGGGTACTGGTTGAACAGTTTACCCTCC
>M03292:11:000000000-AEF91:1:1109:10504:2033
AGTGTAGGAACAGGATGAACAGTTTATCCCCC
>M03292:11:000000000-AEF91:1:1109:20662:5463
ATCGACGGAACTGGATGAACAGTTTACCCCCC
>M03292:11:000000000-AEF91:1:1109:13104:2064
ATCGACGGTACTGGATGAACAGTATACCCCCC
>M03292:11:000000000-AEF91:1:1109:12850:9422_(reversed)
ATGTCGGGTACTGGATGAACTGTATATCCCCC
>M03292:11:000000000-AEF91:1:1109:12587:5518_(reversed)
AGACGCGGAACTGGATGAACTGTTTACCCCCC
>M03292:11:000000000-AEF91:1:1109:11741:2135_(reversed)
ATCGACGGTACTGGATGAACAGTATACCCCCC
>M03292:11:000000000-AEF91:1:1109:6595:9431_(reversed)
AGACGCGGTACTGGTTGAACAGTTTACCCCCC
>M03292:11:000000000-AEF91:1:1109:6659:12797_(reversed)
ATGTCGGGTACAGGTTGAACAGTATACCCCCC
>M03292:11:000000000-AEF91:1:1109:16586:9461
ATAGCAGGAACAGGTTGAACTGTATACCCCCC
>M03292:11:000000000-AEF91:1:1109:23441:5540_(reversed)
AGACGCGGTACAGGTTGAACTGTATATCCCCC
>M03292:11:000000000-AEF91:1:1109:16717:2176_(reversed)
AGTGTAGGTACTGGTTGAACTGTATATCATCC
>M03292:11:000000000-AEF91:1:1109:11295:5586
AGTGTAGGAACAGGTTGAACAGTTTACCCTCC
>M03292:11:000000000-AEF91:1:1109:1771:12804
AGTGTAGGAACTGGTTGAACAGTTTATCCTCC
>M03292:11:000000000-AEF91:1:1109:24449:5647
ATAGCAGGTACTGGATGAACAGTTTACCCTCC
>M03292:11:000000000-AEF91:1:1109:26523:9526_(reversed)
ATCGACGGTACAGGATGAACAGTATACCCCCC
>M03292:11:000000000-AEF91:1:1109:16188:12863
ATGTCGGGTACAGGTTGAACAGTATATCCTCC
>M03292:11:000000000-AEF91:1:1109:17126:2223_(reversed)
ATAGCAGGAACTGGTTGAACAGTATATCCTCC
>M03292:11:000000000-AEF91:1:1109:7513:12917
AGTGTAGGAACTGGATGAACTGTATATCCTCC
>M03292:11:000000000-AEF91:1:1109:18697:2415_(reversed)
ATAGCAGGTACTGGTTGAACTGTTTACCCTCC
>M03292:11:000000000-AEF91:1:1109:20089:5933
ATCGACGGAACTGGTTGAACTGTATACCCCCC
>M03292:11:000000000-AEF91:1:1109:14041:9607_(reversed)
AGACGCGGTACAGGTTGAACTGTTTATCCTCC
>M03292:11:000000000-AEF91:1:1109:16669:2447
ACAGTCGTAACAGGTTGAACTGTTTACCCCCC
>M03292:11:000000000-AEF91:1:1109:11170:6107
AGACGCGGTACAGGATGAACTGTATATCCCCC
>M03292:11:000000000-AEF91:1:1109:11286:6125
AGACGCGGTACTGGTTGAACTGTATATCCTCC
>M03292:11:000000000-AEF91:1:1109:8280:9669_(reversed)
ATAGCAGGTACAGGTTGAACTGTATACCCCCC
>M03292:11:000000000-AEF91:1:1109:12597:2519
ATAGCAGGTACTGGATGAACTGTTTACCCCCC
>M03292:11:000000000-AEF91:1:1109:2392:9680
ATAGCAGGTACAGGATGAACAGTTTACCCTCC
>M03292:11:000000000-AEF91:1:1109:23444:2662
AGTGTAGGTACTGGTTGAACTGTTTATCCTCC
>M03292:11:000000000-AEF91:1:1109:17742:12994
ACAGTCGGAACTGGTTGAACTGTATATCCCCC
>M03292:11:000000000-AEF91:1:1109:5069:9757
ATAGCAGGAACAGGTTGAACTGTATATCCTCC
>M03292:11:000000000-AEF91:1:1109:26241:6230_(reversed)
AGACGCGGTACAGGTTGAACAGTATATCCCCC
>M03292:11:000000000-AEF91:1:1109:16374:2713
ATGTCGGGTACTGGTTGAACTGTTTATCCCCC
>M03292:11:000000000-AEF91:1:1109:1977:13009
ACTAGCGGAACAGGTTGAACAGTTTATCCCCC
>M03292:11:000000000-AEF91:1:1109:16221:6233
AGACGCGGTACAGGATGAACTGTTTACCCTCC
>M03292:11:000000000-AEF91:1:1109:22392:2796
ATGTCGGGAACTGGTTGAACTGTTTATCCTCC
>M03292:11:000000000-AEF91:1:1109:15461:6267
AGTGTAGGTACAGGTTGAACAGTTTACCCCCC
>M03292:11:000000000-AEF91:1:1109:25181:9762_(reversed)
ATGTCGGGTACTGGATGAACTGTTTACCCTCC
>M03292:11:000000000-AEF91:1:1109:23982:6270_(reversed)
CGACGCGGTACAGGTTGAACAGTATACCCTCC
>M03292:11:000000000-AEF91:1:1109:26376:13019_(reversed)
ATGTCGGGTACAGGATGAACTGTTTATCCTCC
>M03292:11:000000000-AEF91:1:1109:11499:9920_(reversed)
AGTGTAGGAACAGGTTGAACAGTTTATCCCCC
>M03292:11:000000000-AEF91:1:1109:19047:9973
ATAGCAGGTACTGGATGAACAGTTTACCCTCC
>M03292:11:000000000-AEF91:1:1109:9422:13050
ACAGTCGGTACTGGTTGAACTGTTTATCCCCC
>M03292:11:000000000-AEF91:1:1109:11150:6277_(reversed)
ATAGCAGGAACTGGTTGAACTGTATATCCCCC
>M03292:11:000000000-AEF91:1:1109:16521:13073
AGTGTAGGTACAGGTTGAACTGTATATCCTCC
>M03292:11:000000000-AEF91:1:1109:14308:6300
AGACGCGGTACTGGTTGAACTGTATACCCCCC
>M03292:11:000000000-AEF91:1:1109:5017:10067_(reversed)
AGTGTAGGAACAGGATGAACAGTTTACCCTCC
>M03292:11:000000000-AEF91:1:1109:14810:6389
AGACGCGGAACAGGTTGAACTGTATATCCTCC
>M03292:11:000000000-AEF91:1:1109:13860:13182
ACAGTCGGAACTGGTTGAACTGTTTATCCTCC
>M03292:11:000000000-AEF91:1:1109:4112:13193
ATGTCGGGAACTGGATGAACTGTTTATCCCCC
>M03292:11:000000000-AEF91:1:1109:7951:10094_(reversed)
AGACGCGGAACTGGTTGAACTGTATATCCCCC
>M03292:11:000000000-AEF91:1:1109:10929:6393_(reversed)
ATCGACGGTACAGGATGAACTGTTTATCCCCC
>M03292:11:000000000-AEF91:1:1109:26358:10124
ATCGACGGTACAGGTTGAACTGTTTACCCTCC
>M03292:11:000000000-AEF91:1:1109:20275:6461
AGACGCGGAACTGGTTGAACTGTTTATCCTCC
>M03292:11:000000000-AEF91:1:1109:15437:10125
ACTAGCGGAACTGGTTGAACTGTATACCCTCC
>M03292:11:000000000-AEF91:1:1109:4724:13195_(reversed)
ACAGTCGGTACTGGTTGAACAGTTTACCCTCC
>M03292:11:000000000-AEF91:1:1109:22790:13169
AGACGCGGTACAGGTTGAACTGTATATCCCCC
>M03292:11:000000000-AEF91:1:1109:5612:10132_(reversed)
AGACGCGGAACAGGATGAACTGTATATCCCCC
>M03292:11:000000000-AEF91:1:1109:6297:16161_(reversed)
ATCGACGGAACAGGTTGAACAGTTTATCCCCC
>M03292:11:000000000-AEF91:1:1109:8164:6466_(reversed)
ACAGTCGGAACAGGTTGAACAGTTTATCCCCC
>M03292:11:000000000-AEF91:1:1109:28309:13361_(reversed)
AGACGCGGTACAGGTTGAACTGTTTATCCTCC
>M03292:11:000000000-AEF91:1:1109:8746:13408
ATAGCAGGTACAGGATGAACTGTTTACCCTCC
>M03292:11:000000000-AEF91:1:1109:28476:10193_(reversed)
ACAGTCGGTACTGGTTGAACAGTATATCCTCC
>M03292:11:000000000-AEF91:1:1109:2633:16164_(reversed)
AGTGTAGGAACTGGATGAACTGTTTATCCTCC
>M03292:11:000000000-AEF91:1:1109:5384:6507_(reversed)
ATCGACGGAACTGGATGAACAGTTTATCCCCC
>M03292:11:000000000-AEF91:1:1109:4964:13514
ATAGCAGGTACTGGATGAACTGTATATCCTCC
>M03292:11:000000000-AEF91:1:1109:22032:16241
AGTGTAGGAACTGGTTGAACAGTTTACCCTCC
>M03292:11:000000000-AEF91:1:1109:25289:10453
ATCGACGGAACAGGATGAACTGTTTATCCTCC
>M03292:11:000000000-AEF91:1:1109:16781:6507
AGACGCGGTACTGGTTGAACAGTTTATCCCCC
>M03292:11:000000000-AEF91:1:1109:20059:13521
AGACGTGGTACTGGTTGAACTGTATATCCTCC
>M03292:11:000000000-AEF91:1:1109:27664:6575_(reversed)
ATCGACGGTACAGGTTGAACTGTTTACCCTCC
>M03292:11:000000000-AEF91:1:1109:22384:16251_(reversed)
ACAGTCGGTACAGGATGAACAGTATACCCTCC
>M03292:11:000000000-AEF91:1:1109:2100:10488_(reversed)
ATCGACGGTACAGGTTGAACAGTTTATCCCCC
>M03292:11:000000000-AEF91:1:1109:15114:13536_(reversed)
ACAGTCGGTACAGGTTGAACTGTTTATCCCCC
>M03292:11:000000000-AEF91:1:1109:4211:16262
ATCGACGGAACTGGATGAACAGTATACCCTCC
>M03292:11:000000000-AEF91:1:1109:21414:6597_(reversed)
AGTGTAGGTACTGGATGAACTGTATACCCTCC
>M03292:11:000000000-AEF91:1:1109:27125:13554_(reversed)
ATGTCGGGTACTGGTTGAACTGTATATCCCCC
>M03292:11:000000000-AEF91:1:1109:4812:10655
ACTAGCGGTACAGGTTGAACTGTTTACCCTCC
>M03292:11:000000000-AEF91:1:1109:6892:6704
AGTGTAGGTACTGGTTGAACTGTATATCCCCC
>M03292:11:000000000-AEF91:1:1109:17706:10727
ATCGACGGAACAGGTTGAACTGTATACCCTCC
>M03292:11:000000000-AEF91:1:1109:19899:13609_(reversed)
ACAGTCGGTACTTGTTGAACAGTATATCCCCC
>M03292:11:000000000-AEF91:1:1109:25628:16483_(reversed)
ATAGCAGGTACAGGATGAACAGTATACCCTCC
>M03292:11:000000000-AEF91:1:1109:10531:6750_(reversed)
ATCGACGGAACAGGTTGAACTGTTTACCCCCC
>M03292:11:000000000-AEF91:1:1109:25192:10746_(reversed)
AGACGCGGAACAGGATGAACTGTATATCCTCC
>M03292:11:000000000-AEF91:1:1109:5668:6753
AGACGCGGAACTGGTTGAACTGTTTATCCTCC
>M03292:11:000000000-AEF91:1:1109:23307:10809
ATCGACGGAACTGGATGAACTGTTTATCCTCC
>M03292:11:000000000-AEF91:1:1109:6129:13759_(reversed)
AGTGTAGGTACAGGTTGAACTGTATATCCTCC
>M03292:11:000000000-AEF91:1:1109:8979:10836_(reversed)
ATCGACGGTACTGGTTGAACTGTTTATCCCCC
>M03292:11:000000000-AEF91:1:1109:15832:13763
ATGTCGGGTACTGGATGAACTGTTTACCCTCC
>M03292:11:000000000-AEF91:1:1109:20412:6897
ATGTCGGGTACAGGTTGAACTGTTTATCCTCC
>M03292:11:000000000-AEF91:1:1109:13363:10859
ATAGCAGGTACTGGTTGAACAGTTTATCCTCC
>M03292:11:000000000-AEF91:1:1109:16043:6977_(reversed)
AGTGTAGGAACAGGTTGAACTGTTTACCCTCC
>M03292:11:000000000-AEF91:1:1109:22959:13766_(reversed)
AGACGCGGAACTGGTTGAACAGTTTACCCCCC
>M03292:11:000000000-AEF91:1:1109:10997:16672
ATGTCGGGAACTGGTTGAACAGTTTACCCTCC
>M03292:11:000000000-AEF91:1:1109:13557:10994_(reversed)
ATAGCAGGAACTGGATGAACTGTTTATCCCCC
>M03292:11:000000000-AEF91:1:1109:17806:6995_(reversed)
AGTGTAGGTACAGGATGAACTGTATATCCCCC
>M03292:11:000000000-AEF91:1:1109:23267:16739_(reversed)
ACAGTCGGTACTGGATGAACAGTTTATCCTCC
>M03292:11:000000000-AEF91:1:1109:15288:13796_(reversed)
ATGTCGGGTACAGGTTGAACAGTTTATCCTCC
>M03292:11:000000000-AEF91:1:1109:26041:11001_(reversed)
AGTGTAGGTACTGGTTGAACTGTTTACCCTCC
>M03292:11:000000000-AEF91:1:1109:26173:7144
AGACGCGGTACAGGATGAACAGTTTACCCTCC
>M03292:11:000000000-AEF91:1:1109:14562:16880
ACAGTCGGAACTGGTTGAACTGTATATCCTCC
>M03292:11:000000000-AEF91:1:1109:22653:11007
AGTGTAGGTACTGGTTGAACTGTTTATCCCCC
>M03292:11:000000000-AEF91:1:1109:18780:16907
ACAGTCGGAACTGGATGAACTGTATATCCCCC
>M03292:11:000000000-AEF91:1:1109:24364:11029
ATGTCGGGAACTGGTTGAACAGTATATCCTCC
>M03292:11:000000000-AEF91:1:1109:19675:7163_(reversed)
ATAGCAGGAACTGGTTGAACAGTTTACCCCCC
>M03292:11:000000000-AEF91:1:1109:25312:11066_(reversed)
ACTAGCGGAACTGGATGAACAGTATACCCTCC
>M03292:11:000000000-AEF91:1:1109:21562:7189_(reversed)
ATAGCAGGAACTGGATGAACAGTTTACCCCCC
>M03292:11:000000000-AEF91:1:1109:12249:11150
AGACGCGGAACTGGTTGAACTGTATATCCTCC
>M03292:11:000000000-AEF91:1:1109:13861:13820_(reversed)
ATCGACGGTACAGGTTGAACTGTATATCCTCC
>M03292:11:000000000-AEF91:1:1109:18661:7194
ATCGACGGTACAGGATGAACAGTTTATCCCCC
>M03292:11:000000000-AEF91:1:1109:12970:17031_(reversed)
ATGTCGGGTACTGGTTGAACAGTTTATCCCCC
>M03292:11:000000000-AEF91:1:1109:27626:13824
AGTGTAGGAACAGGATGAACTGTTTATCCCCC
>M03292:11:000000000-AEF91:1:1109:16063:11179_(reversed)
AGTGTAGGTACTGGTTGAACTGTTTACCCCCC
>M03292:11:000000000-AEF91:1:1109:19232:17043_(reversed)
ATCGACGGAACAGGTTGAACTGTTTATCCCCC
>M03292:11:000000000-AEF91:1:1109:25116:7394_(reversed)
ATGTCGGGAACTGGTTGAACTGTTTATCCTCC
>M03292:11:000000000-AEF91:1:1109:13617:13835
AGTGTAGGTACAGGTTGAACTGTATATCCTCC
>M03292:11:000000000-AEF91:1:1109:19218:11212_(reversed)
ATCGACGGTACAGGTTGAACAGTTTACCCTCC
>M03292:11:000000000-AEF91:1:1109:16367:7405
ATAGCAGGTACTGGTTGAACAGTATATCCCCC
>M03292:11:000000000-AEF91:1:1109:3844:17052_(reversed)
ATAGCAGGAACAGGATGAACTGTATATCCTCC
>M03292:11:000000000-AEF91:1:1109:21464:11228
ATAGCAGGAACTGGTTGAACTGTATATCCTCC
>M03292:11:000000000-AEF91:1:1109:20734:7437
AGACGCGGTACAGGTTGAACAGTTTATCCTCC
>M03292:11:000000000-AEF91:1:1109:25661:17117
ATGTCGGGAACAGGATGAACTGTATACCCTCC
>M03292:11:000000000-AEF91:1:1109:9631:11231
ATAGCAGGAACAGGATGAACTGTTTATCCTCC
>M03292:11:000000000-AEF91:1:1109:8155:7437
ACTAGCGGAACTGGTTGAACTGTTTACCCCCC
>M03292:11:000000000-AEF91:1:1109:17820:13977_(reversed)
ACTAGCGGTACTAGTTGAACTGTATACCCCCC
>M03292:11:000000000-AEF91:1:1109:17510:7442
AGACGCGGTACAGGATGAACAGTTTACCCCCC
>M03292:11:000000000-AEF91:1:1109:16724:7538
ATGTCGGGTACAGGATGAACTGTATACCCCCC
>M03292:11:000000000-AEF91:1:1109:9737:11232_(reversed)
ATAGCAGGAACAGGTTGAACTGTTTATCCTCC
>M03292:11:000000000-AEF91:1:1109:19273:17443_(reversed)
ATCGACGGTACTGGTTGAACAGTATACCCTCC
>M03292:11:000000000-AEF91:1:1109:28365:17475
ATAGCAGGTACAGGATGAACTGTTTACCCCCC
>M03292:11:000000000-AEF91:1:1109:15840:7555_(reversed)
ACTAGCGGTACTGGTTGAACTGTATATCCTCC
>M03292:11:000000000-AEF91:1:1109:12810:14036
ACTAGCGGTACTGGTTGAACTGTATACCCTCC
>M03292:11:000000000-AEF91:1:1109:7639:17498
ACAGTCGGAACTGGTTGAACTGTATATCCTCC
>M03292:11:000000000-AEF91:1:1109:14955:11234_(reversed)
AGTGTAGGTACTGGTTGAACTGTTTATCCTCC
>M03292:11:000000000-AEF91:1:1109:13679:11251
AGACGCGGAACTGGTTGAACTGTTTACCCCCC
>M03292:11:000000000-AEF91:1:1109:13311:11308
ACTAGCGGTACTGGTTGAACTGTTTACCCTCC
>M03292:11:000000000-AEF91:1:1109:20219:21487
AGTGTAGGAACTGGTTGAACAGTTTACCCTCC
>M03292:11:000000000-AEF91:1:1109:21254:7725
AGTGTAGGTACAGGATGAACTGTATACCCCCC
>M03292:11:000000000-AEF91:1:1109:23539:21527
ATAGCAGGAACTGGATGAACTGTTTATCCCCC
>M03292:11:000000000-AEF91:1:1109:1805:14040_(reversed)
AGTGTAGGAACAGGATGAACAGTTTATCCCCC
>M03292:11:000000000-AEF91:1:1109:24617:17499_(reversed)
AGACGCGGAACTGGTTGAACTGTTTATCCCCC
>M03292:11:000000000-AEF91:1:1109:14214:7734
ATGTCGGGAACAGGTTGAACTGTTTACCCTCC
>M03292:11:000000000-AEF91:1:1109:25690:21543
ATCGACGGTACTGGTTGAACAGTATACCCTCC
>M03292:11:000000000-AEF91:1:1109:9298:11343_(reversed)
ATAGCAGGTACAGGATGAACTGTTTACCCTCC
>M03292:11:000000000-AEF91:1:1109:6754:17500
ATAGCAGGTACAGGATGAACTGTATATCCCCC
>M03292:11:000000000-AEF91:1:1109:11965:14089_(reversed)
ATGTCGGGTACTGGATGAACTGTTTACCCTCC
>M03292:11:000000000-AEF91:1:1109:4810:7746_(reversed)
ATAGCAGGTACTGGTTGAACAGTATACCCCCC
>M03292:11:000000000-AEF91:1:1109:20271:21549_(reversed)
ATGTCGGGTACTGGTTGAACTGTTTATCCTCC
>M03292:11:000000000-AEF91:1:1109:27995:14098
ATGTCGGGAACAGGTTGAACAGTATACCCTCC
>M03292:11:000000000-AEF91:1:1109:20368:11430_(reversed)
ATGTCGGGTACTGGTTGAACTGTTTACCCCCC
>M03292:11:000000000-AEF91:1:1109:13825:17554_(reversed)
ATGTCGGGTACAGGTTGAACTGTTTACCCTCC
>M03292:11:000000000-AEF91:1:1109:20890:14140
AGACGCGGTACAGGTTGAACAGTATATCCTCC
>M03292:11:000000000-AEF91:1:1109:26233:11434
ACTAGCGGTACAGGTTGAACTGTTTACCCTCC
>M03292:11:000000000-AEF91:1:1109:15670:7859_(reversed)
ATCGACGGAACTGGTTGAACAGTTTATCCCCC
>M03292:11:000000000-AEF91:1:1109:23045:21600_(reversed)
AGTGTAGGTACTGGTTGAACTGTTTACCCCCC
>M03292:11:000000000-AEF91:1:1109:4639:7871
ATAGCAGGTACTGGTTGAACTGTTTACCCCCC
>M03292:11:000000000-AEF91:1:1109:10661:14235_(reversed)
ATAGCAGGTACAGGTTGAACAGTATATCCCCC
>M03292:11:000000000-AEF91:1:1109:24049:11477_(reversed)
ATCGACGGAACTGGTTGAACAGTATATCCTCC
>M03292:11:000000000-AEF91:1:1109:14520:14235
ATAGCAGGAACAGGTTGAACTGTTTATCCTCC
>M03292:11:000000000-AEF91:1:1109:20104:21622_(reversed)
ATGTCGGGAACAGGTTGAACTGTATATCCTCC
>M03292:11:000000000-AEF91:1:1109:21008:7904
ACAGTCGGAACTGGTTGAACTGTTTATCCCCC
>M03292:11:000000000-AEF91:1:1109:22549:11489
AGTGTAGGAACTGGTTGAACTGTTTATCCCCC
>M03292:11:000000000-AEF91:1:1109:25172:14249
ATAGCAGGTACAGGTTGAACAGTTTACCCCCC
>M03292:11:000000000-AEF91:1:1109:20784:11520
ATCGACGGTACAGGATGAACTGTTTATCCCCC
>M03292:11:000000000-AEF91:1:1109:17153:17787
ATAGCAGGTACTGGATGAACTGTTTATCCCCC
>M03292:11:000000000-AEF91:1:1109:13537:21670_(reversed)
AGTGTAGGTACTGGATGAACTGTTTATCCCCC
>M03292:11:000000000-AEF91:1:1109:7475:7962_(reversed)
ATGTCGGGTACTGGTTGAACAGTATACCCTCC
>M03292:11:000000000-AEF91:1:1109:24942:14267_(reversed)
AGACGCGGTACAGGTTGAACTGTATATCCTCC
>M03292:11:000000000-AEF91:1:1109:14584:8045
ATGTCGGGTACAGGTTGAACTGTTTACCCTCC
>M03292:11:000000000-AEF91:1:1109:23577:21692_(reversed)
ACTAGCGGAACTGGTTGAACAGTTTATCCTCC
>M03292:11:000000000-AEF91:1:1109:7228:17811_(reversed)
AGACGCGGAACAGGTTGAACAGTTTATCCTCC
>M03292:11:000000000-AEF91:1:1109:21335:8087
AGACGCGGTACTGGATGAACTGTATACCCCCC
>M03292:11:000000000-AEF91:1:1109:21193:11597
ATCGACGGAACTGGTTGAACTGTTTATCCCCC
>M03292:11:000000000-AEF91:1:1109:2409:14274_(reversed)
ATGTCGGGTACAGGTTGAACAGTTTACCCTCC
>M03292:11:000000000-AEF91:1:1109:21982:21720
AGTGTAGGTACTGGTTGAACAGTTTATCCCCC
>M03292:11:000000000-AEF91:1:1109:25237:14286
ACTAGCGGTACTGGTTGAACAGTTTATCCTCC
>M03292:11:000000000-AEF91:1:1109:10900:21778
ATGTCGGGTACTGGATGAACTGTATATCCCCC
>M03292:11:000000000-AEF91:1:1109:27789:8087_(reversed)
ATAGCAGGAACTGGATGAACAGTTTATCCTCC
>M03292:11:000000000-AEF91:1:1109:25275:17855_(reversed)
ATAGCAGGAACAGGTTGAACAGTATATCCTCC
>M03292:11:000000000-AEF91:1:1109:28056:11608_(reversed)
AGTGTAGGAACTGGTTGAACTGTTTATCCCCC
>M03292:11:000000000-AEF91:1:1109:20263:21921
AGTGTAGGTACAGGATGAACTGTTTACCCTCC
>M03292:11:000000000-AEF91:1:1109:13440:8094
ACAGTCGGAACTGGTTGAACAGTATACCCCCC
>M03292:11:000000000-AEF91:1:1109:15552:17868
ATGTCGGGAACTGGTTGAACTGTTTACCCCCC
>M03292:11:000000000-AEF91:1:1109:28169:11624
AGTGTAGGAACTGGATGAACTGTTTATCCCCC
>M03292:11:000000000-AEF91:1:1109:3833:11631
ATAGCAGGTACTGGTTGAACTGTATATCCTCC
>M03292:11:000000000-AEF91:1:1109:18578:14289
ATCGACGGAACTGGATGAACAGTTTACCCTCC
>M03292:11:000000000-AEF91:1:1109:9232:21943_(reversed)
AGACGCGGTACTGGTTGAACTGTTTATCCCCC
>M03292:11:000000000-AEF91:1:1109:6769:8125_(reversed)
ATCGACGGAACTGGATGAACAGTATATCCCCC
>M03292:11:000000000-AEF91:1:1109:6485:14331
AGACGCGGAACTGGTTGAACTGTATACCCTCC
>M03292:11:000000000-AEF91:1:1109:4757:17916_(reversed)
ATGTCGGGTGCAGGTTGAACTGTTTATCCCCC
>M03292:11:000000000-AEF91:1:1109:20638:21952
ATCGACGGTACTGGATGAACAGTATACCCTCC
>M03292:11:000000000-AEF91:1:1109:9824:14365
ATCGACGGTACAGGATGAACAGTTTACCCCCC
>M03292:11:000000000-AEF91:1:1109:27411:11679_(reversed)
ATCGACGGAACTGGATGAACTGTTTATCCCCC
>M03292:11:000000000-AEF91:1:1109:12080:14372
AGACGCGGAACTGGTTGAACAGTTTATCCTCC
>M03292:11:000000000-AEF91:1:1109:16654:8182_(reversed)
ACAGTCGGTACAGTATGAACAGTTTATCCCCC
>M03292:11:000000000-AEF91:1:1109:24931:11715
ATAGCAGGAACTGGATGAACTGTTTACCCTCC
>M03292:11:000000000-AEF91:1:1109:10175:17954
ATCGACGGTACTGGATGAACTGTTTACCCCCC
>M03292:11:000000000-AEF91:1:1109:23500:21974_(reversed)
AGTGTAGGTACTGGATGAACAGTATATCCCCC
>M03292:11:000000000-AEF91:1:1109:11366:11772
AGACGCGGTACTGGTTGAACAGTTTATCCTCC
>M03292:11:000000000-AEF91:1:1109:15660:17979
ATCGACGGAACTGGATGAACAGTTTACCCTCC
>M03292:11:000000000-AEF91:1:1109:25985:11790
ATCGACGGTACTGGATGAACAGTATACCCCCC
>M03292:11:000000000-AEF91:1:1109:16577:8208_(reversed)
ATGTCGGGTACTGGATGAACAGTTTACCCTCC
>M03292:11:000000000-AEF91:1:1109:14436:14379_(reversed)
AGTGTAGGAACTGGTTGAACTGTATATCCTCC
>M03292:11:000000000-AEF91:1:1109:12401:22027_(reversed)
ATGTCGGGAACTGGATGAACAGTATACCCCCC
>M03292:11:000000000-AEF91:1:1109:14732:11890
AGTGTAGGTACTGGATGAACAGTTTATCCTCC
>M03292:11:000000000-AEF91:1:1109:22386:8265
ATGTCGGGTACTGGTTGAACTGTATATCCTCC
>M03292:11:000000000-AEF91:1:1109:23408:17977_(reversed)
ACAGTCGGTACAGGTTGAACTGTTTACCCTCC
>M03292:11:000000000-AEF91:1:1109:3838:11929
AGACGCGGTACAGGATGAACTGTTTACCCTCC
>M03292:11:000000000-AEF91:1:1109:9247:8318
ACTAGCGGAACTGGATGAACTGTTTACCCCCC
>M03292:11:000000000-AEF91:1:1109:13352:14390_(reversed)
AGTGTAGGTACTGGTTGAACTGTATACCCTCC
>M03292:11:000000000-AEF91:1:1109:12687:22021_(reversed)
AGTGTAGGAACAGGTTGAACAGTATATCCTCC
>M03292:11:000000000-AEF91:1:1109:14203:18013_(reversed)
AGACGCGGTACAGGATGAACTGTTTATCCCCC
>M03292:11:000000000-AEF91:1:1109:18056:8358_(reversed)
ACAGTCGGTACTGGTTGAACAGTTTATCCCCC
>M03292:11:000000000-AEF91:1:1109:14801:14430_(reversed)
ATGTCGGGTACAGGTTGAACAGTATATCCTCC
>M03292:11:000000000-AEF91:1:1109:10712:18018
ATAGCAGGAACAGGATGAACAGTTTATCCTCC
>M03292:11:000000000-AEF91:1:1109:22828:11970_(reversed)
ACAGTCGGAACTGGATGAACTGTTTACCCTCC
>M03292:11:000000000-AEF91:1:1109:23776:14472
AGTGTAGGTACAGGTTGAACTGTTTACCCTCC
>M03292:11:000000000-AEF91:1:1109:22687:18084
ATAGCAGGAACAGGTTGAACAGTTTACCCCCC
>M03292:11:000000000-AEF91:1:1109:24066:8372_(reversed)
ATGTCGGGTACTGGTTGAACTGTTTATCCTCC
>M03292:11:000000000-AEF91:1:1109:5728:18088
AGACGCGGAACTGGTTGAACTGTTTATCCCCC
>M03292:11:000000000-AEF91:1:1109:16557:18156
AGACGCGGCACTGGTTGAACTGTATACCCTCC
>M03292:11:000000000-AEF91:1:1109:23119:14524_(reversed)
ATAGCAGGTACTGGTTGAACTGTATATCCCCC
>M03292:11:000000000-AEF91:1:1109:8360:22320_(reversed)
ACAGTCGGAACAGGTTGAACAGTTTACCCCCC
>M03292:11:000000000-AEF91:1:1109:18503:8399_(reversed)
AGACGCGGTACTGGTTGAACAGTATATCCCCC
>M03292:11:000000000-AEF91:1:1109:21590:14579
AGTGTAGGTACAGGATGAACTGTATATCCCCC
>M03292:11:000000000-AEF91:1:1109:19662:22327
ATCGACGGAACTGGTTGAACTGTATATCCTCC
>M03292:11:000000000-AEF91:1:1109:16744:12180_(reversed)
ACTAGCGGTACAGGATGAACTGTTTATCCTCC
>M03292:11:000000000-AEF91:1:1109:19562:18180_(reversed)
ACTAGCGGAACAGGATGAACTGTATATCCCCC
>M03292:11:000000000-AEF91:1:1109:12785:18205
ATCGACGGTACTGGTTGAACTGTATATCCCCC
>M03292:11:000000000-AEF91:1:1109:6574:8473_(reversed)
ATGTCGGGAACTGGTTGAACAGTTTACCCTCC
>M03292:11:000000000-AEF91:1:1109:26774:14636
ACTAGCGGTACTGGTTGAACAGTATACCCTCC
>M03292:11:000000000-AEF91:1:1109:25685:22338_(reversed)
ACAGTCGGAACAGGATGAACTGTTTACCCTCC
>M03292:11:000000000-AEF91:1:1109:9131:8483
AGACGCGGTACTGGATGAACAGTTTATCCCCC
>M03292:11:000000000-AEF91:1:1109:22505:14753
ATCGACGGAACAGGTTGAACTGTTTACCCCCC
>M03292:11:000000000-AEF91:1:1109:8880:12196_(reversed)
ACTAGCGGAACAGGTTGAACAGTTTACCCTCC
>M03292:11:000000000-AEF91:1:1109:28480:18210_(reversed)
ATAGCAGGAACTGGATGAACAGTATACCCCCC
>M03292:11:000000000-AEF91:1:1109:14847:22347_(reversed)
ATGTCGGGAACTGGATGAACTGTTTATCCTCC
>M03292:11:000000000-AEF91:1:1109:13507:18213
ATGTCGGGAACTGGATGAACAGTATATCCCCC
>M03292:11:000000000-AEF91:1:1109:5776:12207_(reversed)
ATAGCAGGTACAGGTTGAACAGTTTACCCCCC
>M03292:11:000000000-AEF91:1:1109:29610:12251
AGACGCGGTACTGGTTGAACTGTATATCCTCC
>M03292:11:000000000-AEF91:1:1109:18898:12259
ATCGACGGAACTGGTTGAACAGTTTACCCTCC
>M03292:11:000000000-AEF91:1:1109:6118:18272_(reversed)
AGTGTAGGTACAGGTTGAACAGTTTATCCTCC
>M03292:11:000000000-AEF91:1:1109:21185:14778_(reversed)
AGTGTAGGTACAGGTTGAACAGTTTATCCCCC
>M03292:11:000000000-AEF91:1:1109:18029:12293
ATAGCAGGAACTGGTTGAACAGTTTATCCTCC
>M03292:11:000000000-AEF91:1:1109:1972:14932
AGTGTAGGAACAGGTTGAACAGTATATCCTCC
>M03292:11:000000000-AEF91:1:1109:18593:18285_(reversed)
ACAGTCGGTACTGGTTGAACTGTTTATCCCCC
>M03292:11:000000000-AEF91:1:1109:18894:12338_(reversed)
ACTAGCGGAACTGGTTGAACAGTTTATCCTCC
>M03292:11:000000000-AEF91:1:1109:17167:18318
ATCGACGGAACAGGTTGAACAGTATATCCCCC
>M03292:11:000000000-AEF91:1:1109:5383:22496
AGATGCGGAACAGGATGAACTGTTTATCCTCC
>M03292:11:000000000-AEF91:1:1109:21212:14938_(reversed)
ATCGACGGTACTGGTTGAACTGTTTACCCCCC
>M03292:11:000000000-AEF91:1:1109:7118:22513
ACTAGCGGTACAGGTTGAACTGTTTACCCTCC
>M03292:11:000000000-AEF91:1:1109:16017:14955_(reversed)
ATAGCAGGTACAGGTTGAACTGTTTACCCCCC
>M03292:11:000000000-AEF91:1:1109:6002:12353
ATGTCGGGAACTGGTTGAACTGTTTATCCTCC
>M03292:11:000000000-AEF91:1:1109:6645:22587_(reversed)
AGTGTAGGTACTGGTTGAACTGTATATCCTCC
>M03292:11:000000000-AEF91:1:1109:15866:18395
ATAGCAGGAACAGGATGAACTGTTTATCCTCC
>M03292:11:000000000-AEF91:1:1109:16774:14964_(reversed)
AGTGTAGGTACAGGTTGAACTGTATACCCTCC
>M03292:11:000000000-AEF91:1:1109:23761:22607
AGACGCGGTACAGGTTGAACTGTATATCCCCC
>M03292:11:000000000-AEF91:1:1109:17367:12400_(reversed)
ACAGTCGGTACTGGTTGAACAGTTTACCCTCC
>M03292:11:000000000-AEF91:1:1109:9132:18449_(reversed)
ATAGCAGGAACTGGTTGAACTGTTTATCCCCC
>M03292:11:000000000-AEF91:1:1109:19234:22651
ATAGCAGGAACAGGTTGAACTGTTTATCCTCC
>M03292:11:000000000-AEF91:1:1109:29386:14974_(reversed)
AGTGTAGGAACTGGTTGAACTGTTTACCCCCC
>M03292:11:000000000-AEF91:1:1109:4596:18455
ACTAGCGGTACAGGATGAACAGTTTATCCCCC
>M03292:11:000000000-AEF91:1:1109:13338:22687
ATCGACGGAACAGGTTGAACTGTTTATCCTCC
>M03292:11:000000000-AEF91:1:1109:22819:12419_(reversed)
AGTGTAGGTACTGGTTGAACTGTTTATCCTCC
>M03292:11:000000000-AEF91:1:1109:7746:14975
ACAGTCGGAACTGGTTGAACTGTTTATCCTCC
>M03292:11:000000000-AEF91:1:1109:19947:14977
ATCGACGGAACTGGTTGAACTGTTTATCCTCC
>M03292:11:000000000-AEF91:1:1109:8832:18575_(reversed)
ATAGCAGGAACAGGATGAACAGTATACCCCCC
>M03292:11:000000000-AEF91:1:1109:12619:22761_(reversed)
ATAGCAGGTACAGGTTGAACAGTATATCCTCC
>M03292:11:000000000-AEF91:1:1109:28556:12476_(reversed)
ACAGTCGGTACTGGATGAACAGTATATCCCCC
>M03292:11:000000000-AEF91:1:1109:13249:18574
ATAGCAGGTACTGGTTGAACTGTATATCCTCC
>M03292:11:000000000-AEF91:1:1109:14659:22863
ACTAGCGGTACAGGATGAACTGTTTATCCCCC
>M03292:11:000000000-AEF91:1:1109:26807:18627
ACAGTCGGTACTGGTTGAACTGTTTACCCCCC
>M03292:11:000000000-AEF91:1:1109:27991:12672
ACAGTCGGTACTGGTTGAACAGTATACCCCCC
>M03292:11:000000000-AEF91:1:1109:16789:18848
ATGTCGGGAACAGGATGAACTGTTTACCCCCC
>M03292:11:000000000-AEF91:1:1109:18522:22899_(reversed)
ATAGCAGGTACTGGTTGAACTGTATACCCTCC
>M03292:11:000000000-AEF91:1:1109:22859:18880
AGTGTAGGAACTGGTTGAACTGTTTACCCTCC
>M03292:11:000000000-AEF91:1:1109:8414:15031_(reversed)
ATCGACGGTACAGGTTGAACAGTATACCCCCC
>M03292:11:000000000-AEF91:1:1109:23220:22931_(reversed)
AGTGTAGGAACTGGTTGAACAGTTTACCCCCC
>M03292:11:000000000-AEF91:1:1109:21656:18908_(reversed)
ATGTCGGGTACTGGATGAACTGTATATCCCCC
>M03292:11:000000000-AEF91:1:1109:17036:15039_(reversed)
ACTAGCGGTACAGGATGAACAGTTTACCCTCC
>M03292:11:000000000-AEF91:1:1109:11075:18930
ATAGCAGGTACAGGTTGAACAGTTTATCCTCC
>M03292:11:000000000-AEF91:1:1109:21900:15050
AGTGTAGGTACAGGTTGAACTGTATATCCTCC
>M03292:11:000000000-AEF91:1:1109:17667:23056_(reversed)
ATCGACGGAACAGGATGAACTGTATACCCCCC
>M03292:11:000000000-AEF91:1:1109:17975:18982_(reversed)
ATCGACGGTACTGGTTGAACAGTTTACCCCCC
>M03292:11:000000000-AEF91:1:1109:8701:23177_(reversed)
ACAGTCGGAACAGGTTGAACAGTTTATCCTCC
>M03292:11:000000000-AEF91:1:1109:18178:15227_(reversed)
AGTGTAGGTACAGGATGAACTGTTTACCCCCC
>M03292:11:000000000-AEF91:1:1109:6417:19202_(reversed)
ATCGACGGTACTGGTTGAACAGTTTATCCCCC
>M03292:11:000000000-AEF91:1:1109:22507:23198_(reversed)
ATAGCAGGAACAGGTTGAACTGTATATCCTCC
>M03292:11:000000000-AEF91:1:1109:9423:19221
AGACGCGGAACAGGTTGAACTGTATATCCTCC
>M03292:11:000000000-AEF91:1:1109:27849:15255_(reversed)
AGTGTAGGTACTGGATGAACTGTATATCCCCC
>M03292:11:000000000-AEF91:1:1109:12715:19271
ATAGCAGGTACAGGATGAACTGTTTACCCTCC
>M03292:11:000000000-AEF91:1:1109:20017:23336_(reversed)
AGACGCGGAACTGGTTGAACAGTTTATCCTCC
>M03292:11:000000000-AEF91:1:1109:14765:15427_(reversed)
ATGTCGGGAACAGGATGAACAGTTTACCCCCC
>M03292:11:000000000-AEF91:1:1109:12521:23341
ATCGACGGTACAGGTTGAACTGTATACCCTCC
>M03292:11:000000000-AEF91:1:1109:17545:19317
ACAGTCGGTACTGGATGAACTGTTTACCCTCC
>M03292:11:000000000-AEF91:1:1109:21794:23468
ATAGCAGGTACTGGATGAACAGTTTATCCTCC
>M03292:11:000000000-AEF91:1:1109:11885:23548
ATGTCGGGTACAGGTTGAACTGTATATCCTCC
>M03292:11:000000000-AEF91:1:1109:12314:15437_(reversed)
ATCGACGGAACTGGTTGAACTGTTTATCCCCC
>M03292:11:000000000-AEF91:1:1109:12680:19321_(reversed)
ATCGACGGTACTGGTTGAACTGTATACCCTCC
>M03292:11:000000000-AEF91:1:1109:7795:15441
AGTGTAGGTACTGGTTGAACTGTATACCCTCC
>M03292:11:000000000-AEF91:1:1109:6474:19365
ATCGACGGTACTGGTTGAACAGTTTATCCTCC
>M03292:11:000000000-AEF91:1:1109:22771:23600_(reversed)
AGACGCGGTACAGGTTGAACTGTTTACCCTCC
>M03292:11:000000000-AEF91:1:1109:7639:23653
ACAGTCGGAACTGGTTGAACAGTTTATCCCCC
>M03292:11:000000000-AEF91:1:1110:19655:5085_(reversed)
ATAGCAGGTACTGGTTGAACAGTTTACCCTCC
>M03292:11:000000000-AEF91:1:1109:12244:19486
ATGTCGGGAACAGGATGAACAGTATACCCTCC
>M03292:11:000000000-AEF91:1:1109:20555:23685
AGACGCGGTACTGGTTGAACAGTTTACCCCCC
>M03292:11:000000000-AEF91:1:1110:13002:5109
AGTGTAGGAACAGGTTGAACTGTATATCCTCC
>M03292:11:000000000-AEF91:1:1109:19556:19657
ATGTCGGGTACTGGTTGAACTGTATATCCCCC
>M03292:11:000000000-AEF91:1:1110:11955:5190
ACAGTCGGAACAGGATGAACAGTTTACCCCCC
>M03292:11:000000000-AEF91:1:1109:9293:19657
ATCGACGGTACAGGTTGAACAGTTTATCCCCC
>M03292:11:000000000-AEF91:1:1109:11373:15559_(reversed)
ATAGCAGGAACTGGATGAACTGTTTATCCCCC
>M03292:11:000000000-AEF91:1:1109:3680:19684
AGTGTAGGTACTGGATGAACAGTTTATCCCCC
>M03292:11:000000000-AEF91:1:1109:15751:23702_(reversed)
ACAGTCGGTACTGGATGAACTGTTTACCCTCC
>M03292:11:000000000-AEF91:1:1110:13018:5236_(reversed)
ATAGCAGGTACTGGTTGAACTGTATACCCCCC
>M03292:11:000000000-AEF91:1:1109:25848:19716
ATAGCAGGTACTGGTTGAACTGTATATCCCCC
>M03292:11:000000000-AEF91:1:1109:24564:23710_(reversed)
ATAGCAGGTACTGGTTGAACAGTTTATCCCCC
>M03292:11:000000000-AEF91:1:1109:17282:15589_(reversed)
ACAGTCGGAACTGGATGAACTGTTTATCCCCC
>M03292:11:000000000-AEF91:1:1109:20913:23822
ATCGACGGTACAGGTTGAACTGTATATCCTCC
>M03292:11:000000000-AEF91:1:1110:7550:5366_(reversed)
ATAGCAGGTACTGGTTGAACAGTTTACCCTCC
>M03292:11:000000000-AEF91:1:1109:20657:19805_(reversed)
ATGTCGGGTACTGGTTGAACTGTTTATCCTCC
>M03292:11:000000000-AEF91:1:1109:21468:15612_(reversed)
ACTAGCGGTACTGGTTGAACAGTATATCCTCC
>M03292:11:000000000-AEF91:1:1109:14799:19864
ATCGACGGAACAGGTTGAACAGTATATCCCCC
>M03292:11:000000000-AEF91:1:1109:19198:23942_(reversed)
AGTGTAGGTACAGGTTGAACAGTATATCCCCC
>M03292:11:000000000-AEF91:1:1110:7304:5375_(reversed)
ATCGACGGAACTGGATGAACAGTTTATCCCCC
>M03292:11:000000000-AEF91:1:1109:8524:15670_(reversed)
ATAGCAGGTACAGGTTGAACAGTATATCCCCC
>M03292:11:000000000-AEF91:1:1110:26029:5525
ATCGACGGTACAGGATGAACAGTTTATCCCCC
>M03292:11:000000000-AEF91:1:1109:19140:20077_(reversed)
AGACGCGGTACTGGATGAACTGTATACCCCCC
>M03292:11:000000000-AEF91:1:1109:9786:24043_(reversed)
ATCGACGGTACTGGATGAACAGTTTATCCCCC
>M03292:11:000000000-AEF91:1:1109:10805:15675
ACTAGCGGTACTGGATGAACAGTATATCCCCC
>M03292:11:000000000-AEF91:1:1110:24312:5780
ATAGCAGGTACAGGTTGAACTGTATATCCCCC
>M03292:11:000000000-AEF91:1:1109:4186:15678
ATAGCAGGAACTGGATGAACAGTATACCCCCC
>M03292:11:000000000-AEF91:1:1109:11510:20220_(reversed)
ATCGACGGAACAGGTTGAACAGTTTATCCTCC
>M03292:11:000000000-AEF91:1:1109:12427:24069_(reversed)
ATCGACGGAACTGGATGAACTGTTTACCCCCC
>M03292:11:000000000-AEF91:1:1110:22350:5818_(reversed)
ATCGACGGTACTGGTTGAACTGTATACCCCCC
>M03292:11:000000000-AEF91:1:1109:18178:20230
AGTGTAGGAACTTGTTGAACAGTATATCCTCC
>M03292:11:000000000-AEF91:1:1109:9604:24109
ATGTCGGGAACTGGTTGAACTGTTTATCCTCC
>M03292:11:000000000-AEF91:1:1109:15972:15728_(reversed)
ATGTCGGGTACTGGATGAACAGTATATCCTCC
>M03292:11:000000000-AEF91:1:1109:21807:15742
AGTGTAGGTACTGGATGAACAGTTTATCCCCC
>M03292:11:000000000-AEF91:1:1110:7555:5828_(reversed)
ACTAGCGGTACAGGATGAACTGTTTATCCTCC
>M03292:11:000000000-AEF91:1:1109:25152:15800
ATAGCAGGTACAGGTTGAACTGTATATCCCCC
>M03292:11:000000000-AEF91:1:1109:10517:20270_(reversed)
ACAGTCGGAACAGGTTGAACTGTTTATCCCCC
>M03292:11:000000000-AEF91:1:1109:19243:15809
AGTGTAGGTACAGGTTGAACTGTATATCCCCC
>M03292:11:000000000-AEF91:1:1109:9097:24408_(reversed)
CGACGCGGTACAGGTTGAACTGTTTATCCTCC
>M03292:11:000000000-AEF91:1:1110:18155:5873_(reversed)
ATAGCAGGAACAGGTTGAACTGTATATCCCCC
>M03292:11:000000000-AEF91:1:1109:17348:15813
ATGTCGGGTACAGGTTGAACTGTATATCCTCC
>M03292:11:000000000-AEF91:1:1109:14935:20497
ATAGCAGGTACTGGATGAACAGTTTACCCTCC
>M03292:11:000000000-AEF91:1:1109:17410:24452
ACTAGCGGTACAGGTTGAACAGTATATCCCCC
>M03292:11:000000000-AEF91:1:1109:5850:20556
AGTGTAGGTACACGATGAACTGTTTACCCTCC
>M03292:11:000000000-AEF91:1:1109:22681:20666
ATAGCAGGTACTGGTTGAACAGTATATCCCCC
>M03292:11:000000000-AEF91:1:1109:13040:24610_(reversed)
AGTGTAGGTACTGGATGAACAGTTTATCCCCC
>M03292:11:000000000-AEF91:1:1109:5757:20732
ATAGCAGGAACTGGATGAACTGTTTACCCTCC
>M03292:11:000000000-AEF91:1:1110:19488:5934_(reversed)
ATGTCGGGTACTGGTTGAACAGTATATCCTCC
>M03292:11:000000000-AEF91:1:1109:14082:24654
AGACGCGGTACTGGTTGAACAGTTTATCCTCC
>M03292:11:000000000-AEF91:1:1109:17270:25164
ATCGACGGAACAGGATGAACAGTTTATCCTCC
>M03292:11:000000000-AEF91:1:1109:4381:15945_(reversed)
AGTGTAGGTACTGGTTGAACTGTATACCCTCC
>M03292:11:000000000-AEF91:1:1110:20938:10455
ATCGACGGAACTGGTTGAACAGTTTATCCCCC
>M03292:11:000000000-AEF91:1:1109:11642:20790_(reversed)
ATAGCAGGAACAGGATGAACTGTATACCCTCC
>M03292:11:000000000-AEF91:1:1110:13514:1312
ACAGTCGGAACTGGATGAACTGTTTACCCCCC
>M03292:11:000000000-AEF91:1:1109:10879:16001_(reversed)
AGTGTAGGTACTGGTTGAACTGTTTATCCCCC
>M03292:11:000000000-AEF91:1:1110:23151:10461_(reversed)
ATGTCGGGAACTGGTTGAACTGTATATCCTCC
>M03292:11:000000000-AEF91:1:1110:18035:6083_(reversed)
AGTGTAGGTACTGGTTGAACTGTTTACCCTCC
>M03292:11:000000000-AEF91:1:1109:5943:16003
AGACGCGGTACTGGTTGAACTGTTAACCCTCC
>M03292:11:000000000-AEF91:1:1109:22212:20867_(reversed)
ATCGACGGTACAGGTTGAACAGTTTACCCTCC
>M03292:11:000000000-AEF91:1:1110:26272:10472_(reversed)
ATCGACGGTACTGGTTGAACTGTATATCCCCC
>M03292:11:000000000-AEF91:1:1110:6471:6232_(reversed)
AGTGTAGGTACAGGTTGAACTGTATACCCCCC
>M03292:11:000000000-AEF91:1:1109:27541:16104_(reversed)
ATCGACGGAACAGGATGAACTGTTTACCCCCC
>M03292:11:000000000-AEF91:1:1110:21443:6358
ATGTCGGGTACAGGTTGAACTGTATATCCCCC
>M03292:11:000000000-AEF91:1:1109:6205:16118
AGTGTAGGTACTGGATGAACAGTATACCCTCC
>M03292:11:000000000-AEF91:1:1110:24248:6405
ACTAGCGGTACAGGTTGAACTGTATACCCTCC
>M03292:11:000000000-AEF91:1:1109:8995:20984_(reversed)
ATGTCGGGTACAGGTTGAACTGTATATCCTCC
>M03292:11:000000000-AEF91:1:1110:7799:6465
ATCGACGGTACTGGATGAACTGTATACCCTCC
>M03292:11:000000000-AEF91:1:1109:9507:20989
ATGTCGGGTACATGTTGAACTGTATATCCTCC
>M03292:11:000000000-AEF91:1:1110:16428:1397_(reversed)
ATAGCAGGAACAGGATGAACTGTTTATCCCCC
>M03292:11:000000000-AEF91:1:1110:23299:1444
ATCGACGGAACAGGATGAACAGTTTATCCTCC
>M03292:11:000000000-AEF91:1:1110:9022:10523_(reversed)
ATCGACGGTACTGGATGAACAGTTTACCCCCC
>M03292:11:000000000-AEF91:1:1110:10849:1680
ACAGTCGGTACAGGATGAACTGTATACCCTCC
>M03292:11:000000000-AEF91:1:1110:25335:6507_(reversed)
ACAGTCGGTACTGGTTGAACAGTTTATCCTCC
>M03292:11:000000000-AEF91:1:1109:14849:21036_(reversed)
ATCGACGGTACTGGATGAACTGTTTATCCCCC
>M03292:11:000000000-AEF91:1:1109:21355:21173
ATAGCAGGTACTGGTTGAACAGTATATCCTCC
>M03292:11:000000000-AEF91:1:1110:11682:1910_(reversed)
AGTGTAGGAACTGGATGAACTGTATATCCCCC
>M03292:11:000000000-AEF91:1:1110:22034:6568_(reversed)
AGACGCGGAACAGGTTGAACTGTTTATCCCCC
>M03292:11:000000000-AEF91:1:1110:19885:2005
AGTGTAGGAACAGGTTGAACAGTTTACCCTCC
>M03292:11:000000000-AEF91:1:1109:21964:21195_(reversed)
ATCGACGGTACTGGTTGAACAGTATATCCTCC
>M03292:11:000000000-AEF91:1:1110:24025:6635
ACTAGCGGTACTGGTTGAACTGTATACCCTCC
>M03292:11:000000000-AEF91:1:1110:5122:10587_(reversed)
ATCGACGGTACTGGTTGAACTGTATACCCCCC
>M03292:11:000000000-AEF91:1:1109:18731:21261_(reversed)
ACTAGCGGAACTGGTTGAACTGTTTATCCCCC
>M03292:11:000000000-AEF91:1:1110:22355:6653_(reversed)
AGACGCGGTACTGGTTGAACAGTATATCCCCC
>M03292:11:000000000-AEF91:1:1110:13457:14383
ACTAGCGGAACTGGTTGAACAGTATATCCCCC
>M03292:11:000000000-AEF91:1:1109:6192:21297
ACTAGCGGTACTGGTTGAACAGTTTATCCTCC
>M03292:11:000000000-AEF91:1:1110:7020:6755
ACAGTCGGAACTGGATGAACTGTATATCCCCC
>M03292:11:000000000-AEF91:1:1110:12156:10615_(reversed)
ATGTCGGGTACTGGATGAACAGTATATCCTCC
>M03292:11:000000000-AEF91:1:1109:19327:21339
AGTGTAGGAACAGGTTGAACTGTTTACCCTCC
>M03292:11:000000000-AEF91:1:1110:26864:14406
AGACGCGGAACTGGTTGAACAGTATATCCCCC
>M03292:11:000000000-AEF91:1:1110:19476:6800_(reversed)
ACAGTCGGTACAGGATGAACTGTTTATCCCCC
>M03292:11:000000000-AEF91:1:1110:7226:10661_(reversed)
ATCGACGGTACTGGTTGAACAGTTTACCCTCC
>M03292:11:000000000-AEF91:1:1110:15544:2316_(reversed)
ACAGTCGGTACTAGTTGAACAGTTTATCCCCT
>M03292:11:000000000-AEF91:1:1109:14946:21352_(reversed)
ACAGTCGGTACTGGTTGAACAGTTTATCCCCC
>M03292:11:000000000-AEF91:1:1110:3244:10707
AGACGCGGTACAGGTTGAACAGTATATCCCCC
>M03292:11:000000000-AEF91:1:1110:17263:2394
AGTGTAGGTACTGGTTGAACTGTTTACCCTCC
>M03292:11:000000000-AEF91:1:1110:17633:14477_(reversed)
ATCGACGGAACTGGTTGAACTGTATATCCTCC
>M03292:11:000000000-AEF91:1:1110:6229:6873_(reversed)
AGTGTAGGAACTGGATGAACTGTATACCCCCC
>M03292:11:000000000-AEF91:1:1110:9476:10750_(reversed)
AGTGTAGGTACAGGATGAACAGTATATCCCCC
>M03292:11:000000000-AEF91:1:1110:18539:2425_(reversed)
ATGTCGGGAACTGGTTGAACAGTTTACCCTCC
>M03292:11:000000000-AEF91:1:1110:7361:14514
AGACGCGGTACTGGTTGAACTGTATACCCCCC
>M03292:11:000000000-AEF91:1:1110:25572:6928_(reversed)
ATGTCGGGTACTGGATGAACTGTATATCCCCC
>M03292:11:000000000-AEF91:1:1110:6864:2660
AGACGCGGAACAGGTTGAACAGTTTATCCTCC
>M03292:11:000000000-AEF91:1:1109:18724:21447_(reversed)
AGTGTAGGTACAGGATGAACAGTTTATCCTCC
>M03292:11:000000000-AEF91:1:1110:18023:2687
AGTGTAGGTACTGGATGAACTGTTTACCCTCC
>M03292:11:000000000-AEF91:1:1110:28283:10770_(reversed)
ACTAGCGGTACTGGTTGAACTGTATATCCCCC
>M03292:11:000000000-AEF91:1:1110:28111:6984_(reversed)
AGACGCGGAACAGGTTGAACTGTATATCCTCC
>M03292:11:000000000-AEF91:1:1110:14051:2826
AGACGCGGAACAGGATGAACAGTTTATCCCCC
>M03292:11:000000000-AEF91:1:1110:8902:2911
AGACGCGGTACTGGATGAACAGTATATCCCCC
>M03292:11:000000000-AEF91:1:1110:13097:10865_(reversed)
ATCGACGGTACAGGATGAACTGTTTATCCCCC
>M03292:11:000000000-AEF91:1:1110:19929:7007_(reversed)
ATGTCGGGTACTGGTTGAACTGTATATCCTCC
>M03292:11:000000000-AEF91:1:1110:20503:10898
AGACGCGGTACTGGTTGAACAGTTTATCCTCC
>M03292:11:000000000-AEF91:1:1110:22267:7020
ATAGCAGGAACTGGATGAACAGTATACCCTCC
>M03292:11:000000000-AEF91:1:1110:2013:10908
ATGTCGGGTACTGGATGAACTGTTTACCCTCC
>M03292:11:000000000-AEF91:1:1110:24690:14547_(reversed)
AGTGTAGGTACAGGTTGAACAGTTTATCCCCC
>M03292:11:000000000-AEF91:1:1110:19714:7051
AGTGTAGGAACTTGATGAACTGTATATCCCCC
>M03292:11:000000000-AEF91:1:1110:24735:2997
AGTGTAGGTACAGGTTGAACAGTTTATCCTCC
>M03292:11:000000000-AEF91:1:1110:3597:7080
ACAGTCGGAACAGGATGAACTGTTTATCCTCC
>M03292:11:000000000-AEF91:1:1110:22131:10911_(reversed)
ATCGACGGAACAGGTTGAACTGTTTACCCCCC
>M03292:11:000000000-AEF91:1:1110:14595:3089
ATCGACGGAACAGGATGAACAGTATATCCCCC
>M03292:11:000000000-AEF91:1:1110:5129:14588_(reversed)
AGTGTAGGTACAGGATGAACAGTTTATCCTCC
>M03292:11:000000000-AEF91:1:1110:6569:7082
ATGTCGGGTACTGGTTGAACAGTTTACCCTCC
>M03292:11:000000000-AEF91:1:1110:4540:10920
AGACGCGGTACTGGTTGAACAGTTTATCCTCC
>M03292:11:000000000-AEF91:1:1110:9290:14671
ATAGCAGGAACTGGTTGAACTGTATATCCCCC
>M03292:11:000000000-AEF91:1:1110:18560:7107_(reversed)
ATCGACGGTACTGGTTGAACTGTTTATCCCCC
>M03292:11:000000000-AEF91:1:1110:12940:3096_(reversed)
ATAGCAGGTACTGGTTGAACTGTATATCCCCC
>M03292:11:000000000-AEF91:1:1110:27571:10952_(reversed)
AGACGCGGAACTGGTTGAACTGTATATCCCCC
>M03292:11:000000000-AEF91:1:1110:13683:14692_(reversed)
ATGTCGGGAACTGGTTGAACAGTTTATCCTCC
>M03292:11:000000000-AEF91:1:1110:26691:18158
ACTAGCGGTACAGGTTGAACTGTATACCCTCC
>M03292:11:000000000-AEF91:1:1110:15343:3109
AGTGTAGGAACTGGTTGAACTGTTTATCCCCC
>M03292:11:000000000-AEF91:1:1110:15666:18168
ATAGCAGGTACTGGATGAACTGTATATCCCCC
>M03292:11:000000000-AEF91:1:1110:18717:10969_(reversed)
AGACGCGGTACAGGATGAACTGTATACCCTCC
>M03292:11:000000000-AEF91:1:1110:28008:14693_(reversed)
AGTGTAGGTACTGGTTGAACTGTTTATCCCCC
>M03292:11:000000000-AEF91:1:1110:19119:3176_(reversed)
ATCGACGGAACTGGATGAACAGTTTACCCTCC
>M03292:11:000000000-AEF91:1:1110:23009:18302_(reversed)
AGACGCGGAACTGGTTGAACAGTTTACCCTCC
>M03292:11:000000000-AEF91:1:1110:18012:7337_(reversed)
ATAGCAGGTACAGGATGAACTGTTTATCCCCC
>M03292:11:000000000-AEF91:1:1110:25907:11024_(reversed)
ATAGCAGGAACTGGTTGAACTGTTTATCCTCC
>M03292:11:000000000-AEF91:1:1110:10649:14843
ATAGCAGGAACTGGATGAACAGTATATCCCCC
>M03292:11:000000000-AEF91:1:1110:13530:3181_(reversed)
[truncated: 1,002,355 more chars]
