# Supplementary material for: Slippage of degenerate primers can cause variation in amplicon length
Source: Sci Rep. 2018 Jul 20;8:10999. doi: 10.1038/s41598-018-29364-z (PMC6054607; doi:10.1038/s41598-018-29364-z)
Supplement: Supplementary file 1 — Scripts S1 [file 41598_2018_29364_MOESM1_ESM.zip › Scripts S1/length_distribution_v7_counts.R]

# 171215 - BF2 length distribution

setwd("~/Documents/UNI_und_VORLESUNGEN/14 Guelph/1 FuzzyMatching/1_top10_OTU")

library("seqinr")

files <- list.files("_extractions", pattern=".fasta", full.names=T)

BF <- T

if (BF){subset <- files[seq(1, 20, 2)]} else {subset <- files[seq(2, 20, 2)]} # BF1, BR1

primer <- read.csv("table 3_edited.csv", stringsAsFactors=F)

fileID <- as.numeric(sub(".*/(.*)_B.*", "\\1", subset))
subset <- subset[match(primer$Morpho_ID, fileID)]

cbind(subset, primer$Morpho_ID) # check order

pdf(paste("Plot_", if(BF){"BF1"}else{"BR1"}, ".pdf", sep=""), height=6, width=4)

par(mfrow=c(5,2), oma=c(2,2,2,2), mar=c(0,0,0,0))

#ADD
counts <- cbind("OTU"=primer$OTU, "Morpho_ID"=primer$Morpho_ID, "Species"=primer$Species, "Primer_binding_site"=if(BF){primer$BF1}else{primer$BR1})

block <- NULL
for(f in 1:10){
block <- rbind(block, rep(NA, 27))
}
counts <- cbind(counts, block)
# ADD end

for(k in 1:10){

temp <- readLines(subset[k])

temp <- temp[seq(2, length(temp), 2)]
temp <- nchar(temp)
temp <- data.frame(table(temp))
frame <- data.frame("length"=1:35)
frame <- merge(frame, temp, by.x="length", by.y="temp", all=T)

frame[is.na(frame)] <- 0
frame <- cbind(frame, "rel"=frame$Freq/sum(frame$Freq)*100)

#ADD
counts[k, 5:ncol(counts)] <- frame$Freq[1:27]
#ADD end

# primer sequence
if(BF){nucleotides <- c(unlist(strsplit(primer$BF1[k], "")), unlist(strsplit(primer$Amplicon_Haplotype[k], ""))[1:7])} else {nucleotides <- c(unlist(strsplit(primer$BR1[k], "")), comp(c(unlist(strsplit(primer$Amplicon_Haplotype[k], ""))), forceToLower=F)[217:210])} # rev for BR

paste(nucleotides, collapse="")

mycol <- c("Red", "lawngreen", "Yellow", "dodgerblue")

nucleotides <- match(nucleotides, c("A", "T", "G", "C"))
mycol <- mycol[nucleotides]
nucleotides <- c("A", "T", "G", "C")[nucleotides]


plot(NULL, xlim=c(1,27), ylim=c(-15,125), xaxt="n", yaxt="n", xlab="", ylab="")
for (i in 1:27){

if(frame$rel[i]>0){
rect(i-0.5, 0, i+0.5, frame$rel[i], border=NA, col="Black")
text(i, frame$rel[i]+2, round(frame$rel[i], 3), cex=0.5, srt=90, adj=0)
}
rect(i-0.5, -5, i+0.5, -15, border=NA, col= mycol[i])
text(i, -10, nucleotides[i], cex=0.5)

}

text(1, 120, paste(primer$OTU[k], primer$Species[k]), cex=0.5, adj=0)

if(k >=9){
axis(1, at=c(1, 5, 10, 15, 20, 25))
}

}
dev.off()


# ADD
write.csv(file=if(BF){"raw_TABS/TAB_BF10.csv"}else{"raw_TABS/TAB_BR14_A.csv"}, counts, row.names=F)
# ADD end


# 180102


setwd("~/Documents/UNI_und_VORLESUNGEN/14 Guelph/1 FuzzyMatching/1_top10_OTU")

library("seqinr")

files <- list.files("_extractions_BF2", pattern=".fasta", full.names=T)

BF <- T

if (BF){subset <- files[seq(1, 20, 2)]} else {subset <- files[seq(2, 20, 2)]} # BF1, BR1

primer <- read.csv("table 3_edited_v2.csv", stringsAsFactors=F)

fileID <- as.numeric(sub(".*/(.*)_B.*", "\\1", subset))
subset <- subset[match(primer$Morpho_ID, fileID)]

cbind(subset, primer$Morpho_ID) # check order

pdf(paste("Plot_", if(BF){"BF1_b"}else{"BR1_b"}, ".pdf", sep=""), height=6, width=4)


#ADD
counts <- cbind("OTU"=primer$OTU, "Morpho_ID"=primer$Morpho_ID, "Species"=primer$Species, "Primer_binding_site"=if(BF){primer$BF1}else{primer$BR1})

block <- NULL
for(f in 1:10){
block <- rbind(block, rep(NA, 27))
}
counts <- cbind(counts, block)
# ADD end


par(mfrow=c(5,2), oma=c(2,2,2,2), mar=c(0,0,0,0))

for(k in 1:10){

temp <- readLines(subset[k])

temp <- temp[seq(2, length(temp), 2)]
temp <- nchar(temp)
temp <- data.frame(table(temp))
frame <- data.frame("length"=1:35)
frame <- merge(frame, temp, by.x="length", by.y="temp", all=T)

frame[is.na(frame)] <- 0
frame <- cbind(frame, "rel"=frame$Freq/sum(frame$Freq)*100)


#ADD
counts[k, 5:ncol(counts)] <- frame$Freq[1:27]
#ADD end

# primer sequence
if(BF){nucleotides <- c(unlist(strsplit(primer$BF1[k], "")), unlist(strsplit(primer$Amplicon_Haplotype[k], ""))[1:7])} else {nucleotides <- c(unlist(strsplit(primer$BR1[k], "")), comp(c(unlist(strsplit(primer$Amplicon_Haplotype[k], ""))), forceToLower=F)[322:315])} # rev for BR

paste(nucleotides, collapse="")

mycol <- c("Red", "lawngreen", "Yellow", "dodgerblue")

nucleotides <- match(nucleotides, c("A", "T", "G", "C"))
mycol <- mycol[nucleotides]
nucleotides <- c("A", "T", "G", "C")[nucleotides]


plot(NULL, xlim=c(1,27), ylim=c(-15,125), xaxt="n", yaxt="n", xlab="", ylab="")
for (i in 1:27){

if(frame$rel[i]>0){
rect(i-0.5, 0, i+0.5, frame$rel[i], border=NA, col="Black")
text(i, frame$rel[i]+2, round(frame$rel[i], 3), cex=0.5, srt=90, adj=0)
}
rect(i-0.5, -5, i+0.5, -15, border=NA, col= mycol[i])
text(i, -10, nucleotides[i], cex=0.5)

}

text(1, 120, paste(primer$OTU[k], primer$Species[k]), cex=0.5, adj=0)

if(k >=9){
axis(1, at=c(1, 5, 10, 15, 20, 25))
}

}
dev.off()

# ADD
write.csv(file=if(BF){"raw_TABS/TAB_BF20.csv"}else{"raw_TABS/TAB_BR14_B.csv"}, counts, row.names=F)
# ADD end


# fwhR1 only 180116 

setwd("~/Documents/UNI_und_VORLESUNGEN/14 Guelph/1 FuzzyMatching/1_top10_OTU")

library("seqinr")

files <- list.files("_extractions_fwhR1", pattern=".fasta", full.names=T)

BF <- F
subset <- files 

primer <- read.csv("fwh1_sequences_NEW.csv", stringsAsFactors=F)

fileID <- as.numeric(sub(".*/(.*)_fwh.*", "\\1", subset))
cbind(fileID, files)

subset <- subset[match(primer$Morpho_ID, fileID)]

cbind(subset, primer$Morpho_ID)


#ADD
counts <- cbind("OTU"=primer$OTU, "Morpho_ID"=primer$Morpho_ID, "Species"=primer$Species, "Primer_binding_site"=if(BF){primer$BF1}else{primer$BR1})

block <- NULL
for(f in 1:10){
block <- rbind(block, rep(NA, 27))
}
counts <- cbind(counts, block)
# ADD end


cbind(subset, primer$Morpho_ID) # check order

pdf(paste("Plot_fwhR1_new2.pdf", sep=""), height=6, width=4)

par(mfrow=c(5,2), oma=c(2,2,2,2), mar=c(0,0,0,0))

for(k in 1:10){

temp <- readLines(subset[k])

temp <- temp[seq(2, length(temp), 2)]
temp <- nchar(temp)
temp <- data.frame(table(temp))
frame <- data.frame("length"=1:30)
frame <- merge(frame, temp, by.x="length", by.y="temp", all=T)

frame[is.na(frame)] <- 0
frame <- cbind(frame, "rel"=frame$Freq/sum(frame$Freq)*100)


#ADD
counts[k, 5:ncol(counts)] <- frame$Freq[1:27]
#ADD end


# primer sequence
if(BF){nucleotides <- c(unlist(strsplit(primer$BF1[k], "")), unlist(strsplit(primer$Amplicon_Haplotype[k], ""))[1:7])} else {nucleotides <- c(c(unlist(strsplit(primer$BR1[k], ""))[1:20]), comp(c(unlist(strsplit(primer$Amplicon_Haplotype[k], ""))), forceToLower=F)[178:171])} # rev for BR

paste(nucleotides, collapse="")

mycol <- c("Red", "lawngreen", "Yellow", "dodgerblue")

nucleotides <- match(nucleotides, c("A", "T", "G", "C"))
mycol <- mycol[nucleotides]
nucleotides <- c("A", "T", "G", "C")[nucleotides]


plot(NULL, xlim=c(1,27), ylim=c(-15,125), xaxt="n", yaxt="n", xlab="", ylab="")
for (i in 1:27){

if(frame$rel[i]>0){
rect(i-0.5, 0, i+0.5, frame$rel[i], border=NA, col="Black")
text(i, frame$rel[i]+2, round(frame$rel[i], 3), cex=0.5, srt=90, adj=0)
}
rect(i-0.5, -5, i+0.5, -15, border=NA, col= mycol[i])
text(i, -10, nucleotides[i], cex=0.5)

}

text(1, 120, paste(primer$OTU[k], primer$Species[k]), cex=0.5, adj=0)

if(k >=9){
axis(1, at=c(1, 5, 10, 15, 20, 25))
}

}
dev.off()


# ADD
write.csv(file="raw_TABS/TAB_fwhR1_new.csv", counts, row.names=F)
# ADD end

paste(comp(rev(unlist((strsplit("GGGGGATTCGGTAACTGACT", "")))), forceToLower=F), collapse="")


# 180117 - fwh2


# 171215 - BF2 length distribution

setwd("~/Documents/UNI_und_VORLESUNGEN/14 Guelph/1 FuzzyMatching/1_top10_OTU")

library("seqinr")

files <- list.files("_extractions_fwh2", pattern=".fasta", full.names=T)

BF <- F

if (BF){subset <- files[seq(1, 20, 2)]} else {subset <- files[seq(2, 20, 2)]} # BF1, BR1

primer <- read.csv("fwh2.csv", stringsAsFactors=F)

fileID <- as.numeric(sub(".*/(.*)_fwh.*", "\\1", subset))
subset <- subset[match(primer$Morpho_ID, fileID)]


#ADD
counts <- cbind("OTU"=primer$OTU, "Morpho_ID"=primer$Morpho_ID, "Species"=primer$Species, "Primer_binding_site"=if(BF){primer$BF1}else{primer$BR1})

block <- NULL
for(f in 1:10){
block <- rbind(block, rep(NA, 35))
}
counts <- cbind(counts, block)
# ADD end


cbind(subset, primer$Morpho_ID) # check order

pdf(paste("Plot_", if(BF){"fwhF22"}else{"fwhR23"}, ".pdf", sep=""), height=6, width=4.5)

par(mfrow=c(5,2), oma=c(2,2,2,2), mar=c(0,0,0,0))

for(k in 1:10){

temp <- readLines(subset[k])

temp <- temp[seq(2, length(temp), 2)]
temp <- nchar(temp)
temp <- data.frame(table(temp))
frame <- data.frame("length"=1:35)
frame <- merge(frame, temp, by.x="length", by.y="temp", all=T)

frame[is.na(frame)] <- 0
frame <- cbind(frame, "rel"=frame$Freq/sum(frame$Freq)*100)

#ADD
counts[k, 5:ncol(counts)] <- frame$Freq[1:35]
#ADD end


# primer sequence
if(BF){nucleotides <- c(unlist(strsplit(primer$BF1[k], "")), unlist(strsplit(primer$Amplicon_Haplotype[k], ""))[1:12])} else {nucleotides <- c(unlist(strsplit(primer$BR1[k], "")), comp(c(unlist(strsplit(primer$Amplicon_Haplotype[k], ""))), forceToLower=F)[205:193])} # rev for BR

paste(nucleotides, collapse="")

mycol <- c("Red", "lawngreen", "Yellow", "dodgerblue")

nucleotides <- match(nucleotides, c("A", "T", "G", "C"))
mycol <- mycol[nucleotides]
nucleotides <- c("A", "T", "G", "C")[nucleotides]


plot(NULL, xlim=c(1,35), ylim=c(-15,125), xaxt="n", yaxt="n", xlab="", ylab="")
for (i in 1:35){

if(frame$rel[i]>0){
rect(i-0.5, 0, i+0.5, frame$rel[i], border=NA, col="Black")
text(i, frame$rel[i]+2, round(frame$rel[i], 3), cex=0.5, srt=90, adj=0)
}
rect(i-0.5, -5, i+0.5, -15, border=NA, col= mycol[i])
text(i, -10, nucleotides[i], cex=0.5)

}

text(1, 120, paste(primer$OTU[k], primer$Species[k]), cex=0.5, adj=0)

if(k >=9){
axis(1, at=c(1, 5, 10, 15, 20, 25, 30, 35))
}

}
dev.off()


# ADD
write.csv(file=if(BF){"raw_TABS/TAB_fwhF2.csv"}else{"raw_TABS/TAB_fwhR2.csv"}, counts, row.names=F)
# ADD end
