# Supplementary material for: Slippage of degenerate primers can cause variation in amplicon length
Source: Sci Rep. 2018 Jul 20;8:10999. doi: 10.1038/s41598-018-29364-z (PMC6054607; doi:10.1038/s41598-018-29364-z)
Supplement: Supplementary file 1 — Scripts S1 [file 41598_2018_29364_MOESM1_ESM.zip › Scripts S1/leray merge.R]

# 180118 leray paper, primer length varriation

setwd("~/Documents/UNI_und_VORLESUNGEN/14 Guelph/1 FuzzyMatching/1_Leray")

#A <- system2("usearch", "-fastq_mergepairs 16_S10_L001_R1_001_run1.fastq -reverse 16_S10_L001_R2_001_run1.fastq -fastaout Leray_run1.txt -report merge_log.txt -fastq_pctid 90 -fastq_maxdiffs 999 -fastq_trunctail 0")

#cat(A, "mergelog_leray.txt")


library("seqinr")

files <- list.files("1 extractions", pattern=".fasta", full.names=T)

BF <- T

if (BF){subset <- files} # BF1, BR1

primer <- read.csv("laray_imput_tab_v1.csv", stringsAsFactors=F)

fileID <- as.numeric(sub(".*/(.*)_.*_FW.*", "\\1", subset))
subset <- subset[match(primer$OTU, fileID)]

cbind(subset, primer$OTU) # check order

pdf(paste("Plot_", if(BF){"BF1"}else{"BR1"}, ".pdf", sep=""), height=6, width=5)

par(mfrow=c(5,2), oma=c(2,2,2,2), mar=c(0,0,0,0))

#ADD
counts <- cbind("OTU"=primer$OTU, "Morpho_ID"=primer$Morpho_ID, "Species"=primer$Species, "Primer_binding_site"=if(BF){primer$BF1}else{primer$BR1})

block <- NULL
for(f in 1:10){
block <- rbind(block, rep(NA, 45))
}
counts <- cbind(counts, block)
# ADD end

for(k in 1:10){

temp <- readLines(subset[k])

temp <- temp[seq(2, length(temp), 2)]
temp <- nchar(temp)
temp <- data.frame(table(temp))
frame <- data.frame("length"=1:45)
frame <- merge(frame, temp, by.x="length", by.y="temp", all=T)

frame[is.na(frame)] <- 0
frame <- cbind(frame, "rel"=frame$Freq/sum(frame$Freq)*100)

#ADD
counts[k, 5:ncol(counts)] <- frame$Freq[1:45]
#ADD end

# primer sequence
if(BF){nucleotides <- c(unlist(strsplit(primer$BF1[k], "")), unlist(strsplit(primer$Amplicon_Haplotype[k], ""))[1:13])} else {nucleotides <- c(unlist(strsplit(primer$BR1[k], "")), comp(c(unlist(strsplit(primer$Amplicon_Haplotype[k], ""))), forceToLower=F)[313:210])} # rev for BR

paste(nucleotides, collapse="")

mycol <- c("Red", "lawngreen", "Yellow", "dodgerblue", "Lightgray")

nucleotides <- match(nucleotides, c("A", "T", "G", "C", "N"))
mycol <- mycol[nucleotides]
nucleotides <- c("A", "T", "G", "C", "N")[nucleotides]


plot(NULL, xlim=c(1.5,45-0.5), ylim=c(-15,125), xaxt="n", yaxt="n", xlab="", ylab="")
for (i in 1:45){

if(frame$rel[i]>0){
rect(i-0.5, 0, i+0.5, frame$rel[i], border=NA, col="Black")
text(i, frame$rel[i]+2, round(frame$rel[i], 3), cex=0.5, srt=90, adj=0)
}
rect(i-0.5, -5, i+0.5, -15, border=NA, col= mycol[i])
text(i, -10, nucleotides[i], cex=0.5)

}

text(1, 120, paste(primer$OTU[k], primer$Species[k]), cex=0.5, adj=0)

if(k >=9){
axis(1, at=c(1, 5, 10, 15, 20, 25, 30, 35))
}

}
dev.off()


# ADD
write.csv(file=if(BF){"TAB_Leray.csv"}else{"raw_TABS/TAB_BR14_A.csv"}, counts, row.names=F)
# ADD end
