# Supplementary material for: Slippage of degenerate primers can cause variation in amplicon length
Source: Sci Rep. 2018 Jul 20;8:10999. doi: 10.1038/s41598-018-29364-z (PMC6054607; doi:10.1038/s41598-018-29364-z)
Supplement: Supplementary file 1 — Scripts S1 [file 41598_2018_29364_MOESM1_ESM.zip › Scripts S1/raw_TABS/all.csv]

	Row	TAB_BF10	TAB_BF20	TAB_BR14_A	TAB_BR14_B	TAB_fwhF2	TAB_fwhR1_new	TAB_fwhR2	TAB_Leray
1	1	97.8677121537878	49.8129566488066	99.4346781332996	99.4788114953726	99.112359993172	96.2117431425746	99.356592302743	50.2114055893575
2	2	97.8169951947415	70.0024702031742	99.3940857158433	99.4472920397703	59.0943865353352	95.297489346629	99.3178413184151	93.0696342000881
3	3	91.8358781223767	48.0395382979801	99.4532295755156	99.4064192780843	98.6193899018233	95.4580139630764	99.3535238429172	40.2194038141085
4	4	97.8109975483173	74.6070534876447	99.3647912885663	99.4702064435408	99.0434649525559	96.371134469326	99.2577288031834	36.0708452429563
5	5	49.8653977401987	49.9166148915994	99.4710699931751	99.5323893921062	97.6241900647948	97.8591002511989	99.3478168805319	93.216799904546
6	6	97.7700664445277	75.2278376139188	99.4696267670893	99.4200497100249	64.281574371674	98.1010190067651	99.3361083302598	91.7615981508998
7	7	76.6376653271429	45.3929963303274	99.4069681245367	99.4026114414132	99.157118398525	96.3823663896285	99.3151586988015	91.9739375092551
8	8	57.2449658639982	54.029945842625	99.4602321741059	99.4407277618491	99.1285724835684	96.4897959183673	99.3427368731999	91.7556211673859
9	9	60.7691262399783	84.0415386245629	99.4863432531594	99.3995266857405	62.6106194690266	93.8646267674076	99.2341729067393	19.1417055243816
10	10	76.5641686613883	70.35538005923	99.4107899097772	99.457058242843	43.6556104446013	96.3443787768112	99.4213126323218	93.3710407239819
