# Supplementary material for: Slippage of degenerate primers can cause variation in amplicon length
Source: Sci Rep. 2018 Jul 20;8:10999. doi: 10.1038/s41598-018-29364-z (PMC6054607; doi:10.1038/s41598-018-29364-z)
Supplement: Supplementary file 1 — Scripts S1 [file 41598_2018_29364_MOESM1_ESM.zip › Scripts S1/raw_TABS/all.xls]

## Sheet: all
Row	TAB_BF10	TAB_BF20	TAB_BR14_A	TAB_BR14_B	TAB_fwhF2	TAB_fwhR1_new	TAB_fwhR2	TAB_Leray
1	97.8677	49.813	99.4347	99.4788	99.1124	96.2117	99.3566	50.2114
2	97.817	70.0025	99.3941	99.4473	59.0944	95.2975	99.3178	93.0696
3	91.8359	48.0395	99.4532	99.4064	98.6194	95.458	99.3535	40.2194
4	97.811	74.6071	99.3648	99.4702	99.0435	96.3711	99.2577	36.0708
5	49.8654	49.9166	99.4711	99.5324	97.6242	97.8591	99.3478	93.2168
6	97.7701	75.2278	99.4696	99.42	64.2816	98.101	99.3361	91.7616
7	76.6377	45.393	99.407	99.4026	99.1571	96.3824	99.3152	91.9739
8	57.245	54.0299	99.4602	99.4407	99.1286	96.4898	99.3427	91.7556
9	60.7691	84.0415	99.4863	99.3995	62.6106	93.8646	99.2342	19.1417
10	76.5642	70.3554	99.4108	99.4571	43.6556	96.3444	99.4213	93.371
	0.003				0.003			0.003
	t test only possible for the 3 primer sets that show slippage + no slippage
	Numbers, = relative abundance of reads that are of expected length for each respective OTU
