# Supplementary material for: Slippage of degenerate primers can cause variation in amplicon length
Source: Sci Rep. 2018 Jul 20;8:10999. doi: 10.1038/s41598-018-29364-z (PMC6054607; doi:10.1038/s41598-018-29364-z)
Supplement: Supplementary file 1 — Scripts S1 [file 41598_2018_29364_MOESM1_ESM.zip › Scripts S1/raw_TABS/slippag_stats_v1.R]

# 180314 - get some p values for slippage

setwd("~/Documents/UNI_und_VORLESUNGEN/14 Guelph/1 FuzzyMatching/1_top10_OTU/raw_TABS")

# read tables and
files <- c("TAB_BF10.csv", "TAB_BF20.csv", "TAB_BR14_A.csv", "TAB_BR14_B.csv", "TAB_fwhF2.csv", "TAB_fwhR1_new.csv", "TAB_fwhR2.csv", "TAB_Leray.csv")
P_length <- c(20, 20, 20, 20, 26, 20, 23, 32)
cbind(files, P_length)


i <- 1

data <- cbind(1:10)
for (i in 1:length(files)){
temp <- read.csv(files[i])
temp <- temp[-c(1:4)]

expected <- NULL
for (k in 1:10){
expected[k] <- unlist(c(temp[k,]/sum(temp[k,])*100)[P_length[i]])
}

data <- cbind(data, expected)

}

data <- as.data.frame(data) 
names(data) <- c("Row", sub(".csv","",files))

# statistics!
mean(data[,2])
sd(data[,2])


i <- 9

names(data)[i]
slipp <- data[,i]<90
t.test(data[,i][!slipp], data[,i][slipp])

write.csv(data, "all.csv")
