# Supplementary material for: Slippage of degenerate primers can cause variation in amplicon length
Source: Sci Rep. 2018 Jul 20;8:10999. doi: 10.1038/s41598-018-29364-z (PMC6054607; doi:10.1038/s41598-018-29364-z)
Supplement: Supplementary file 1 — Scripts S1 [file 41598_2018_29364_MOESM1_ESM.zip › Scripts S1/raw_TABS/TAB_BF10.csv]

OTU	Morpho_ID	Species	Primer_binding_site
OTU_7	24	Baetis vernus	ACTGGGTGAACTGTCTACCC	0	0	0	0	0	0	0	0	0	0	0	0	0	0	2	11	87	208	2942	154768	116	5	0	1	0	0	0
OTU_1	49	Asellus aquaticus	ACTGGCTGAACAGTATACCC	0	0	0	0	0	0	0	0	0	0	0	0	0	2	1	12	18	185	2460	125598	110	15	0	0	0	0	0
OTU_3	30	Ptychoptera paludosa	ACTGGTTGAACAGTTTACCC	0	0	0	0	0	0	0	0	0	0	0	0	0	5	115	5284	15	110	1567	80957	98	3	0	0	0	0	0
OTU_2	11	Philopotamus montanus	ACTGGTTGAACCGTCTACCC	0	0	0	0	0	0	0	0	0	0	0	0	0	0	7	3	23	92	1205	61439	40	5	0	0	0	0	0
OTU_6	31	Drusus annulatus	ACGGGTTGAACTGTCTACCC	0	0	0	0	0	0	0	0	0	0	0	0	1	2	3	30	878	7988	15854	26303	1633	52	4	0	0	0	0
OTU_8	47	Chaetopteryx villosa	ACAGGCTGAACTGTATACCC	0	0	0	0	0	0	0	0	0	0	0	0	0	0	2	4	5	82	986	49588	47	5	0	0	0	0	0
OTU_5	29	Nemurella pictetii	ACAGGTTGAACTGTTTACCC	0	0	0	0	0	0	0	0	0	0	0	0	0	0	2	12	202	4789	6280	39286	675	16	0	0	0	0	0
OTU_14	4	Blephariceridae	ACGGGTTGAACTGTTTACCC	0	0	0	0	0	0	0	0	0	0	0	0	1	1	5	12	404	4878	11646	23226	395	5	0	0	0	0	0
OTU_12	28	Ephemerella mucronata	ACTGGCTGAACAGTTTATCC	0	0	0	0	0	0	0	0	0	0	0	0	0	0	3	12	341	5948	7972	22360	158	1	0	0	0	0	0
OTU_41	20	Potamophylax cingulatus	ACTGGCTGAACCGTATACCC	0	0	0	0	0	0	0	0	0	0	1	0	1	0	2	5	104	2208	3741	20791	291	11	0	0	0	0	0
