# Supplementary material for: Slippage of degenerate primers can cause variation in amplicon length
Source: Sci Rep. 2018 Jul 20;8:10999. doi: 10.1038/s41598-018-29364-z (PMC6054607; doi:10.1038/s41598-018-29364-z)
Supplement: Supplementary file 1 — Scripts S1 [file 41598_2018_29364_MOESM1_ESM.zip › Scripts S1/raw_TABS/TAB_BF20.csv]

OTU	Morpho_ID	Species	Primer_binding_site
OTU_23	20	Potamophylax cingulatus	GCCCCTGACATAGCTTTCCC	0	0	0	0	0	0	0	0	0	0	0	1	0	7	4	30	217	6359	34544	51133	10191	164	0	0	0	0	0
OTU_6	24	Baetis vernus	GCACCGGATATGGCTTTCCC	0	0	0	0	0	0	0	0	0	0	0	0	0	0	3	5	20	115	1281	68013	27115	604	2	0	0	0	0
OTU_4	47	Chaetopteryx villosa	GCGCCCGATATAGCCTTCCC	0	0	0	0	0	0	0	0	0	0	0	0	1	1	6	21	207	5684	30355	37957	4730	50	0	0	0	0	0
OTU_199	37	Oreodytes	GCCCCCGATATAGCCTTCCC	0	0	0	0	0	0	0	0	0	0	0	0	0	0	1	2	11	67	661	38163	11992	255	0	0	0	0	0
OTU_10	31	Drusus annulatus	GCTCCAGATATAGCTTTCCC	0	0	0	0	0	0	0	0	0	0	0	0	0	2	0	6	63	1876	10331	15265	2988	49	0	0	1	0	0
OTU_3	21	Habroleptoides confusa	GCTCCGGATATAGCATTCCC	0	0	0	0	0	0	0	0	0	0	0	0	1	2	1	0	5	22	414	23608	7173	154	2	0	0	0	0
OTU_79	36	Halesus radiatus	GCCCCCGATATAGCCTTCCC	0	0	0	0	0	0	0	0	0	0	0	0	0	0	3	12	110	3023	14128	15957	1903	17	0	0	0	0	0
OTU_12	27	Torleya major	GCTCCTGATATAGCTTTCCC	0	0	0	0	0	0	0	0	0	0	0	0	0	0	2	4	66	1736	8210	15264	2920	49	0	0	0	0	0
OTU_1	49	Asellus aquaticus	GCTCCAGATATAGCATTTCC	0	0	0	0	0	0	0	0	0	0	0	0	0	1	1	2	3	34	471	23793	3957	49	0	0	0	0	0
OTU_21	30	Ptychoptera paludosa	GCCCCAGATATAGCTTTCCC	0	0	0	0	0	0	0	0	0	0	0	0	0	0	0	3	3	19	296	14254	5558	127	0	0	0	0	0
