# Supplementary material for: Slippage of degenerate primers can cause variation in amplicon length
Source: Sci Rep. 2018 Jul 20;8:10999. doi: 10.1038/s41598-018-29364-z (PMC6054607; doi:10.1038/s41598-018-29364-z)
Supplement: Supplementary file 1 — Scripts S1 [file 41598_2018_29364_MOESM1_ESM.zip › Scripts S1/raw_TABS/TAB_BR14_A.csv]

OTU	Morpho_ID	Species	Primer_binding_site
OTU_7	24	Baetis vernus	AATATAGTAATTGCCCCTGC	0	0	0	0	0	0	0	1	1	0	4	1	7	5	8	9	25	66	685	157246	81	0	0	0	0	1	0
OTU_1	49	Asellus aquaticus	AATATAGTAATGGCCCCGGC	0	0	0	0	0	0	0	0	1	0	1	0	1	4	7	12	16	57	597	127623	82	0	0	0	0	0	0
OTU_3	30	Ptychoptera paludosa	AGTATAGTAATGGCTCCGGC	0	0	0	0	0	0	0	1	0	1	0	2	2	3	3	3	12	20	394	87672	41	0	0	0	0	0	0
OTU_2	11	Philopotamus montanus	AATATAGTAATAGCCCCAGC	0	0	0	0	0	0	0	0	1	0	0	1	0	3	3	4	10	34	312	62415	30	0	0	0	0	1	0
OTU_6	31	Drusus annulatus	AGTATAGTAATGGCTCCGGC	0	0	0	0	0	0	0	0	0	1	1	0	0	1	3	3	5	22	219	52469	24	0	0	0	0	0	0
OTU_8	47	Chaetopteryx villosa	AACATTGTGATGGCTCCTGC	0	0	0	0	0	0	0	0	0	0	0	1	1	0	1	4	11	20	194	50450	37	0	0	0	0	0	0
OTU_5	29	Nemurella pictetii	AGTATCGTAATAGCTCCTGC	0	0	0	0	0	0	0	0	0	0	0	4	1	5	2	3	5	31	229	50958	24	0	0	0	0	0	0
OTU_14	4	Blephariceridae	AGTATTGTGATAGCTCCGGC	0	0	0	0	0	0	0	0	0	0	0	0	0	0	1	0	5	14	178	40354	21	0	0	0	0	0	0
OTU_12	28	Ephemerella mucronata	AGTATAGTAATTGCACCGGC	0	0	0	0	0	0	0	0	0	0	0	0	0	0	3	3	7	10	148	36606	18	0	0	0	0	0	0
OTU_41	20	Potamophylax cingulatus	AGTATAGTGATAGCTCCAGC	0	0	0	0	0	0	0	0	0	0	0	0	2	0	0	2	6	11	124	26995	15	0	0	0	0	0	0
