# Supplementary material for: Slippage of degenerate primers can cause variation in amplicon length
Source: Sci Rep. 2018 Jul 20;8:10999. doi: 10.1038/s41598-018-29364-z (PMC6054607; doi:10.1038/s41598-018-29364-z)
Supplement: Supplementary file 1 — Scripts S1 [file 41598_2018_29364_MOESM1_ESM.zip › Scripts S1/raw_TABS/TAB_BR14_B.csv]

OTU	Morpho_ID	Species	Primer_binding_site
OTU_23	20	Potamophylax cingulatus	AGTATAGTGATAGCTCCAGC	0	0	0	0	0	0	0	0	0	1	0	1	2	3	4	7	8	37	426	102115	46	0	0	0	0	0	0
OTU_6	24	Baetis vernus	AATATAGTAATTGCCCCTGC	0	0	0	0	0	0	0	0	0	1	1	1	1	4	4	8	8	36	437	96621	36	0	0	0	0	0	0
OTU_4	47	Chaetopteryx villosa	AACATTGTGATGGCTCCTGC	0	0	0	0	0	0	0	0	0	0	3	1	2	4	2	7	11	29	372	78543	38	0	0	0	0	0	0
OTU_199	37	Oreodytes	AGTATAGTGATAGCTCCAGC	0	0	0	0	0	0	0	0	1	0	0	1	0	1	4	1	9	23	210	50881	21	0	0	0	0	0	0
OTU_10	31	Drusus annulatus	AGTATAGTAATGGCTCCGGC	0	0	0	0	0	0	0	0	0	0	1	0	0	1	0	0	3	14	108	30438	16	0	0	0	0	0	0
OTU_3	21	Habroleptoides confusa	AGTATAGTGATTGCCCCAGC	0	0	0	0	0	0	0	0	0	0	0	0	0	2	3	3	1	9	150	31200	14	0	0	0	0	0	0
OTU_79	36	Halesus radiatus	AGTATAGTAATGGCTCCAGC	0	0	0	0	0	0	0	0	1	0	0	0	2	1	2	3	3	21	157	34943	20	0	0	0	0	0	0
OTU_12	27	Torleya major	AGTATCGTAATGGCACCAGC	0	0	0	0	0	0	0	0	0	0	0	0	1	0	0	1	4	12	127	28093	13	0	0	0	0	0	0
OTU_1	49	Asellus aquaticus	AATATAGTAATGGCCCCGGC	0	0	0	0	0	0	0	0	1	1	0	0	0	1	1	2	3	11	126	28141	24	0	0	0	0	0	0
OTU_21	30	Ptychoptera paludosa	AGTATAGTAATGGCTCCGGC	0	0	0	0	0	0	0	0	0	0	1	0	0	0	2	3	1	4	87	20150	12	0	0	0	0	0	0
