# Supplementary material for: Slippage of degenerate primers can cause variation in amplicon length
Source: Sci Rep. 2018 Jul 20;8:10999. doi: 10.1038/s41598-018-29364-z (PMC6054607; doi:10.1038/s41598-018-29364-z)
Supplement: Supplementary file 1 — Scripts S1 [file 41598_2018_29364_MOESM1_ESM.zip › Scripts S1/raw_TABS/TAB_fwhF2.csv]

OTU	Morpho_ID	Species	Primer_binding_site
OTU_1	21	Habroleptoides confusa	GGAACCGGTTGAACCGTTTACCCTCC	0	0	0	0	0	0	0	0	0	0	0	0	0	0	0	0	0	0	0	2	2	7	15	64	488	226443	1400	39	11	0	0	0	0	0	0
OTU_6	6	Hydropsyche siltalai	GGAACTGGATGAACTGTTTACCCTCC	0	0	0	0	0	0	0	0	0	0	0	0	0	0	0	0	0	1	0	1	0	5	43	12548	12051	37077	988	27	1	0	0	0	0	0	0
OTU_2	34	Velia caprai	GGAACAGGTTGAACAGTATACCCACC	0	0	0	0	0	0	0	0	0	0	0	0	0	0	0	0	0	0	0	0	0	1	1	15	89	45002	504	20	0	0	0	0	0	0	0
OTU_4	16	Ephemera danica	GGAACAGGTTGAACTGTGTACCCTCC	0	0	0	0	0	0	0	0	0	0	0	0	0	0	0	0	0	0	0	0	0	0	1	4	55	25886	178	11	1	0	0	0	0	0	0
OTU_3	29	Nemurella pictetii	GGTACAGGTTGAACTGTTTACCCCCC	0	0	0	0	0	0	0	0	0	0	0	0	0	0	0	0	0	0	0	0	0	2	1	4	64	23052	471	18	0	1	0	0	0	0	0
OTU_7	4	Blephariceridae	GGTACGGGTTGAACTGTTTACCCCCC	0	0	0	0	0	0	0	0	0	0	0	0	0	0	0	0	0	0	0	0	1	0	1	20	6554	12200	193	10	0	0	0	0	0	0	0
OTU_5	28	Ephemerella mucronata	GGAACTGGCTGAACAGTTTATCCCCC	0	0	0	0	0	0	0	0	0	0	0	0	0	0	0	0	0	0	0	0	1	0	1	8	35	22587	143	4	0	0	0	0	0	0	0
OTU_9	24	Baetis rhodani	GGGACTGGGTGAACTGTCTACCCTCC	0	0	0	0	0	0	0	0	0	0	0	0	0	0	0	0	0	0	0	0	0	0	3	5	30	13423	78	2	0	0	0	0	0	0	0
OTU_28	31	Drusus annulatus	GGTACGGGTTGAACTGTCTACCCCCC	0	0	0	0	0	0	0	0	0	0	0	0	0	0	0	0	0	0	0	0	0	0	1	897	1071	3679	218	10	0	0	0	0	0	0	0
OTU_8	48	Sialis fuliginosa	GGAACAGGATGAACAGTATATCCCCC	0	0	0	0	0	0	0	0	0	0	0	0	0	0	0	0	0	0	0	0	0	0	5	1594	2339	3093	53	1	0	0	0	0	0	0	0
