# Supplementary material for: Slippage of degenerate primers can cause variation in amplicon length
Source: Sci Rep. 2018 Jul 20;8:10999. doi: 10.1038/s41598-018-29364-z (PMC6054607; doi:10.1038/s41598-018-29364-z)
Supplement: Supplementary file 1 — Scripts S1 [file 41598_2018_29364_MOESM1_ESM.zip › Scripts S1/raw_TABS/TAB_fwhR1.csv]

OTU	Morpho_ID	Species	Primer_binding_site
OTU_2	29	Nemurella pictetii	GGGGGATTCGGAAACTGACT	0	0	0	0	0	0	0	0	0	0	0	0	0	0	0	0	1	3	50	29940	1885	18	0	0	0	0	0
OTU_4	21	Habroleptoides confusa	GGTGGGTTTGGTAATTGACT	0	0	0	0	0	0	0	0	0	0	0	0	0	0	1	0	5	9	210	88782	4123	33	0	0	0	0	0
OTU_13	51	Dina punctata	GGGGGTTTTGGTAATTGACT	0	0	0	0	0	0	0	0	0	0	0	0	0	0	0	0	1	1	63	30732	1051	2	0	0	0	0	0
OTU_430	37	Oreodytes	GGGGGATTCGGAAACTGATT	0	0	0	0	0	0	0	0	0	0	0	0	0	0	0	0	1	5	79	35834	1252	8	0	0	0	0	0
OTU_3	4	Blephariceridae	GGGGGCTTCGGAAACTGACT	0	0	0	0	0	0	0	0	0	0	0	0	0	0	0	0	4	7	219	106034	3925	20	0	0	0	0	0
OTU_11	3	Elodes minuta	GGTGGATTTGGAAATTGATT	0	0	0	0	0	0	0	0	0	0	0	0	0	0	0	0	0	10	127	57859	982	1	0	0	0	0	0
OTU_8	27	Torleya major	GGGGGATTTGGAAATTGGCT	0	0	0	0	0	0	0	0	0	0	0	0	0	0	0	1	0	2	67	29017	1026	5	0	0	0	0	0
OTU_12	26	Anomalopterygella chauviniana	GGGGGATTCGGAAATTGACT	0	0	0	0	0	0	0	0	0	0	0	0	0	0	0	1	1	7	213	88567	3095	17	1	0	0	0	0
OTU_14	13	Dinocras cephalotes	GGGGGGTTCGGCAACTGATT	0	0	0	0	0	0	0	0	0	0	0	0	0	0	0	2	1	5	162	68564	1323	7	0	0	0	0	0
OTU_17	31	Drusus annulatus	GGGGGATTCGGTAACTGACT	0	0	0	0	0	0	0	0	0	0	0	0	0	0	0	0	2	10	189	83815	3787	0	0	0	0	0	0
