# Supplementary material for: Slippage of degenerate primers can cause variation in amplicon length
Source: Sci Rep. 2018 Jul 20;8:10999. doi: 10.1038/s41598-018-29364-z (PMC6054607; doi:10.1038/s41598-018-29364-z)
Supplement: Supplementary file 1 — Scripts S1 [file 41598_2018_29364_MOESM1_ESM.zip › Scripts S1/raw_TABS/TAB_fwhR2.csv]

OTU	Morpho_ID	Species	Primer_binding_site
OTU_1	21	Habroleptoides confusa	GTGATTGCCCCAGCAAGAACTGG	0	0	0	0	0	0	0	0	0	0	0	0	0	0	0	0	1	0	1	15	67	1244	227001	142	0	0	0	0	0	0	0	0	0	0	0
OTU_6	6	Hydropsyche siltalai	GTAATCGCTCCAGCAAGAACTGG	0	0	0	0	0	0	0	0	0	0	0	0	0	0	0	0	0	0	2	9	21	350	62314	45	0	1	0	0	0	0	0	0	0	0	0
OTU_2	34	Velia caprai	GTAATTGCTCCAGCAAGAACTGG	0	0	0	0	0	0	0	0	0	0	0	0	0	0	0	0	0	0	2	9	7	244	45337	33	0	0	0	0	0	0	0	0	0	0	0
OTU_4	16	Ephemera danica	GTAATTGCGCCTGCAAGAACAGG	0	0	0	0	0	0	0	0	0	0	0	0	0	0	0	0	0	0	0	0	6	166	25942	22	0	0	0	0	0	0	0	0	0	0	0
OTU_3	29	Nemurella pictetii	GTAATAGCTCCTGCTAAAACTGG	0	0	0	0	0	0	0	0	0	0	0	0	0	0	0	0	0	0	2	3	5	126	23459	18	0	0	0	0	0	0	0	0	0	0	0
OTU_7	4	Blephariceridae	GTGATAGCTCCGGCCAATACCGG	0	0	0	0	0	0	0	0	0	0	0	0	0	0	0	0	0	0	0	2	5	106	18853	13	0	0	0	0	0	0	0	0	0	0	0
OTU_5	28	Ephemerella mucronata	GTAATTGCACCGGCTAAAACAGG	0	0	0	0	0	0	0	0	0	0	0	0	0	0	0	0	0	0	0	0	5	132	22623	19	0	0	0	0	0	0	0	0	0	0	0
OTU_9	24	Baetis rhodani	GTAATTGCCCCTGCTAAAACAGG	0	0	0	0	0	0	0	0	0	0	0	0	0	0	0	0	0	0	0	3	5	65	13452	16	0	0	0	0	0	0	0	0	0	0	0
OTU_28	31	Drusus annulatus	GTAATGGCTCCGGCTAGTACAGG	0	0	0	0	0	0	0	0	0	0	0	0	0	0	0	0	0	0	0	2	2	32	5831	8	1	0	0	0	0	0	0	0	0	0	0
OTU_8	48	Sialis fuliginosa	GTAATTGCTCCGGCTAAAACAGG	0	0	0	0	0	0	0	0	0	0	0	0	0	0	0	0	0	0	0	0	1	34	7044	6	0	0	0	0	0	0	0	0	0	0	0
