# Supplementary material for: Slippage of degenerate primers can cause variation in amplicon length
Source: Sci Rep. 2018 Jul 20;8:10999. doi: 10.1038/s41598-018-29364-z (PMC6054607; doi:10.1038/s41598-018-29364-z)
Supplement: Supplementary file 1 — Scripts S1 [file 41598_2018_29364_MOESM1_ESM.zip › Scripts S1/raw_TABS/TAB_Leray.csv]

OTU	Morpho_ID	Species	Primer_binding_site
114	KP255183	Polychaeta	NNNNNNGGCACAGGATGAACAGTATACCCTCC	0	0	1	0	2	1	0	0	2	4	7	13	12	18	15	21	30	50	53	42	44	65	71	115	78	54	72	93	315	7982	9545	19476	580	21	2	0	0	1	1	1	1	0	0	0	0
59	KP254100	Opsanus tau	NNNNNNGGTACAGGTTGGACAGTTTACCCCCC	0	0	0	0	0	1	0	1	0	1	6	5	8	11	17	9	17	35	47	38	29	43	34	68	75	52	52	55	97	115	639	25341	410	16	6	0	0	0	0	0	0	0	0	0	0
125	KP255273	Lepidonotus humilis	NNNNNNGGAACTGGATGAACTGTCTACCCTCC	0	0	0	0	0	1	0	0	8	6	5	6	13	17	13	24	40	30	29	33	28	56	46	67	47	51	41	52	213	6280	5581	8689	219	5	0	0	0	0	3	1	0	0	0	0	0
80	KP254117	Hypleurochilus geminatus	NNNNNNGGAACAGGTTGAACCGTCTATCCTCC	0	0	0	0	1	0	0	2	1	0	1	3	6	10	8	7	14	20	21	25	14	27	44	55	40	24	46	61	244	6969	4799	7067	80	3	0	0	0	0	0	0	0	0	0	0	0
11	KP254210	Cilicaea	NNNNNNGGAACGGGGTGGACAGTTTACCCTCC	0	0	0	0	0	0	0	0	0	1	1	3	5	10	13	4	15	22	26	19	23	42	20	50	48	34	40	33	38	83	396	15625	194	14	2	0	0	0	0	0	0	1	0	0	0
116	KP254207	Ophiurida	NNNNNNGGAACGGGATGAACAGTATACCCCCC	0	0	0	0	0	1	1	0	0	0	3	2	5	8	5	3	11	25	22	23	13	20	10	40	40	28	30	14	46	56	314	11116	262	15	1	0	0	0	0	0	0	0	0	0	0
33	KP253998	Hippolytidae	NNNNNNGGTACTGGTTGAACAGTCTACCCCCC	0	0	0	0	0	1	0	0	0	0	5	3	5	13	9	13	13	24	35	31	14	32	18	61	39	17	20	27	55	81	334	12422	217	14	2	0	0	0	1	0	0	0	0	0	0
42	KP255097	Alpheus	NNNNNNGGAACAGGGTGAACTGTATACCCCCC	0	0	0	0	0	0	0	1	1	1	1	4	9	9	7	5	8	10	34	17	15	20	16	54	53	32	33	17	35	73	339	12120	279	16	0	0	0	0	0	0	0	0	0	0	0
92	KP255278	Hesionidae	NNNNNNGGAACAGGATGAACCGTGTATCCCCC	0	0	0	1	0	0	1	0	2	3	5	4	16	7	15	9	22	20	15	27	24	31	40	45	26	23	26	48	205	6493	3084	2422	37	0	2	0	0	0	0	0	0	0	0	0	0
96	KP254259	Microphrys bicornutus	NNNNNNGGAACAGGATGAACTGTATATCCTCC	0	0	0	0	0	1	0	0	0	0	7	2	7	8	18	6	10	19	20	14	14	24	16	39	43	22	29	16	24	63	320	12381	149	6	1	0	0	0	0	0	1	0	0	0	0
