# Supplementary material for: Slippage of degenerate primers can cause variation in amplicon length
Source: Sci Rep. 2018 Jul 20;8:10999. doi: 10.1038/s41598-018-29364-z (PMC6054607; doi:10.1038/s41598-018-29364-z)
Supplement: Supplementary file 1 — Scripts S1 [file 41598_2018_29364_MOESM1_ESM.zip › Scripts S1/read_me.txt]

The length_distribution_v7_counts.R and leray merge.R scripts were used for generation of the bar plots showing the length of the primer binding regions. As an input file the original haplotype sequences for the 10 abundant OTUs have to be provided (see e.g. Tab S1 or table 3_edited_v4.xls). Also, the extracted flanking regions have to be provided to count the length of each sequence (see folder "1 extractions" for an example, not all fasta files are provided here).
In the folder raw_TABS the inputfiles for calculating the statistics are provided, with a t-test being run in slippag_stats_v1.R
