# Supplementary material for: Slippage of degenerate primers can cause variation in amplicon length
Source: Sci Rep. 2018 Jul 20;8:10999. doi: 10.1038/s41598-018-29364-z (PMC6054607; doi:10.1038/s41598-018-29364-z)
Supplement: Supplementary file 1 — Scripts S1 [file 41598_2018_29364_MOESM1_ESM.zip › Scripts S1/table 3_edited_v4.xls]

## Sheet: BF1+BR1_OTU
ID	BF10_BR14	sequ	length	BOLD_ID	bin_uri	similarity	Order	Family	Genus	NCBI_accession	NCBI_order	NCBI_Fam	NCBI_sp	NCBI_Ident	ID	Taxon	Comment	sotback
OTU_7	215828	TCCTCTAGCTGCTAATATCGCCCACGGGGGTTCTTCAGTAGATTTCGCTATTTTTTCTTTACATTTGGCTGGGGTTTCATCAATTCTAGGGGCAGTAAATTTTATTACAACTGTGGTTAACATACGTAGTCCGGGCATGACCCTAGATCGAATGCCCTTATTTGTGTGGTCAGTGGTGATTACTGCTGTCTTGCTTTTATTATCATTACCTGTTTTA	217	GBEPT1613-14	BOLD:ACP8603	0.9907	Ephemeroptera	Baetidae	Baetis vernus	AY265307	Ephemeroptera	Baetidae	Baetis vernus	99.08	24	Baetis		7
OTU_1	174937	TCCGCTAGCTGCAAGCATTGCACACAGTGGTCCTTCTGTAGATTTAGGAATTTTTTCTTTACACTTAGCTGGGGCTAGTTCTATTTTAGGCTCTGTTAATTTTATCTCAACAGTTATTAATATGCGTGCAGAGGGCATAAGATTTGATAAGGTTCCTTTGTTTGTATGGTCAGTACTTTTAACTACTATTTTACTTCTACTTTCTCTACCTGTGTTA	217	GBEPT1641-14	BOLD:AAA1971	1	Isopoda	Asellidae	Asellus aquaticus	DQ144834	Isopoda	Asellidae	Asellus aquaticus	100	49	Asellus aquaticus		1
OTU_3	124830	ACCCCTATCTTCAGGAATTGCCCATGCTGGAGCATCAGTTGATTTAGCAATTTTTTCTCTTCATTTAGCTGGGATTTCTTCAATTTTAGGAGCAGTAAATTTTATTACAACAGTAATTAATATACGAGCAAATGGAATTTCATTAGATCGTATACCTTTATTTGTGTGATCAGTAGTAATTACTGCGGTTCTTTTACTTCTTTCTCTTCCTGTCTTA	217	EBPTY011-15	BOLD:AAN8947	1	Diptera	Ptychopteridae	Ptychoptera paludosa	KM245574	Diptera	Dixidae	Dixella sp. ZK-2014	89.81	30	Ptychoptera		3
OTU_2	85301	TCCCCTATCTGCAAATATTTCCCATATAGGAAAGGCCGTAGATTTAACTATTTTTTCCCTTCATATAGCAGGAATTTCATCAATTTTAGGGGCTGTCAATTTTATTACTACTATTATTAATATACGATGTACATATATAACTATAGATCGGATACCTTTATTTGTATGATCAGTTTTTATTACAGCTATTTTACTTCTTTTATCATTACCCGTATTA	217	AILG089-10	BOLD:AAC8183	1	Trichoptera	Philopotamidae	Philopotamus montanus	AF436575	Trichoptera	Philopotamidae	Philopotamus montanus	98.53	11	Philopotamidae		2
OTU_6	73903	CCCTCTCTCTAGAAATTTAGCCCATGCAGGAAGATCGGTTGATATCTCTATCTTCTCCCTCCATTTAGCTGGAATTTCTTCAATTTTAGGTGCTATTAATTTTATCTCAACAACTCTAAATATACGAAATAATTTAATAACCTTAGATCGAATCCCCCTATTTGTTTGATCTGTAGCTATTACAGCTTTACTTCTTCTTCTCTCTCTTCCTGTACTA	217	FBAQU1391-13	BOLD:AAL1918	1	Trichoptera	Limnephilidae	Drusus annulatus	HM909543	Trichoptera	Limnephilidae	Phanocelia canadensis	89.4	31	Drusus annulatus		6
OTU_8	71491	GCCACTTTCTAGAAATTTAGCTCATGCAGGAAGATCAGTGGACATCTCCATTTTTTCTCTTCATTTAGCAGGAATTTCCTCCATTTTAGGGGCCATTAATTTTATTTCCACAACCCTCAATATACGAAATAATTTAATAACCCTTGACCGTATCCCCCTATTTGTTTGATCAGTAGCTATCACAGCTCTTCTCCTTCTACTCTCATTACCAGTTTTA	217	FBAQU1169-12	BOLD:AAA5186	1	Trichoptera	Limnephilidae	Chaetopteryx villosa	HE858259	Trichoptera	Limnephilidae	Chaetopteryx rugulosa schmidi	87.5	47	Chaetopteryx villosa		8
OTU_5	70108	CCCACTTTCAGCAGGAATTGCCCATGCTGGATCTTCTGTAGACCTTGCAATTTTCTCCCTCCATTTGGCTGGAGTTTCTTCAATTTTAGGAGCTGTAAACTTTATCACAACTGTAATCAATATGCGTTCAGCAGGTATAACCTTAGACCGAATACCGTTATTTGTTTGAGCTGTAGTAATTACAGCTTTATTATTACTATTATCTTTACCAGTTTTA	217	FBAQU191-09	BOLD:AAF0555	1	Plecoptera	Nemouridae	Nemurella pictetii	KF492804	Plecoptera	Nemouridae	Nemurella pictetii	97.24	29	Nemouridae		5
OTU_14	54641	CCCCTTATCTAGAGCTATCGCTCATGCGGGAGCTTCGGTGGATTTAGCTATTTTTTCCTTACATTTAGCGGGTATTTCTTCTATTTTAGGGGCCGTAAATTTTATTACCACTGTTATTAATATACGAACAACAGGAATTACCTTAGACCGAATACCCCTTTTCGTGTGATCCGTAGTTATTACAGCGGTACTTCTTCTTCTCTCTCTTCCGGTATTG	217	NA	NA	NA	NA	NA	NA	KM947597	Diptera	Trichoceridae	Trichoceridae sp. BOLD:ACI4060	86.5	4	Blephariceridae	in HCO/LCO assigned this way	14
OTU_12	50635	CCCTCTAGCCTCCGGAATTGCACATGCGGGAGGTTCCGTAGATTTAGCAATTTTTTCTTTACACCTCGCAGGTGTCTCATCCATTTTAGGGGCCGTAAATTTTATTACCACTACAATTAATATACGAGCCAGTGGAATAACAATAGACCGAATCCCTCTTTTTGTTTGATCAGTTTTAATTACTGCTATTTTATTACTCCTATCCCTACCTGTTTTA	217	FBAQU045-09	BOLD:AAL0654	1	Ephemeroptera	Ephemerellidae	Ephemerella mucronata	JN299127	Ephemeroptera	Ephemerellidae	Ephemerella mucronata	91.24	28	Ephemerella mucronata		12
OTU_41	36521	CCCTCTCTCCAGAAACTTAGCCCATGCGGGAAGTTCAGTTGATATCTCAATTTTCTCCCTCCATCTAGCGGGAATCTCCTCAATTTTAGGAGCAATCAACTTCATCTCTACTACATTAAATATGCGCAATAACTTAATAACCCTAGATCGAATCCCCCTATTTGTGTGATCAGTTGCCATCACAGCCCTACTTCTACTTCTGTCTCTCCCAGTCTTA	217	FBAQU1512-13	BOLD:AAD5620	0.9721	Trichoptera	Limnephilidae	Potamophylax cingulatus	KM411447	Trichoptera	Limnephilidae	Potamophylax cingulatus	99.54	20	Potamophylax		41
OTU_4	33887	CCCACTGTCAGCTAATATTGCCCACAGAGGATCTTCTGTAGATCTGGCAATTTTTAGTCTCCATTTAGCCGGAATTTCCTCGATTCTTGGAGCAGTTAATTTCATTACAACTGTTATTAATATACGATCTCCAGGAATAACTTTTGACCGAATACCTTTATTTGTTTGATCAGTTGCTATTACTGCCCTCCTACTTCTCCTATCCCTCCCGGTTCTA	217	COLFF510-13	BOLD:AAE6436	1	Coleoptera	Elmidae	Limnius volckmari	KJ962414	Coleoptera	Elmidae	Limnius volckmari	100	38	Limnius		4
OTU_161	32752	CCCCTTTCCAGAAATCTTGCCCATGCAGGCAGATCTGTTGATATCTCTATTTTCTCACTTCATTTAGCAGGAATCTCCTCTATTTTAGGGGCTATTAATTTTATTTCAACAACACTTAATATACGAAATAACTTAATAACTTTGGATCGAATCCCCCTATTTGTATGATCTGTAGCTATTACAGCTCTTCTTCTTCTCTCTCTCCCAGTTTTA	213	HMKKT045-10	BOLD:AAE3041	1	Trichoptera	Limnephilidae	Halesus radiatus	JF891250	Trichoptera	Limnephilidae	Halesus sp. BOLD:AAE3042	93.52	36	Halesus		161
OTU_24	26673	TCCTTTATCTGCCGGAATTGCACACGCAGGTGCTTCCGTGGATCTTGCAATCTTTTCACTTCATCTTGCAGGGGTTTCGTCAATCTTAGGTGCAGTAAATTTTATTACCACAACTATTAATATACGATCGAGTGGGATAACTATAGACCGTATCCCTTTATTTGTTTGATCGGTTTTAATTACAGCCATTTTATTACTTCTGTCTCTACCTGTCTTA	217	FBAQU807-10	BOLD:AAM3365	1	Ephemeroptera	Heptageniidae	Ecdyonurus venosus	HM480848	Ephemeroptera	Heptageniidae	Ecdyonurus venosus	99.08	19	Ecdyonurus		24
OTU_16	25527	CCCACTTTCTGCTGGAATTGCCCATGCTGGGGCTTCTGTTGACTTAGCAATTTTTTCTTTACATCTAGCTGGTGTTTCTTCTATTTTAGGTGCCGTGAATTTTATTACTACGACTATTAACATACGATCAAGAGGAATAACTATAGACCGGATTCCTTTATTTGTCTGATCTGTCCTTATTACTGCAATTCTACTTCTCTTATCACTCCCTGTATTG	217	GBA8194-12	BOLD:ACB4789	1	Ephemeroptera	Heptageniidae	Rhithrogena sp. 10 LV-2010	LN868547	Ephemeroptera	Heptageniidae	Rhithrogena picteti	100	18	Rhithrogena		16
OTU_20	25459	CCCTCTTTCTTCTGGTATTGCTCATGCTGGAGCATCAGTTGATTTAGCGATTTTTTCTTTACATCTAGCTGGAATTTCTTCTATTTTAGGGGCTGTAAATTTTATTACCACAGTAATTAATATACGATCTAGAGGGATTACTTTAGATCGAATACCTTTATTTGTCTGATCTGTTGTTATTACAGCTATTCTTCTTTTATTATCTTTACCTGTATTA	217	MIDGE957-12	BOLD:ACC9871	1	Diptera	Chironomidae	Diamesa permacra	HQ608967	Diptera	Culicidae	Anopheles subpictus	91.71	17	Chironomidae		20
OTU_9	24843	TCCCCTAGCAGCTGGGATTGCACATGCTGGTGCTTCCGTAGATCTTGCAATTTTTTCTTTACATCTGGCGGGGGTGTCTTCAATTTTGGGGGCAGTAAATTTTATTACCACAGTAATTAATATGCGCTCAAATGGAATAACATTAGACCGTATACCTCTCTTCGTCTGAGCCGTAGTTATCACAGCCTTATTACTACTCTTATCATTACCTGTTTTA	217	FBAQU1314-12	BOLD:AAK8665	1	Plecoptera	Leuctridae	Leuctra nigra	JQ736346	Plecoptera	Nemouridae	Protonemura nimborella	85.98	25	Leuctra		9
OTU_11	22742	GCCCTTATCCAGAAATTTAGCTCATGCCGGAAGATCGGTAGATATCTCTATTTTTTCTTTACATTTAGCTGGAATTTCTTCTATTTTAGGGGCTATTAATTTTATTTCAACCACCCTAAACATACGAAGAAAATTAATTTCTCTAGACCGAATTCCCCTATTTGTTTGATCAGTTGCTATTACTGCACTTCTTTTATTATTATCTCTTCCCGTATTA	217	FBAQU1383-13	BOLD:ABY8958	1	Trichoptera	Goeridae	Silo pallipes	AB037577	Trichoptera	Limnephilidae	Nothopsyche speciosa	86.79	15	Silo		11
OTU_18	16911	TCCACTAGCTTCCGGGATAGCTCACGCAGGTGCCTCCGTGGACTTAGCTATTTTTTCATTACACCTAGCTGGAGTTTCCTCGATTTTAGGAGCAGTAAATTTTATTACTACAATCTTTAATATACGAGCTAGCGGGATAACTTTAGACCGTATCCCCCTGTTTGTATGATCAGTCTTACTCACAGCTATCTTACTACTTCTTTCTCTTCCAGTTTTA	217	FBAQU1265-12	BOLD:ACB1851	1	Ephemeroptera	Ephemerellidae	Torleya major	KM967803	Diptera	Chironomidae	Allocladius sp. BOLD:AAH3022	83.08	27	Ephemerella (Torleya) major		18
OTU_30	16552	CCCACTTTCTGCGGGTATTGCTCATGGGGGAGCCTCGGTTGACTTAGCAATCTTTAGACTTCATTTAGCGGGAATTTCTTCAATTTTAGGGGCTGTAAATTTTATTACAACTATTATTAACATACGATCTATTGGGATAACCTTCGACCGAATACCCCTATTTGTCTGATCTGTCGGGATTACGGCCCTTCTACTATTATTATCTCTTCCGGTTCTA	217	BARCO026-14	BOLD:ACP5907	1	Coleoptera	Dytiscidae	Oreodytes sanmarkii	KJ966289	Coleoptera	Dytiscidae	Hygrotus inaequalis	85.65	37	Hydroporinae		30
OTU_39	16274	CCCCTATCCAGTAATTTAGCCCATATAGGGTCATCCGTAGATCTTTCAATCTTTTCATTACATTTAGCAGGAGTATCCTCAATTTTAGGAGCAATTAACTTTATTACAACAATAATAAATATACGATCATTGGGAATATCCTATGATCGTATGCCACTCTTCGCATGATCAGTCCTTATTACAGCTGTACTACTACTACTATCACTTCCTGTTTTA	216	TRIFI1043-14	BOLD:ACH0620	1	Trichoptera	Sericostomatidae	Sericostoma personatum	KP455290	Trichoptera	Sericostomatidae	Sericostoma personatum	100	23	Sericostoma personatum		39
OTU_32	15712	TCCTTTAGCAGCAGGAATCGCCCACGCAGGAGCTTCAGTTGACTTAGCTATTTTTTCTTTACATTTAGCCGGAGTATCCTCAATTTTAGGGGCAGTAAATTTTATTACTACAACTATTAATATACGTACTAGAGGAATAACAATAGACCGTATTCCTTTATTTGTTTGATCAGTAGTAATTACTGCAATTTTATTACTTCTATCCTTACCTGTTCTT	217	GBEPT1356-14	BOLD:ACO8667	1	Ephemeroptera	Ephemeridae	Ephemera danica	JX571926	Ephemeroptera	Ephemeridae	Ephemera danica	100	16	Ephemeridae		32
OTU_10	15619	ACCATTATCTAGAAATATTGCCCATAACGGAGCATCAGTAGACTTAGCTATTTTTTCACTACATCTAGCTGGAGTATCATCAATTTTAGGTGCAGTAAATTTTATCTCAACTATTATTAATATACGAACTGCTGGTATAACCAGAGAAAAAATTCCCCTATTTGTATGATCAGTAGGAATTACAGCCCTATTATTACTTCTTTCCCTTCCAGTTCTT	217	EUBUG525-11	BOLD:AAN0455	1	Hemiptera	Veliidae	Velia caprai	KM021742	Hemiptera	Veliidae	Velia caprai	100	34	Gerroidea		10
OTU_26	13759	TCCTCTTTCAGCGGGAATCGCACATGCTGGGGCTTCTGTAGATCTCGCTATTTTCTCGTTACACTTGGCAGGAGTCTCATCAATCCTAGGAGCAGTAAACTTTATTACCACCACAATTAATATACGAGCTAGTGGGATAACAATAGACCGAATCCCTCTTTTTGTGTGGTCCGTCGTTATTACCGCAGTCCTACTTCTTTTAAGTCTACCAGTTCTT	217	NA	NA	NA	NA	NA	NA	LN734749	Ephemeroptera	NA	Habroleptoides confusa	95.39	21	Leptophlebiidae		26
OTU_17	13083	CCCGCTCTCAGCCGGAATCGCACATGCCGGCGCTTCAGTGGATATAGCAATTTTTTCCCTCCATTTAGCCGGAGTTTCTTCGATTCTTGGGGCCGTTAATTTTATTACAACGGTCATTAATATACGATCAAGAGGAATAACCCTAGATCGAATACCTCTATTCGTTTGAGCTGTAGCAATCACCGCTCTCTTATTACTTCTTTCCCTCCCCGTTCTA	217	GBEPT308-14	BOLD:ACL6568	1	Plecoptera	Perlodidae	Isoperla goertzi	JQ736354	Plecoptera	Perlodidae	Perlodes intricatus	84.33	45	Isoperla		17
OTU_27	12738	TCCTTTATCTAGAAATATTGCCCATGCTGGAGCTTCTGTAGACCTAACTATTTTTTCTTTACATTTAGCAGGAATTTCATCTATTTTAGGAGCTGTTAATTTTATTTCTACTATTATAAATATACGATCATCATTAATAACCCTTGACCGAATTCCTTTATTTGTTTGATCAGTTATAATTACTGCTATTCTTCTTTTACTTTCTTTACCTGTTTTA	217	DRCAD574-10	BOLD:AAB5624	1	Trichoptera	Odontoceridae	Odontocerum albicorne	AF436534	Trichoptera	Odontoceridae	Odontocerum cf. albicorne-Spain	98.16	39	Odontocerum albicorne		27
OTU_22	11914	CCCCTTTCTAGAGCAATTGCTCATGCAGGAGCATCAGTAGACTTAGCAATTTTTAGTCTTCATTTAGCTGGTGTATCCTCAATTTTAGGGGCTGTTAATTTTATTACCACAGTAATTAATATACGAGCAAGAGGAATAACTCTTGATCGTATACCTTTATTTGTTTGATCAGTTGTTATTACTGCTATTTTATTACTTTTATCTTTACCTGTTTTA	216	FBNE137-13	BOLD:ACF6254	1	Megaloptera	Sialidae	Sialis fuliginosa	KJ592429	Megaloptera	Sialidae	Sialis fuliginosa	100	48	Sialis		22
OTU_21	9371	CCCTCTTTCCAGAAATTTAGCTCATTCAGGAAGATCAGTAGATATTTCAATTTTTTCTTTACATTTAGCAGGAATTTCTTCAATTTTAGGGGCTATTAATTTTATTTCAACAGTATTAAATATACGAAATAAATTAATTTACCTAGATCGTATACCTTTATTTGTATGATCAGTAGCTATTACAGCTCTTCTTTTACTACTCTCTTTACCTGTTTTA	217	CZCAD017-10	BOLD:AAF7946	0.9954	Trichoptera	Thremmatidae	Thremma gallicum	KP283069	Trichoptera	Uenoidae	Thremma gallicum	100	50	Thremma gallicum		21
OTU_15	8935	ACCTTTATCTGCTAATGTCTCTCACGCAGGGGCGTCTGTTGATTTAGCCATTTTTTCTCTTCATTTAGCGGGGATCTCTTCAATTTTAGGGGCTGTAAATTTTATTACTACAATTATTAATATGCGATCAAATGGGATTACATTTGATCGTATACCCCTATTTGTTTGATCTGTGCTAATTACTGCTATTCTTCTCCTTTTATCCCTCCCTGTTTTA	217	TRDCE054-14	BOLD:ACS1169	0.9861	Diptera	Ceratopogonidae	Palpomyia flavipes	KM901797	Diptera	Ceratopogonidae	Ceratopogonidae sp. BOLD:AAG6456	86.18	41	Ceratopogonidae		15
OTU_45	8810	CCCCTATCCTCAGGAATTGCTCATGCCGGAGCTTCCGTAGACTTAGCTATTTTTTCTCTTCATTTAGCGGGGATCTCATCTATTTTAGGAGCGGTAAATTTTATTACCACAGTTATTAATATACGATCATCGGGGATTACATTTGATCGAATACCTCTATTTGTTTGAGCGGTTGTTATTACAGCTATTTTATTATTATTATCATTACCTGTTTTA	216	EUTIP030-09	BOLD:AAC0125	1	Diptera	Pediciidae	Pedicia littoralis	JF870504	Diptera	Simuliidae	Simulium sp. BOLD:AAE8840	90.09	42	Limoniidae		45
OTU_50	7834	CCCCTATCTTCAACTATTGCTCATATTGGGGGATCTGTAGACTTAAGAATTTTTTCACTGCATTTAGCGGGAATCTCCTCTATTTTAGGGGCTGTCAATTTTATTTCAACAATAATTAATATACGATCTAATGGAATAAGAGTTGAAAAAATACCCCTTTTCGTTTGATCAGTATTAATTACAGCTGTGTTATTACTTTTATCTTTACCCGTATTA	216	HMKKT188-10	BOLD:ACE9671	1	Trichoptera	Glossosomatidae	Agapetus delicatulus	GU667745	Trichoptera	Glossosomatidae	Agapetus sp. CJGsp IQ1	83.8	35	Agapetinae		50
OTU_54	6895	TCCCTTGTCTTCTGGAATTGCCCATGCAGGAGCTTCAGTTGATTTAGCTATTTTTTCTCTTCACCTAGCCGGAATTTCTTCTATTCTAGGAGCTGTAAATTTTATTACTACTATTATCAATATACGATCTAATGGAATTACCTTTGATCGAATGCCACTATTTGTATGATCAGTTGTTATTACTGCAATTTTATTGTTATTGTCATTACCAGTTTTA	217	ACB411-06	BOLD:AAB8624	0.9954	Diptera	Simuliidae	Simulium vernum	GU072979	Diptera	Simuliidae	Simulium vernum	99.54	7	Simuliidae		54
OTU_31	6512	GCCACTAAGAGGGCCTATTGCCCATGGTGGTTCTTCAGTTGACTTAGCTATTTTTTCTCTGCATTTAGCAGGTTTATCAAGAATTTTAGGTGCTATTAATTTTATTACTACAATCTTTAATATACGATCACCTGGAATTACACTGGAACGAATAAGCTTATTTGTTTGGTCTGTATTAATTACTGCATTTTTATTGCTTTTATCTTTACCGGTTTTG	217	GBMPL1344-15	BOLD:AAN9288	1	Hygrophila	Lymnaeidae	Radix balthica	KT337582	NA	Lymnaeidae	Radix balthica	100	5	Lymnaeidae		31
OTU_69	5596	TCCCCTATCTTCTAATCTATCTCATGCAGGTAGTTCTGTCGACTTAACAATTTTCTCTCTACATATAGCAGGAATTTCCTCAATCTTAGGGGCCATTAATTTTATCTCAACTATTATAAATATAAAATTTAAAAATTTAAATTATGAAATAATCCCTCTTTTCGTTTGATCAATTTTAATTACAGCAGTTTTATTATTATTATCTCTACCAGTTCTT	217	CJCAD037-07	BOLD:AAB5092	1	Trichoptera	Hydropsychidae	Hydropsyche siltalai	HM102272	Trichoptera	Hydropsychidae	Hydropsyche siltalai	100	6	Hydropsyche		69
OTU_86	3543	CCCCTTAGCCGGCAACTCCGCACATAGCGGAAGCGCTGTAGATTTAGCTATTTTCTCTTTACACCTAGCGGGGGCTTCTTCCATTTTAGGTGCCATCAACTTTATTTCCACCGTCCTAAATATACGCAGACCCGGTATATCCATAGACCAAGCGCCTCTCTTTGTCTGGTCTATTTTTATTACCACTATCCTACTTCTATTATCTCTGCCAGTTCTT	217	GBCMA4467-13	BOLD:ACG8343	0.9954	Amphipoda	Gammaridae	Gammarus cf. fossarum	KF521831	Amphipoda	Gammaridae	Gammarus fossarum	99.54	8	Gammarus		86
OTU_74	3278	ACCTCTATCAAGAAATTTAGCTCATGCTGGACCCTCAGTAGACCTGGCAATCTTCTCACTCCATCTAGCAGGAGCCTCCTCCATTTTAGGAGCCATTAACTTTATTACGACTGTAATTAATATACGATGAAATGGACTACGACTTGAACGAGTTCCATTATTTGTATGAGCAGTAACAATTACAGTAGTTCTATTACTATTATCATTACCAGTACTA	217	GBAN5837-14	BOLD:ACP9936	1	Lumbriculida	Lumbriculidae	Stylodrilus heringianus	LN810274	Lumbriculida	Lumbriculidae	Stylodrilus heringianus	100	53	Others		74
OTU_79	2876	ACCCCTTTCAGCAGGTATTGCCCATGCAGGCTCTTCTGTAGACATGGCAATTTTCTCTCTACATTTAGCAGGAGTCTCCTCAATTTTAGGGGCAGTAAATTTTATTACTACTGTAATTAATATACGATCTTCGGGGATATCTTTAGACCGTATACCATTATTTGTTTGAGCGGTGGCAATCACAGCTTTATTACTTTTATTATCATTACCTGTATTA	217	FBAQU1319-12	BOLD:AAP9565	0.9907	Plecoptera	Nemouridae	Nemoura flexuosa	JX905856	Plecoptera	Nemouridae	Nemoura flexuosa	99.54	29	Nemouridae		79
OTU_65	2291	TCCACTTTCAGTGGGAATTGCCCATGCTGGGTCTTCTGTAGACCTTGCAATTTTCTCCCTCCATTTGGCTGGAGTTTCTTCAATTTTAGGAGCTGTAAACTTTATCACAACTGTAATCAATATACGTTCAGCAGGTATAACCTTAGACCGAATACCTTTATTTGTTTGAGCCGTAGTAATTACAGCTTTATTATTACTATTATCTTTACCAGTTTTA	217	GBEPT1859-14	BOLD:AAF0555	0.9954	Plecoptera	Nemouridae	Nemurella pictetii	KF492804	Plecoptera	Nemouridae	Nemurella pictetii	96.3	29	Nemouridae		65
OTU_43	2257	ACCACTATCAAATAATTTATTTCATTCAGGAAAAGCAGTAGATATTTCAATTTTTTCATTACATTTAGCAGGTATTTCATCTATTTTAGGAGCAATCAATTTCATTTCTACAATTATAAATATAAAAATAAAAAATATTCCTATAAGAATAATTCCCTTATTTGTTTGATCTATTAAAATTACAGCAATTTTATTATTATTATCTCTCCCAGTTTTA	217	ESCAD050-10	BOLD:AAE2651	1	Trichoptera	Polycentropodidae	Plectrocnemia conspersa	JQ239784	Trichoptera	Polycentropodidae	Plectrocnemia conspersa	100	12	Polycentropodidae		43
OTU_78	2091	ACCTTTATCATCTGGAATTGCCCATGGAGGAGCTTCTGTAGATTTAGCTATTTTTAGATTACATTTAGCTGGAATTTCTTCTATTCTAGGGGCAGTAAATTTTATTACAACAATTATTAATATACGATCTGTAGGTATAACTTTTGATCGAATACCATTATTCGTATGATCCGTAGGAATTACTGCACTATTATTATTACTATCATTACCAGTTTTA	217	GBCOU5646-14	BOLD:ACP5488	1	Coleoptera	Dytiscidae	Agabus	HF947928	Coleoptera	Dytiscidae	Agabus picotae	95.39	33	Agabus		78
OTU_52	2082	TCCTTTAAGAGGATCTATTGCTCATAGTGGTGCTTCTGTTGATTTAGCAATTTTTTCGTTACATTTAGCTGGGATATCATCTATTTTAGGTGCAATTAATTTTATTACAACGATTTTTAATATACGTGCTCCTGGAATTACTATGGAACGTCTTTCCTTATTTGTTTGATCAATTTTAATTACAGCGTTTTTATTATTATTATCGTTACCAGTATTA	217	GBMLG0734-06	BOLD:ACF5107	1	Pulmonata	Ancylidae	Ancylus fluviatilis	EU376515	NA	Ancylidae	Ancylus fluviatilis	100	1	Ancylus		52
OTU_75	1976	CCCTTTGTCTTCTGGGATTGCACATGCAGGAGCTTCAGTTGACTTAGCTATTTTTTCTTTACATTTAGCTGGTATTTCTTCTATTTTAGGGGCAGTAAATTTTATTACGACTGTAATTAATATACGATCTAATGGTATCACTTTAGATCGAATACCTTTATTCGTTTGATCAGTAATTATTACTGCTGTCTTATTATTATTATCTTTACCTGTGTTA	217	GMGMF408-14	BOLD:ACP2182	1	Diptera	Chironomidae	NA	KM935159	Diptera	Chironomidae	Chironomidae sp. BOLD:ACD0177	89.86	17	Chironomidae		75
OTU_37	1949	CCCACTTTCAGCGGGTATTGCCCATACAGGGGCATCAGTAGACCTTGCAATTTTTTCACTTCATTTAGCGGGAATTTCTTCAATTTTAGGAGCAGTAAATTTTATTACTACAGTTATTAATATACGATCAAGAGGAATTACTTTAGATCGTATACCCTTATTTGTATGATCAGTTGTAATTACTGCAGTTTTATTATTACTTTCATTGCCTGTATTA	217	NA	NA	NA	NA	NA	NA	KM571236	Diptera	Tipulidae	Tipula abdominalis	90.32	32	Tipulidae		37
OTU_42	1938	CCCTTTATCTTCTAATATTGGACATAATGGAAGATCGGTAGATTTAACTATTTTTTCCCTCCATTTAGCTGGAGTATCATCAATTTTAGGGGCAATCAATTTTATTACAACAGTAATTAATATACGATCTAAGGGAATATCTATAGATCAAATACCTTTATTTGTATGATCTGTAGCAATTACAGCTCTTCTTCTTTTATTATCACTTCCAGTTTTA	217	BARCO059-14	BOLD:ACF3931	1	Trichoptera	Rhyacophilidae	Rhyacophila nubila	GU667683	Trichoptera	Rhyacophilidae	Rhyacophila sp. CJGsp IQ1	98.62	2	Rhyacophila		42
OTU_63	1122	TCCGCTAGCTGCAAGTATTGCACACAGTGGTCCTTCTGTAGACTTAGAAATTTTTTCCTTATACTTAGCCGGAGCTAGCTCTATTCTAGGCTCTGTTAATTTTATCTCGACGGTTATTAATATACGTGCAGAAGGCATAAGATTTGATAAAGTTCCTTTATTTGTGTGATCAGTGTTTTTAACTACTATTTTGCTTCTCCTTTCTCTACCTGTTTTA	217	NA	NA	NA	NA	NA	NA	FJ749275	Isopoda	Asellidae	Asellus aquaticus	94.47	49	Asellus aquaticus		63
OTU_61	1009	GCCTCTTTCTAGAAATTTAGCCCATGCAGGAAGTTCAGTTGACATCTCCATTTTTTCTCTTCATTTAGCTGGAATTTCTTCAATTTTGGGTGCCATTAACTTCATCTCAACTACCCTAAATATACGGAATAATTTAATAACTCTAGATCGAATCCCCCTATTTGTTTGATCAGTAGCTATTACAGCTTTATTATTACTCCTATCTCTACCTGTATTA	217	DRCGT062-09	BOLD:AAC6968	1	Trichoptera	Limnephilidae	Anomalopterygella chauviniana	JQ907988	Trichoptera	Limnephilidae	Pycnopsyche circularis	87.04	26	Anomalopterygella chauvinia		61
OTU_35	979	TCCTCTTGCTGGAGCAATCGCTCATGCCGGAGCTTCTGTAGATTTAACTATTTTTTCTTTACATTTAGCTGGAGTCTCTTCAATTCTTGGGGCTATTAATTTCATTACTACAACTATTAATATAAAGTCTCCTGGTATAAAATTAGATCAAATACCTTTATTTGTTTGAGCAGTTGCTATTACTGCCGTATTATTATTATTATCATTACCAGTTTTA	217	FBAQU531-10	BOLD:AAJ5773	1	Odonata	Cordulegastridae	Cordulegaster boltonii	KF584967	Odonata	Cordulegastridae	Cordulegaster boltonii iberica	100	46	Cordulegaster boltonii		35
OTU_72	915	TCCTCTTTCAGCGAGAATCGCACATGCTGGGGCTTCTGTAGATCTCGCTATTTTCTCGTTACACTTGGCAGGAGTCTCGTCAATCCTGGGAGCAGTAAACTTTATTACAACCACAATTAATATACGAGCTAGTGGTATAACAATAGACCGCATCCCTCTTTTTGTGTGGTCCGTAGTTATTACCGCAGTCCTACTTCTATTAAGTCTGCCGGTTCTT	217	BGMAY265-11	BOLD:AAM2064	1	Ephemeroptera	Leptophlebiidae	Habroleptoides confusa	LN734749	Ephemeroptera	NA	Habroleptoides confusa	95.85	21	Leptophlebiidae		72
OTU_80	759	TCCGCTAGCTGCAAGTATTGCACACAGTGGTCCTTCTGTAGATTTAGGAATTTTTTCCTTACACTTAGCCGGAGCTAGTTCTATTCTAGGCTCTGTTAATTTTATCTCAACAGTTATTAATATACGTGCAGAAGGCATAAGATTTGATAAAGTCCCTTTGTTTGTATGATCAGTGTTTTTAACCACCATTTTGCTTCTCCTTTCTCTACCTGTTTTA	217	NA	NA	NA	NA	NA	NA	KJ676741	Isopoda	Asellidae	Asellus aquaticus	94.93	49	Asellus aquaticus		80
OTU_109	671	ACCGTTGGCAGGTATCTCAGCTCACGGGGGCGGAGCTGTAGACTTGGCTATTTTCTCGTTACATCTAGCAGGAGCCTCCTCTATTCTAGGTGCCATTAATTTTATCTCTACTGTAATTAATATACGTAGACCGGGTATATCTATAGACCAAACACCTCTTTTTGTTTGGTCTGTCTTTATCACAGCTATCTTACTCCTCTTATCTTTACCTGTTTTA	217	NA	NA	NA	NA	NA	NA	KT075234	Amphipoda	Gammaridae	Gammarus pulex	100	8	Gammarus		109
OTU_104	632	ACCATTATCAAGAAATCTAGCACATGCTGGACCTTCTGTAGACTTAGCTATTTTCTCTCTTCATCTTGCAGGTGCATCATCTATTCTAGGAGCACTAAACTTCATTACTACTGTAATCAATATACGATGAAATGGAATGAAATTAGAACGACTTCCATTATTCGTATGGGCAGTATTACTAACAGTAATTTTACTTCTGCTATCACTTCCGGTACTT	217	NA	NA	NA	NA	NA	NA	KF952346	Haplotaxida	Tubificidae	Chaetogaster limnaei	91.71	53	Others		104
OTU_82	593	TCCGCTAGCTGCAAGTATTGCACACAGTGGTCCTTCTGTAGATTTAGGAATTTTTTCTTTACACTTAGCCGGAGCTAGTTCTATTCTAGGTTCTGTTAATTTTATCTCAACAGTTATTAATATGCGTGCAGAAGGCATAAGATTTGATAAGGTTCCTTTGTTTGTATGATCAGTATTTTTAACTACTATTTTACTTCTCCTTTCTCTACCTGTTCTA	217	GBFCB0162-06	BOLD:AAA1996	0.9722	Isopoda	Asellidae	Asellus aquaticus	DQ144845	Isopoda	Asellidae	Asellus aquaticus	97.24	49	Asellus aquaticus		82
OTU_56	550	TCCTCTATCGGCAGGAATTGCTCATGCTGGAGCTTCTGTTGATTTAGCAATTTTTTCTCTTCATTTAGCTGGAATTTCCTCTATTTTAGGAGCTGTAAATTTTATTACTACTGTAATTAATATACGATCTTCAGGAATTACTTTTGATCGAATACCTTTATTTGTTTGAGCTGTTGTAATTACAGCTGTATTATTACTTCTTTCTTTACCAGTTTTA	217	EUTIP244-11	BOLD:ABA7297	1	Diptera	Pediciidae	Dicranota bimaculata	KC271506	NA	NA	Arthropoda environmental sample	93.4	43	Dicranota		56
OTU_117	495	GCCTTTATCAAGTGTTCAAGCACACTCAGGACCTTCTGTAGATTTAGCTATTTTTAGTTTACATTTATCAGGTATTTCTTCATTATTAGGTGCTATTAATTTTTTATCAACTATTTATAATATGAGAGCTCCTGGTTTAAGTTTCCATAGATTACCTTTATTTGTTTGGTCAGTATTTATTACAGCTTTTTTATTATTATTAACATTACCGGTATTA	217	OOMYA073-07	BOLD:AAO5245	0.9769	Pythiales	Pythiaceae	Pythium flevoense	HQ708583	Pythiales	Pythiaceae	Pythium flevoense	97.69	53	Others	Fungi	117
Below0.003	492														53	Others
OTU_73	405	TCCTCTTTCAGCGGGAATCGCACATGCCGGGGCTTCTGTCGATCTCGCTATTTTCTCGTTACACTTAGCAGGAGTATCATCAATCCTGGGAGCAGTAAACTTTATTACCACCACAATTAATATACGAGCTAGTGGTATAACAATAGACCGCATCCCTCTTTTTGTGTGGTCCGTCGTTATTACCGCAGTCCTACTTCTTTTAAGTCTTCCGGTTCTT	217	FBAQU1341-13	BOLD:ACF7718	0.9861	Ephemeroptera	Leptophlebiidae	Habroleptoides confusa	LN734749	Ephemeroptera	NA	Habroleptoides confusa	96.77	21	Leptophlebiidae		73
OTU_120	397	TCCTTTATCAAGTGTACAAGCACACTCAGGACCTTCAGTAGATTTAGCTATTTTTAGTTTACATTTAACAGGTATTTCATCATTATTAGGTGCTATTAATTTTATTTCAACTATTTATAATATGAGAGCTCCAGGTTTAAGTTTCCATAGATTACCTTTATTTGTTTGGTCTGTATTAATTACAGCATTTCTTTTATTATTAACATTACCTGTATTA	217	OOMYA1271-08	BOLD:AAO6248	1	Pythiales	Pythiaceae	Phytophthora drechsleri	JQ936799	Peronosporales	NA	Phytophthora taxon Pgchlamydo x Phytophthora amnicola	100	53	Others	Fungi	120
OTU_122	379	ACCTTTATCTAGTGTACAAGCGCACTCAGGTCCTTCAGTTGATTTAGCTATTTTTAGTTTACATTTAGCAGGTATTTCTTCATTATTAGGTTCAATAAATTTTATTACTACTATTTATAATATGAGATCACCAGGTTTAACTTTCCATAAATTACCTTTATTTGTATGGTCAGTTTTTATTACAGCTTTTTTATTATTATTAAGTTTACCTGTATTA	217	OOMYA1917-08	BOLD:ACF4985	1	Saprolegniales	Saprolegniaceae	Saprolegnia diclina	HQ709019	Saprolegniales	Saprolegniaceae	Saprolegnia diclina	100	53	Others	Fungi	122
OTU_144	374	CCCACTAGCTGCAAGCATTGCACACAGCGGTCCTTCTGTAGATTTAGGAATTTTTTCTTTACACTTAGCTGGGGCTAGTTCTATTCTAGGCTCTGTTAATTTTATCTCAACAGTTATTAATATGCGTGCAGAAGGCATAAGATTTGATAAGGTTCCTTTGTTTGTGTGGTCAGTATTTTTAACTACTATTTTACTTCTACTTTCTCTACCTGTGCTA	217	GBFCB0073-06	BOLD:AAA1971	0.9907	Isopoda	Asellidae	Asellus aquaticus	DQ144753	Isopoda	Asellidae	Asellus aquaticus	99.07	49	Asellus aquaticus		144
OTU_98	251	CCCACTATCTAGAAATTTAGCACACGCAGGACCTTCTGTAGATTTAACTATTTTTTCTTTACATCTAGCAGGAATTTCATCAATCCTAGGAGCAATTAATTTTATAGCAACTATTTTAAACATAAAACCTACTTATATAAAAATAGAACAGATTCCTTTGTTTGTATGATCAATTTTTATTACCACAGTTTTGTTACTACTATCTTTACCTGTTTTA	217	BMAPA055-14	BOLD:ACL4609	0.8426	Trombidiformes	Aturidae	NA	KF000277	NA	Oxidae	Oxus sp. 20280C	85.38	9	Hydrachnidiae		98
OTU_115	234	TCCCCTAGCTGCTAATATCGCCCACGGAGGTTCTTCAGTAGACTTCGCTATTTTTTCTTTACATTTGGCTGGGGTTTCATCAATTTTAGGGGCAGTAAATTTTATTACAACTGTGGTTAACATACGGAGTCCGGGCATGACCCTAGATCGAATGCCCTTATTTGTGTGGTCAGTGGTGATTACTGCTATCTTGCTTTTATTGTCACTACCTGTTTTA	217	FBAQU1352-13	BOLD:ACF8572	0.9722	Ephemeroptera	Baetidae	Baetis vernus	AY265307	Ephemeroptera	Baetidae	Baetis vernus	97.24	24	Baetis		115
OTU_89	217	CCCCTATCAAGTAACTTAGCTCATATAGGATCTTCTGTAGATCTATCAATTTTTTCATTACACCTAGCCGGTGTATCATCAATCTTGGGGGCAATTAATTTTATTACAACAATAATAAACATACGATCATTAGGAATATCATATGATCGAATACCTCTTTTTGCCTGATCAGTATTCATTACTGCTATCTTACTGCTTCTTTCTCTCCCTGTTTTA	216	FBAQU1219-12	BOLD:AAK2991	1	Trichoptera	Sericostomatidae	Oecismus monedula	EF395011	Trichoptera	Helicophidae	Helicopha dognyensis	85.38	22	Oecismus monedula		89
OTU_112	204	TCCACTTTCTGCGGGTATGGCTCATGGGGGGGCCTCAGTTGACTTAGCAATCTTTAGACTTCGTTTAGCGGGAATTTCTTCAATTTTAGGGGCTGTAAATTTTATTACAACTATTATTAACATACGATCTATTGGGATAACCTTCGACCGAATACCCTTATTTGTCTGATCTGTCGGGATTACGGCCCTTCTACTATTATTATCATCTCTTCCGGTTCTA	220	TRDCO005-14	BOLD:ACP5907	0.9815	Coleoptera	Dytiscidae	Oreodytes sanmarkii	KJ966289	Coleoptera	Dytiscidae	Hygrotus inaequalis	86.21	37	Hydroporinae		112
OTU_143	202	GCCCCTAGCCTACAATATTGCGCACTCTGGGCCCTCTGTAGATATAGCTATTTTCTCTCTACATTTAGCGGGAGCATCATCTATTTTAGGTTCTTTAAACTTTATTTCTACTGTGGCTAACATACGATGAAAGGGGATAACGTTGGACCGAATTCCATTATTCATTTGATCTGTAGTAATTACTACAGTTTTACTTTTATTATCACTTCCTGTCTTA	217	GBEPT1695-14	BOLD:ACO5126	1	Arhynchobdellida	Erpobdellidae	Dina punctata	DQ009669	Arhynchobdellida	Erpobdellidae	Trocheta intermedia	91.2	51	Arhynchobdellida		143
OTU_38	201	CCCACTTTCGGCTGGAATTGCCCATGCTGGGGCTTCTGTTGATTTAGCTATTTTTTCTTTACACCTTGCCGGTGTTTCCTCAATTCTAGGAGCTGTAAATTTTATTACTACAACTATTAACATACGATCAAGAGGAATAACTATAGACCGTATTCCTTTATTTGTCTGGTCTGTTCTTATTACCGCGATTTTACTTCTTCTATCACTGCCTGTATTA	217	FBAQU1127-12	BOLD:AAN0425	1	Ephemeroptera	Heptageniidae	Rhithrogena sp. 3 LV-2010	HM481052	Ephemeroptera	Heptageniidae	Rhithrogena sp. 3 LV-2010	100	18	Rhithrogena		38
OTU_83	161	TCCACTTTCTGCGGGTATTGCTCATGGGGGAGCCTCAGTTGACTTAGCAATCTTTAGACTTCACTTAGCAGGAATTTCTTCAATTTTAGGGGCTGTAAACTTTATTACAACTATTATTAACATACGATCTATTGGGATAACCTTCGACCAAATACCCCTATTTGTCTGATCTGTCGGGATTACGGCCCTTCTACTATTACTATCTCTTCCGGTTCTA	217	BARCO026-14	BOLD:ACP5907	0.9721	Coleoptera	Dytiscidae	Oreodytes sanmarkii	KJ966289	Coleoptera	Dytiscidae	Hygrotus inaequalis	85.65	37	Hydroporinae		83
OTU_106	122	CCCGCTCTCTGCGGGGATTGCTCATGCAGGAGCCTCAGTTGATATGGCAATTTTCTCGCTGCACCTAGCCGGTGTATCATCTATTCTTGGCGCTGTAAACTTTATTACCACTGTAATTAATATACGATCAGCCGGGATAACCCTTGATCGTATGCCCCTATTCGTTTGAGCTGTGGCAATTACCGCCCTACTCCTACTTCTCTCCCTCCCAGTCCTA	217	GBA20108-14	BOLD:ACO6186	1	Plecoptera	Perlidae	Dinocras cephalotes	KF410943	Plecoptera	Perlidae	Dinocras cephalotes	100	13	Perlidae		106
OTU_121	100	CCCTCTATCTTCAGGAGTTGCACATGCAGGGGCTTCGGTAGACCTATCAATTTTTAGTCTTCATCTTGCTGGTGCTTCATCAATTTTAGGAGCAGTAAATTTTATTACCACTATTATTAATATGCGAACAACAGGAATAACATGAGATCGCACTCCGTTATTTGTTTGATCTGTGTTTTTAACAGCTATCCTTCTACTTTTGTCTTTACCAGTTTTA	217	SSJAB3139-13		0.8655	NA	NA	NA	GQ373766	NA	Isotomidae	Isotomidae sp. DPCOL72740	86.18	53	Others		121
OTU_160	82	TCCTCTCTCAGATCTTAAGTACCATAGAGGAATTTCTGTTGACCTGGCAATTTTTAGTCTTCATATTGCAGGGATTTCTTCTATTTTAGGTAGTATTAATTTTCTTAGGACTATTATTTGTTCTCGTACTACTAAAATAATAGCAATGCCTCGTCTACCTCTCATACTATGGGCTATACTTATTACTTCATTGCTTTTAGTAACCAGCCTTCCCGTTTTA	220	NA	NA	NA	NA	NA	NA	DQ297786	Ploima	Brachionidae	Plationus patulus	78.64	53	Others		160
OTU_259	79	TCCTCTAGCAGCTGGGATTGCACACGCTGGTGCTTCCGTAGATCTTGCAATTTTTTCTTTACATCTGGCAGGGGTGTCTTCAATTTTGGGGGCAGTAAATTTTATTACCACAGTAATTAATATGCGCTCAAATGGAATAACATTAGACCGTATGCCTCTCTTTGTCTGAGCCGTAGTTATCACAGCCTTGTTATTACTCTTATCATTACCTGTTTTA	217	GBEPT990-14	BOLD:AAK8665	0.9722	Plecoptera	Leuctridae	Leuctra nigra	JQ736346	Plecoptera	Nemouridae	Protonemura nimborella	85.05	25	Leuctra		207
OTU_184	64	ACCATTATCAAGTGTTCAAGCACACTCAGGACCTTCAGTAGATTTAGCTATTTTTAGTTTACATTTATCAGGTATTTCTTCATTATTAGGTGCTATTAATTTCTTATCAACAATATATAATATGAGAGCTCCAGGTTTAAGTTTCCATAGATTACCTTTATTCGTATGGTCAGTATTTATTACAGCTTTTTTATTATTATTAACATTACCAGTATTA	217	NA	NA	NA	NA	NA	NA	JN604926	Batrachospermales	Lemaneaceae	Paralemanea annulata	98.16	53	Others	Red alge	181
OTU_347	64	TCCCCTAGCAGCTGGGATTGCACACGCTGGTGCTTCCGTAGATCTTTCAATTTTTTCTTTACATCTGGCAGGGGTATCTTCAATTTTGGGGGCAGTAAATTTTATTACCACAGTAATTAATATGCGCTCAAATGGAATAACATTAGACCGTATACCTCTCTTTGTCTGAGCCGTAGTTATCACAGCCTTATTATTACTTTCATCATTACCTGTTTTA	217	GBEPT990-14	BOLD:AAK8665	0.9718	Plecoptera	Leuctridae	Leuctra nigra	JQ736346	Plecoptera	Nemouridae	Protonemura nimborella	85.51	25	Leuctra		210
OTU_199	53	ACCTTTAGCCAGAAATCTTGCCCACGCAGGTCCCTCAGTAGATTTAGCCATTTTTTCTCTACACTTAGCAGGGGCATCTTCAATTCTCGGGGCCATCAATTTTATTACAACAGTTATCAACATACGATGAAGAGGTCTACGTCTAGAACGTATTCCTTTATTCATCTGAGCCGTTGTAATTACGGTAGTACTCCTACTCCTATCTCTTCCAGTGCTG	217	GAHAP2949-15	BOLD:AAK4582	1	Haplotaxida	Lumbricidae	Helodrilus oculatus	LN810242	Haplotaxida	Lumbricidae	Helodrilus oculatus	100	53	Others		191
OTU_216	43	CCCTTTAAGGAGCTTAGAAGGGAGAGTCTCAATTAACTTAGATTTAATTATCTTTTCATTACATGTTGCAGGAGTCTCTTCAATCCTGAGAAGTATCAATTTTTTAACATCTATCATCATATGTCGATCTACCTTGATAACATGAGATCGATTACCCCTTTTTATTTGAAGAATTTTAGTGACAATTATCCTGCTGATCATTAGCCTACCAGTTTTA	217	NA	NA	NA	NA	NA	NA	EF175764	Mermithida	Mermithidae	Romanomermis iyengari	71.1	53	Others		202
OTU_88	42	CCCTTATCATCTAATATTGCTCACACAGGAGCTTCTGTTGATTTAGCTATTTTTTCTCTTCATTTAGCAGGTATTTCTTCAATTTTAGGAGCTGTAAATTTTATTACAACTGTAATTAATATACGATCTCAAGGAATTACTTTAGATCGAATACCTTTATTTGTGTGATCAGTAGTTATTACAGCAGTGCTTTTATTACTTTCTTTACCTGTTCTA	216	CHOSF001-11	BOLD:ACE7552	0.9907	Diptera	Chironomidae	Brillia bifida	KM497332	Diptera	Sarcophagidae	Sarcophaga phoenicopterus	90.57	17	Chironomidae		88
OTU_93	41	CCCACTTTCTGCGGGTATTGCTCATGGGGGGGCCTCAGTTGACTTAGCAATCTTTAGACTTCATTTAGCAGGAATTTCTTCAATTTTAGGGGCTGTAAATTTTATTACAACTATTATTAACATACGATCTATTGGAATAACCTTCGACCGAATACCCCTATTTGTCTGATCTGTCGGGATTACAGCCCTTCTACTATTACTATCCCTTCCAGTTCTA	217	NA	NA	NA	NA	NA	NA	KJ966289	Coleoptera	Dytiscidae	Hygrotus inaequalis	86.11	37	Hydroporinae		93
OTU_146	41	TCCTCTGTCTAGAAATATTGCCCATAATGGTGCATCAGTAGATTTAGCTATTTTCTCAATACACCTAGCCGGAGTCTCATCAATTTTAGGTGCAGCAAATTTTATTTCAGCTATTATTAATATTCGAACAGCTGGTATAACCAGAGAAAATATTCTTTTATTAGTATGATGAGTAGGAATTACAGCCCTATTAGTTCTTCTTTCACTGCCAGTTTTA	217	NA	NA	NA	NA	NA	NA	KM021742	Hemiptera	Veliidae	Velia caprai	88.89	53	Others		146
OTU_123	28	CCCACTCTCAGCAGGAATTGCTCACGCAGGCGCCTCGGTTGATATAGCAATTTTTTCACTCCACCTAGCCGGTGTACCTTCTATTCTCGGGGATGTAAACTTTATTACTACTGTAATTAATATGCGATCAGCGGGAATAACCCTGGATCGCATGCCCCTATTCGTTTGAGCTGTAGCAATTACCGCCCTACTCCTACTTCTCTCCCTCCCAGTCCTA	217	NA	NA	NA	NA	NA	NA	KF410941	Plecoptera	Perlidae	Dinocras cephalotes	89.86	13	Perlidae		123
OTU_92	25	TCCTCTGTCTAGAAATATTGCCCATAATGGTGCATCAGTAGATTTAGCTATTTTCTCAATACACCTAGCCGGAGTCTCATCAATTTTAGGTGCAGCAAATTTTATTTCAGATATTATTAATATACGGATAGCTGGTATAACCAGAGAAAATATTCCTCTATTAGTATGATGAGTAGGAATTACAGCCCTATTACTTCTTCTTTCACTGCCAGTTCTA	217	NA	NA	NA	NA	NA	NA	KM021742	Hemiptera	Veliidae	Velia caprai	89	53	Others		92
OTU_28	19	CCCCCTTTCCAGAAATCTTGCCCATGCAGGCAGATCTGTTGATATCTCTATTTTTTCACTTCATTTAGCGGGAATCTCCTCTATTTTAGGAGCTATTAATTTTATTTCAACTACACTTAACATACGAAATAACTTAATAACTTTAGATCGAATCCCCCTATTTGTATGATCTGTAGCTATTACAGCTCTTCTTCTTCTTCTCTCTCTCCCAGTTTTA	217	BARCO091-14	BOLD:AAF7718	1	Trichoptera	Limnephilidae	Halesus radiatus	JF891250	Trichoptera	Limnephilidae	Halesus sp. BOLD:AAE3042	93.98	36	Halesus		28
OTU_124	19	CCCACTTTCCGCAGGAATCGCCCACGCTGGAGCTTCTGTTGATCTAGCTATTTTCTCTCTTCACCTCGCGGGGGTTTCCTCTATTTTAGGGGCAGTAAATTTTATTACCACCACAATTAACATGCGATCTACAGGAATAACAATAGATCGAATTCCCCTTTTTGTTTGGTCGGTGCTAATCACAGCCATTCTTCTTCTACTTTCTCTGCCCGTTTTA	217	AILG019-10	BOLD:AAF2291	1	Ephemeroptera	Heptageniidae	Epeorus sylvicola	HM480850	Ephemeroptera	Heptageniidae	Epeorus sylvicola	98.62	14	Epeorus		124
OTU_147	15	ACCTCTTTCTTCTTTTAAGTACTCTTCTGGTGTTGGTTTAGATATGGCAATTTTATCTTTACATATT	67	NA	NA	NA	NA	NA	NA	FJ646986	Tricladida	Dugesiidae	Dugesia gonocephala	100	10	Dugesia		147
OTU_113	13	GCCTTTGTCAGCCAATATTGCTCACAGAGGATCTTCTGTAGATTTTGCAATTTTTAGTCTCCATTTAGCCGGAATTTCTTCAATTCTTGGGGCGGTTAATTTCATTACAACTGCTATTAACATACGATCCCCTGTAGTAACTTTTTACCGAATGCCTCTATTTGTTTGATCAGTAGCAATTACTGCTCTTTTACTTCTCTTATCCCTTCCTGTTCTT	217	NA	NA	NA	NA	NA	NA	KJ962414	Coleoptera	Elmidae	Limnius volckmari	88.15	53	Others	Coleoptera	113
OTU_116	13	ACCCCTTTCAGCGGGTATTGCTCACACTTAGGCATCAGTAGACCTTGCAATTTTCACTCTGCATTTAGCGGGTTGTTTATGTAATTTTAGGAGCAGTAAATTTTATACCACAGCTATCAATAAACGATCAAGCGGAATTACTTTAGATCGAATACCTTTATTTGTGTGATCTGTTGTTATTACTGCAGTTTTATTGTTACTCTCCCTGACGTATTA	216	NA	NA	NA	NA	NA	NA	KM570386	Diptera	Tipulidae	Pterelachisus sp. BOLD:AAH3278	82.93	53	Others		116
OTU_168	11	CCCGCTCTCAGCGGGAATTGCTCACGCAGGCGCCTCGGTTGATATGGCAATTTTTTCACTCCACCTGGCCGGTGTATCTTCTATTCTCGGGGCACAAAACTTTATTACTGCTGTGATTAGCGGGAATAACTCTGGATCGCATACCCTTTTTCGTTTGAGCTGTAGCAATTACAGCCCTACTCTTGCTCCTTTCCCTCCCAGTCCTA	206	NA	NA	NA	NA	NA	NA	KF410908	Plecoptera	Perlidae	Dinocras cephalotes	82.49	13	Perlidae		168
OTU_29	10	TCCTTTATCTAGAAACATTGCCCATGCTGGGGCTTCCGTAGATCTAACTATCTTTTCTTTACATTTAGCAGGAATTTCATCTATTTTAGGGGCTGTTAATTTTATTTCTACTATTATAAATATACGATCATCACTAATAACTCTTGACCGAATTCCTTTATTTGTTTGATCAGTTATAATTACTGCTATTCTTCTCTTGCTTTCTTTACCTGTATTA	217	FBAQU1407-13	BOLD:ACE9892	1	Trichoptera	Odontoceridae	Odontocerum albicorne	AF436534	Trichoptera	Odontoceridae	Odontocerum cf. albicorne-Spain	95.85	39	Odontocerum albicorne		29
OTU_245	7	AAGAGTTTGTAGCGACCGATCTGACCTCGATTGCCGGCACCGGATATGCAGCATACTGGCCGGTGCCAGTACGTCGGAGTGACATCTCCGATGGGAAACTACCGAATGACTCATAATAGTATTTATGATTTGCGAATCTAAAGGGGATTCGCAAGTCATAAATATTGTTATTATATATTATTATATAAAATACAATAAAAATAATAACCGAGCGTCCCTGTGT	223	NA	NA	NA	NA	NA	NA	CP008920	Enterobacteriales	Enterobacteriaceae	Providencia stuartii	87.8	53	Others		206
OTU_33	6	TCCCCTGTCAGCAGGAATCGCGCACGCTGGTGCATCTGTTGATCTTGCAATCTTTTCGCTTCATCTTGCTGGAGTTTCATCGATTTTAGGGGCAGTAAATTTTATCACAACTACTATTAATATACGATCTAGTGGCATGACTATAGACCGAATTCCTTTATTTGTATGATCCGTATTAATCACAGCCATTTTATTACTTCTTTCTCTCCCTGTTTTA	217	GBA20174-14	BOLD:ACQ1258	0.8611	Ephemeroptera	Heptageniidae	Ecdyonurus corsicus	LN734723	Ephemeroptera	Heptageniidae	Ecdyonurus corsicus	87.14	19	Ecdyonurus		33
OTU_131	6	TCCGCTAGCCGCAAGCATTGCACACAGTGGTCCTTCTGTAGATTTAGGAATTTTTTCCTTACACTTAGCTGGGGCTAGTTCTATTTTAGGCTCTGTTAATTTTATCTCAACAGTTATTAATATGCGCGCAGAAGGCATAAGATTTGATAAGGTTCCTTTGTTTGTGTGGTCAGTATTTTTAACTACTATTTTACTTCTACTTTCTCTACCTGTATTA	217	GBFCB0151-06	BOLD:AAA1971	0.9954	Isopoda	Asellidae	Asellus aquaticus	KR921775	Isopoda	Asellidae	Asellus aquaticus	99.54	49	Asellus aquaticus		131
OTU_163	6	TCCTCTCTCTGGGATTTTGGCGCATTCTGGAGGTTCTGTCGATTTAGCCATTTTTAGCTTGCATGTTTCAGGAGCGTCTTCTATTTTAGGTGCCATAAATTTCATTTGTACAATATTTAACATGCGCGTAAAAAGTTTGTCATTTCATCAGTTGCCTTTGTTTGTTTGGTCTGTATTAATTACAGCATTTTTACTACTTTTATCTTTGCCAGTACTA	217	NA	NA	NA	NA	NA	NA	KJ671735	Lithodesmiales	Lithodesmiaceae	Lithodesmium variabile	84.85	53	Others		163
OTU_203	6	CCTCACTTTCTGCAGGTATTGCTCATGGGGGGCCTCAGTTGACTTAGCAATCTTTAGGCTTCATTTAGCAGGAATTTCTTCAATTTTGGGGGCTGTAAATTTTATTACAACTATTATTAACATGCGATCTATTGGGATAACCTTTGACCGAATACCCTTATTTGTCTGATCTGTCGGAATTACTGCCCTTCTACTATTATTATCTCTCCCAGTTCTA	217	NA	NA	NA	NA	NA	NA	KJ637869	Coleoptera	Dytiscidae	Hoperius planatus	86.6	37	Hydroporinae		192
OTU_629	6	CCCTTGTCGTCTACACTTTCTCACACTGGGGTCTCAGTAGATTTAACTATTTTTAGATTGCACTTAGCAGGTGTGTCTTCAATCCTAGGTGCTATTAACTTTACTACTACAATTATTAATATACGAACACCAGGGATAACATGAGATCGCACCCCTTTATTCGTATGGTCTGTTATCATTACAGCAGTTCTATTACTCTTGTCCCTCCCAGTATTA	216	NA	NA	NA	NA	NA	NA	KM619635	NA	Katiannidae	Katiannidae sp. BOLD:ACF6317	96.76	53	Others		218
OTU_36	5	TCCCCTCTCTTCAAATCTATCCCACGCAGGAAGATCTGTGGATTTAACTATTTTTTCCCTGCATATAGCCGGAATTTCATCAATCCTGGGAGCTATTAATTTTATCTCAACTATTATAAATATAAAATTTAAAAATTTAAATTATGAAATGATTCCCTTATTTGTATGATCTATCTTAATTACAGCAGTTCTTTTACTTTTATCACTCCCCGTTTTA	217	HMTRI438-09	BOLD:AAE5138	1	Trichoptera	Hydropsychidae	Hydropsyche dinarica	EF513836	Trichoptera	Hydropsychidae	Ceratopsyche n. sp. XZ-2007	87.1	6	Hydropsyche		36
OTU_130	5	CCCACTAGCCGCTGGAGTTGCCCACGCTGGAGCTTCCGTAGATCTTTCCATTTTTAGCCTGCACTTAGCTGGTGCTTCTTCCATTTTAGGCGCAGTAAACTTTATCACCACAATTATCAACATACGAACCCCGGGGTTATCGTGAGACCAAACCCCTCTTTTTGTTTGGTCTGTTTTTTTAACCGCCATCCTTCTTCTTCTATCCCTACCAGTACTA	217	NA	NA	NA	NA	NA	NA	KM623015	NA	Entomobryidae	Lepidocyrtus sp. BOLD:AAI1229	92.96	53	Others		130
OTU_66	2	CCCACTTTCAGCGGAAATTGCCCATGCAGGAGCTTCTGTTGATTTAGCAATTTTTTCTTTACATTTAGCAGGTATTTCTTCAATTTTAGGGGCTGTAAACTTTATTACTACAGTTATTAATATACGATCTAATGGAATTACTTTTGACCGAATACCCTTATTTGTTTGATCAGTAATTATTACAGCTGTATTATTATTATTATCTTTACCTGTTCTT	217	FINTI108-11	BOLD:ABV4791	0.9444	Diptera	Limoniidae	Dicranophragma (Brachylimnophila) adjunctum	KF809122	Diptera	Culicidae	Anopheles oswaldoi	90.61	53	Others	????????	66
OTU_153	2	CCCTTGTCGTCTACACTTTCTCACACTGGGGCCTCAGTAGATTTAACTATTTTTAGATTGCACTTAGCAGGTGTGTCTTCAATTCTAGGTGCTATTAACTTTATTACTACAATTATTAATATACGAACACCAGGAATAACATGAGACCGTACCCCTCTATTCGTATGGTCTGTTATCATTACAGCAGTTCTATTACTCTTGTCCCTCCCAGTATTA	216	GBCO2104-14	BOLD:ACF6317	0.9815	Symphypleona	Katiannidae	Sminthurinus sp. 2 SA2014	KM619635	NA	Katiannidae	Katiannidae sp. BOLD:ACF6317	98.15	53	Others	Collembola	153
OTU_549	2	CACTTTCGGCTGGAATTGCCCATGCTGGGGCTTCTGTTGATTTAGCTATCTTTTCTTTACACCTTGCCGGTGCTTCCTCAATTCTTGGAGCTGTAAATTTTATTACTACAACTATTAACATACGATCAAGAGGAATAACTATAGACCGAATTCCTTTATTTGTCTGATCTGTTCTAATTACCGCGATTTTACTTCTTTTATCACTGCCTGTATTA	215	GBEPT399-14	BOLD:AAN0425	0.9794	Ephemeroptera	Heptageniidae	Rhithrogena sp. 3 LV-2010	HM481073	Ephemeroptera	Heptageniidae	Rhithrogena sp. 3 LV-2010	97.21	18	Rhithrogena		216
OTU_19	1	TCCCCTATCTTCTGGCATTGCTCACGCAGGGGCCTCCGTTGACTTAGCTATTTTTTCTCTTCACCTCGCCGGAATTTCCTCTATTTTAGGGGCCGTAAATTTTATTACAACTATTATTAATATACGATCTAATGGGATTACCTTCGATCGAATGCCCCTATTTGTTTGATCAGTAGTTATTACTGCAATTTTATTACTATTATCATTACCAGTGCTA	217	FISIM140-11	BOLD:AAU1818	0.9722	Diptera	Simuliidae	Simulium cryophilum	GU072964	Diptera	Simuliidae	Simulium silvestre	91.55	7	Simuliidae		19
OTU_49	1	CCCATTATCAAATAATTTATTTCATTCAGGAAAAGCAGTTGATATTTCAATTTTTTCATTACATATAGCAGGAATTTCATCAATTTTAGGAGCAATTAACTTCATTTCAACAATTTTCAACATAAAATTAAAAAATATTCCAATAAGAATAATTCCATTATTCGTTTGATCAATTAAAATTACAGCAATTTTATTATTATTATCATTACCTGTCCTA	217	FBAQU068-09	BOLD:AAC0971	1	Trichoptera	Polycentropodidae	Polycentropus flavomaculatus	JQ239774	Trichoptera	Polycentropodidae	Polycentropus flavomaculatus	99.54	12	Polycentropodidae		49
OTU_180	1	ACCGCTGTCTAGTGGTAAATTCCATTCAGGGGCTTCTGTAGATTTAGCTATTTTTAGTTTGCATTTATCTGGGGCAGCTTCCATATTAGGGGCTATTAATTTCATTTGTACTATATGTAACATGCGTTCTCGTAAGTTAATTTATTTTAAAATGCCTCTATTCGTTTGGGCTATTCTTATAACAGCTGTTTTACTTCTTTTATCCCTGCCTGTACTA	217	NA	NA	NA	NA	NA	NA	LM995205	Ectocarpales	Chordariaceae	Microspongium tenuissimum	77.99	53	Others		177
OTU_187	1	TCCTCTTTCAGGAATTATTGCACACTCTGGAGGTTCTGTAGATTTAGCAATCTTCAGCCTTCATTTATCAGGAGCTGCATCAATTTTAGGAGCAATCAATTTCATCTGTACCATTGTAAACATGCGAACTGAAAGTTTACCATTCCATAAATTACCTTTATTCGTATGGTCAGTTTTTATTACAGCTATTTTACTATTGCTATCACTTCCTGTTTTA	217	NA	NA	NA	NA	NA	NA	HQ317083	Bacillariales	Bacillariaceae	Nitzschia frustulum	87.96	53	Others	Diatom	184
OTU_13	0	TCCCCTATCTGCAGGAATTGCTCATGCTGGTTCTTCTGTAGACATAGCAATTTTTTCATTACATTTAGCAGGAGTTTCCTCAATCTTAGGGGCTGTAAATTTTATTACAACTGTAATTAATATACGGTCAGCGGGAATAACTTTAGATCGAATACCCCTATTTGTCTGAGCTGTAGTAATTACGGCATTACTATTACTTCTATCTTTACCTGTATTA	217	FBAQU199-09	BOLD:AAH7652	1	Plecoptera	Nemouridae	Protonemura auberti	KJ091800	Diptera	Sphaeroceridae	Rachispoda sp. BOLD:AAG7290	86.64	29	Nemouridae		13
OTU_23	0	GCCCCTTTCCAGAAATCTCGCCCATGCAGGCAGATCTGTTGATATTTCTATTTTCTCACTCCATTTAGCCGGAATCTCTTCTATTTTAGGGGCTATTAATTTTATTTCTACAACACTTAATATACGAAATAACTTAATAACTTTAGATCGAATTCCCCTATTTGTATGATCTGTAGCCATTACAGCTCTTCTTCTTCTTCTCTCTCTCCCAGTTTTA	217	AILG041-10	BOLD:AAE3040	1	Trichoptera	Limnephilidae	Halesus digitatus	JF891250	Trichoptera	Limnephilidae	Halesus sp. BOLD:AAE3042	95.85	36	Halesus		23
OTU_25	0	TCCACTAGCCGCAAGTATTGCACACAGCGGTCCTTCTGTGGATTTAGGAATTTTCTCCTTACACCTAGCAGGTGCCAGATCTATTTTAGGTTCTGTTAATTTTATTTCAACAGTTATTAATATACGAGCAGAAGGCATAAGATTCGATAAAGTTCCCTTGTTTGTATGATCGGTGTTTTTAACCACTATTCTGCTTCTCCTCTCTCTGCCTGTTTTA	217	GBEPT1644-14	BOLD:ACF1266	1	Isopoda	Asellidae	Asellus aquaticus	DQ144771	Isopoda	Asellidae	Asellus aquaticus	99.54	49	Asellus aquaticus		25
OTU_34	0	TCCGCTATCCGCCGGAATCGCTCACGCAGGTTCTTCCGTCGATTTAGCAATTTTCTCACTACACTTAGCGGGTGTTTCCTCAATTTTAGGAGCTGTAAATTTCATTACAACTGTAATTAATATACGATCCGCCGGTATAACATTAGACCGAATACCTTTATTTGTGTGAGCTGTTGTAATTACTGCCCTCCTATTGCTTCTTTCTCTACCAGTTTTA	217	FBAQU755-10	BOLD:AAM9758	1	Plecoptera	Nemouridae	Protonemura intricata	KF492800	Plecoptera	Nemouridae	Protonemura intricata	99.54	29	Nemouridae		34
OTU_40	0	TCCTCTTTCTTCGGGAATTGCTCATGCTGGAGCTTCTGTAGATTTAGCTATTTTTTCTTTACATTTAGCAGGGATTTCCTCTATTTTAGGAGCAGTAAATTTTATTACAACAGTAATTAATATACGTTCAAGTGGAATTACTTTAGATCGAATACCTTTATTTGTTTGATCAGTAGTAATTACAGCTGTTCTATTACTTTTATCATTACCTGTTTTA	217	AMTPE912-15	BOLD:AAB5106	1	Diptera	Chironomidae	Diamesa hyperborea	JF764759	Diptera	Chironomidae	Diamesa hyperborea	98.61	17	Chironomidae		40
OTU_44	0	ACCTCTTTCTAGAAATTTAGCTCATGCTGGAAGATCAGTAGATATTTCCATTTTTTCTTTACATTTAGCCGGAATTTCTTCTATTTTAGGGGCTATTAATTTTATTTCAACTACTTTAAATATACGAAGAAAATTAATTTCATTAGACCGAATCCCCTTATTTGTTTGATCAGTTGCTATTACTGCTCTTCTTTTATTATTATCTCTCCCCGTATTA	217	GBEPT571-14	BOLD:AAJ6799	0.9954	Trichoptera	Goeridae	Silo piceus	KC559557	Trichoptera	Goeridae	Silonella aurata	88.89	15	Silo		44
OTU_46	0	TCCCCTATCATCAAACTTATCTCACGCAGGGAGATCAGTAGACTTAACTATTTTTTCCCTACATATAGCTGGAATTTCATCCATTTTAGGAGCTATTAATTTTATTTCAACTATTATAAATATAAAATTTAAAAATCTAAATTATGAAATAATCCCCCTTTTCGTTTGATCTATTTTAATCACAGCTGTCCTTTTACTTCTTTCTCTTCCAGTTTTA	217	GBEPT1531-14	BOLD:AAE5191	1	Trichoptera	Hydropsychidae	Hydropsyche pellucidula	KT876876	Trichoptera	Hydropsychidae	Hydropsyche pellucidula	94.44	6	Hydropsyche		46
OTU_47	0	TCCATTAGCAGGAAACCTTGCCCATTCTGGACCTTCTGTGGACCTTGCCATTTTTTCTCTTCATTTAGCCGGAATTGCCTCAATCCTGGGGGCCATCAATTTCATTACCACTATAATTAACATGCGCTGAAAAGGGATACGACTTGAACGAATTCCCTTATTTGTGTGATCTGTAATTATTACTGTAGTCCTACTTCTACTAACTCTACCTGTACTA	217	NA	NA	NA	NA	NA	NA	LN810320	Haplotaxida	Tubificidae	Limnodrilus udekemianus	86.57	53	Others		47
OTU_48	0	CCCACTATCTTCTGGAATTGCCCATGCTGGGGCTTCCGTTGATTTAGCTATTTTTTCTCTTCATCTAGCTGGAATTTCTTCTATTTTAGGAGCTGTAAATTTTATTACAACTATTATTAATATACGATCAAATGGAATTACTTTTGATCGAATGCCTCTTTTTGTGTGATCAGTAGTAATTACTGCCGTTTTACTACTTCTATCTCTCCCTGTATTA	217	BFUKP086-12	BOLD:AAV2392	1	Diptera	Simuliidae	Simulium kiritshenkoi	KF640058	Diptera	Simuliidae	Simulium kiritshenkoi	98.62	7	Simuliidae		48
OTU_51	0	TCCCCTAGCCGCCGGGATTGCCCATGCAGGAGCCTCAGTTGACCTCGCTATTTTTTCATTACATTTAGCCGGAGTATCATCAATTCTAGGGGCTGTAAATTTTATTACTACAGTAATTAATATACGATCTAGTGGAATAACCCTGGATCGAATGCCTTTATTTGTTTGAGCTGTAGTAATCACAGCCTTACTTTTACTATTATCTCTCCCCGTATTA	217	FBAQU331-09	BOLD:AAJ2415	1	Plecoptera	Leuctridae	Leuctra braueri	JQ736340	Plecoptera	Leuctridae	Leuctra major	91.16	25	Leuctra		51
OTU_53	0	CCCTTTATCTGCCAATATCTCTCATGCAGGGGCATCTGTTGATTTAGCCATTTTTTCTCTTCATTTAGCGGGGATCTCTTCAATTTTAGGGGCTGTAAATTTTATTACTACAATTATTAATATACGATCAAATGGAATTACATTTGATCGTATACCCCTATTTGTTTGATCTGTGTTAATTACTGCTATTCTTCTCCTTTTATCCCTCCCTGTTTTA	217	TRDCE054-14	BOLD:ACS1169	0.9722	Diptera	Ceratopogonidae	Palpomyia flavipes	KM932136	Diptera	Ceratopogonidae	Ceratopogonidae sp. BOLD:ACC5526	88.43	41	Ceratopogonidae		53
OTU_55	0	CCCACTATCTGCCGGAATCGCTCACGCAGGTTCTTCCGTCGATTTAGCAATTTTTTCACTACACTTAGCGGGTGTTTCCTCAATTTTAGGGGCTGTAAATTTCATTACAACTGTAATTAACATACGATCCGCCGGTATGACATTAGACCGAATGCCTTTATTTGTGTGAGCTGTTGTAATTACTGCCCTTCTATTGCTTCTTTCTCTGCCAGTTTCA	217	NA	NA	NA	NA	NA	NA	KF492800	Plecoptera	Nemouridae	Protonemura intricata	95.33	29	Nemouridae		55
OTU_57	0	ACCGCTTTCGGCGGGAATTGCCCACGCAGGGGCTTCTGTAGATATAGCTATCTTCTCTCTACATTTAGCGGGGGTCTCTTCTATTTTGGGTGCTGTAAACTTTATCACTACTGTAATCAATATACGATCTGCAGGAATAACCTTAGACCGCATACCCCTTTTTGTGTGAGCTGTCGCTATTACGGCCCTACTTCTTCTCCTCTCCCTCCCAGTTTTA	217	BGMAY476-11	BOLD:AAL2357	1	Plecoptera	Perlidae	Perla marginata	KF492799	Plecoptera	Perlidae	Perla marginata	99.54	13	Perlidae		57
OTU_58	0	TCCCTTATCTTCTGGAATTGCTCATGCGGGAGCTTCAGTTGATTTAGCTATTTTTTCTCTTCACCTAGCAGGAATTTCTTCTATTCTAGGAGCTGTAAATTTTATTACTACTATTATCAATATACGATCTAATGGAATTACCTTTGATCGAATACCGCTTTTTGTCTGATCAGTCGTTATTACTGCAATTTTATTATTATTGTCATTACCAGTTTTA	217	NA	NA	NA	NA	NA	NA	GU072981	Diptera	Simuliidae	Simulium vernum	95.85	7	Simuliidae		58
OTU_59	0	TCCTCTTTCCTCAGGAATTGCCCATGCTGGAGCATCTGTTGATTTAGCCATTTTTTCCTTACACTTAGCCGGAATTTCTTCTATTTTAGGGGCAGTTAATTTTATTACAACTGTAATTAATATACGATCTAATGGAATTACTTTAGATCGAATACCTTTATTTGTCTGATCTGTCGTAATTACAGCAATTTTATTATTACTTTCTCTTCCAGTATTA	217	CHRFI770-12	BOLD:ACD1957	0.9954	Diptera	Chironomidae	Apsectrotanypus trifascipennis	JQ424778	Diptera	Culicidae	Anopheles vaneedeni	92.38	17	Chironomidae		59
OTU_60	0	TCCACTATCTTCTGGAATTGCTCATGCTGGAGCTTCCGTTGATTTAGCTATTTTTTCTCTTCACCTAGCCGGAATTTCTTCTATTTTAGGAGCTGTAAATTTTATTACAACTATTATTAATATACGATCAAATGGAATTACTTTTGATCGAATGCCTCTTTTTGTATGATCAGTAGTAATTACTGCCGTATTATTACTTTTATCTCTCCCTGTATTG	217	BFUKP076-12	BOLD:ACE5768	1	Diptera	Simuliidae	Simulium ornatum	KF640057	Diptera	Simuliidae	Simulium kiritshenkoi	96.3	7	Simuliidae		60
OTU_62	0	CCCACTATCAAACTCTATATTTCATATAGGGAAAGCTATTGATATCTCAATTTTCTCACTTCACCTTGCAGGAATCTCATCAATTTTAGGAGCTATTAATTTTATCACTACTATTATTAACATAAAATTAAATACTGTTTCCTTCGAAATCATTCCTCTTTTTGTTTGATCAATTGGAATCACTGCTCTTCTCCTCCTTCTCTCCCTCCCTGTTCTT	217	FBAQU1205-12	BOLD:ABY6283	1	Trichoptera	Psychomyiidae	Lype reducta	HM101961	Trichoptera	Psychomyiidae	Lype diversa	88.94	53	Others		62
OTU_64	0	ACCTTTATCATCCGGAATTGCTCATGGAGGAGCTTCTGTAGATTTAGCTATTTTTAGATTACATTTAGCTGGAATTTCTTCTATTTTAGGGGCAGTAAATTTTATTACAACAATTATTAATATACGATCTGTAGGAATAACTTTTGATCGAATACCGTTATTTGTTTGATCTGTAGGAATTACTGCACTATTACTATTATTATCATTACCAGTTTTA	217	GBCOU5646-14	BOLD:ACP5488	0.9537	Coleoptera	Dytiscidae	Agabus	HF947928	Coleoptera	Dytiscidae	Agabus picotae	94.93	33	Agabus		64
OTU_67	0	TCCACTCGCTTCCGGGATAGCTCACGCAGGTGCCTCCGTGGACTTAGCTATCTTTTCATTACATTTAGCTGGAGTTTCCTCGATTTTAGGAGCAGTAAATTTTATTACTACAATCTTTAATATACGAGCTAGCGGGATAACTTTAGACCGTATCCCCCTGTTTGTATGATCAGTCTTACTTACAGCCATTTTACTACTTCTCTCTCTTCCAGTTTTA	217	FBAQU1380-13	BOLD:ACF8616	0.9861	Ephemeroptera	Ephemerellidae	Torleya major	KP047741	Diptera	Chironomidae	Orthocladiinae sp. BOLD:AAG5491	83.84	27	Ephemerella (Torleya) major		67
OTU_68	0	ACCTCTTTCTTCAGGAATCGCTCATGCTGGAGCATCGGTTGATTTAGCAATTTTTTCTTTACATTTAGCTGGGATTTCTTCTATTTTAGGAGCAGTAAATTTTATTACAACAGTAATTAATATGCGTTCTAGTGGAATTACTTTAGATCGAATACCTTTATTTGTTTGATCTGTAGTTATTACAGCAGTATTATTACTTCTTTCATTACCAGTTTTA	217	GMGMF098-14	BOLD:ACR0046	1	Diptera	Chironomidae	NA	KM948583	Diptera	Chironomidae	Diamesa nr. hyperborea BOLD:AAL5996	92.13	17	Chironomidae		68
OTU_70	0	TCCGCTGTCTTCTGGAGTAGCTCATGCAGGAGCTTCAGTAGACCTTTCTATTTTTAGTCTTCACCTAGCGGGAGCTTCTTCCATTTTAGGAGCTGTAAATTTTATCACAACAATTATTAACATGCGGACTGCTGGGATAACTTGAGACCGAACTCCTCTTTTTGTATGATCTGTATTTTTAACAGCAATTTTACTTCTTTTATCCCTACCTGTTTTA	217	SMTPI7982-14	BOLD:ACJ0127	0.8466	Entomobryomorpha	Isotomidae	NA	KT808332	NA	Isotomidae	Isotomurus fucicolus	97.24	53	Others	Collembola	70
OTU_71	0	TCCCTTAGCTGCTAATATCGCCCACGGAGGGTCTTCAGTAGACTTCGCTATTTTTTCTTTACATTTGGCTGGGGTTTCATCAATTTTAGGGGCAGTAAATTTTATTACAACAGTAGTTAATATACGGAGTCCGGGTATGACCCTAGATCGCATACCTTTATTTGTCTGGTCAGTGGTGATTACTGCTGTCTTGCTTTTATTGTCATTACCTGTTTTA	217	FBAQU771-10	BOLD:AAB9706	1	Ephemeroptera	Baetidae	Baetis liebenauae	AM494605	Ephemeroptera	Baetidae	Baetis liebenauae	100	24	Baetis		71
OTU_76	0	TCCACTTAGTGGCCCATTAGGGCATGCAGGGGCATCTGTTGATTTAGCAATTTTTTCTCTTCATCTGGCTGGTATGTCTTCTATCTTAGGTGCTATTAATTTTATTACTACAATTTTTAATATACGGTCACCTGGGTTAAGTATAGAACGTGTTAGTTTATTTGTTTGGTCTATTCTTGTTACTGTTTTTTTATTATTACTATCTTTACCCGTATTA	217	GBMLG18940-14	BOLD:ACQ5922	1	Stylommatophora	Agriolimacidae	Deroceras laeve	KF894260	NA	Agriolimacidae	Deroceras laeve	100	53	Others	Snail	76
OTU_77	0	ACCCTTATCAGCTAATGTGTCCCATGCAGGGGCATCAGTAGATTTAGCAATCTTCTCTCTTCACTTAGCTGGAATCTCATCAATTTTAGGGGCGGTAAATTTTATTACTACAATTATTAATATACGATCTAATGGAATTACTTTTGATCGTATGCCATTATTTGTGTGATCAGTGCTTATTACAGCAGTTTTACTTTTACTTTCTCTTCCAGTTTTA	217	FICER087-12	BOLD:ABW3963	0.9907	Diptera	Ceratopogonidae	Palpomyia remmi	KJ768072	Diptera	Ceratopogonidae	Palpomyia remmi	99.07	41	Ceratopogonidae		77
OTU_81	0	CCCCTATCCAGTAATTTAGCCCATATAGGATCATCCGTAGATCTTTCAATCTTTTCATTACATTTAGCAGGAGTATCCTCAATTTTAGGAGCAATTAACTTTATTACAACAATAATAAACATACGATCATTGGGAATATCTTATGATCGCATGCCTCTCTTCGCATGATCAGTTCTTATTACAGCTGTACTACTATTACTCTCACTTCCTGTTTTA	216	ESCAD028-10	BOLD:AAJ7690	0.9722	Trichoptera	Sericostomatidae	Sericostoma vittatum	AF436535	Trichoptera	Sericostomatidae	Sericostoma sp. UMSP-Spain	97.65	23	Sericostoma personatum		81
OTU_84	0	CCCTCTTTCTTCAAATATTGCTCATGCTGGGGCTTCTGTAGACTTAGCTATTTTCTCACTTCATTTAGCCGGTATTTCTTCAATTTTAGGGGCAGTAAATTTTATTACAACCGTAATTAACATACGATCAGAGGGTATTTCACTAGATCGAATACCTTTGTTTGTGTGATCTGTTGTAATTACAGCAGTTCTACTATTGCTCTCATTACCAGTTTTA	217	ATNA007-09	BOLD:AAD1162	0.9954	Diptera	Chironomidae	Corynoneura lobata	HQ105049	Diptera	Chironomidae	Corynoneura lobata	99.08	17	Chironomidae		84
OTU_85	0	TCCCCTTTCTAGAAATCTAGCACACTCAGGATCAAGTGTTGATTTGACTATTTTTTCGCTTCATTTAGCAGGTATTTCATCAATTATGGGAGCAGTAAATTTTATCACAACAGTAATAAACATGCGACCTATGGATATAAAAATAGACCGAACACCACTCTTTGTATGGTCAGTACTCATTACAGCAATCCTACTTCTTCTGTCTCTACCAGTACTC	217	GMNWL2700-14	BOLD:ABW2937	1	Hemiptera	Cicadellidae	Fagocyba douglasi	KR041298	Hemiptera	Cicadellidae	Fagocyba douglasi	99.08	53	Others		85
OTU_87	0	CCCTCTATCCAGAAACTTATCACATGCAGGGCCAGCAGTAGATATGGCAATTTTCTCCCTTCATTTAGCAGGGGCTTCATCTATTTTAGGATCAATTAATTTTATGTCAACAATTAAAAACATACGACCAAAGGAAATAAACTCAGAAAATGTTCCTTTATTTGTATGAGCAGTAATTATTACTACTCTTCTTTTACTCTTATCTTTACCTGTGCTA	217	NA	NA	NA	NA	NA	NA	AF054188	Haplotaxida	Aeolosomatidae	Aeolosoma litorale	84.69	53	Others		87
OTU_90	0	CCCTCTTTCTTCTAATCTTTCACATGCTGGGAGATCAGTAGATTTAACAATTTTTTCCCTACATATAGCAGGGATTTCATCTATTTTAGGTGCTATTAATTTTATTTCTACTATTATAAATATAAAATTTAAAAATTTAAACTATGAAATAATTCCCCTATTTGTATGATCTATCTTAATTACAGCAATCTTACTTCTTCTTTCCCTTCCTGTATTA	217	AILG061-10	BOLD:AAC6935	1	Trichoptera	Hydropsychidae	Hydropsyche saxonica	HM102271	Trichoptera	Hydropsychidae	Hydropsyche saxonica	100	6	Hydropsyche		90
OTU_91	0	TCCGCTTTCTTCTAACATCTCACATGCTGGGGCTTCAGTAGATTTAGCTATTTTTAGTCTTCATTTAGCTGGGGCTAGGTCTATTTTAGGGGCGATTAATTTTATTACGACTATCCTCAATATGCGCAATCCGGGGATAACTTGAGACCGAGTCCCGCTATTTGTATGATCTGTGGTTTTAACAGCCATTTTATTGCTGCTTTCGCTGCCTGTATTA	217	NA	NA	NA	NA	NA	NA	GQ374066	NA	Sminthuridae	Sminthuridae sp. DPCOL44194	81.94	53	Others	Collembola	91
OTU_94	0	CCCACTATCCGCCAGAATCGCTCATGCGGGATCTTCCGTCGATTTAGCAATTTTCTCACTACATCTAGCGGGTGTTTCCTCAATTTTAGGGGCTGTAAATTTCATTACAACTGTAATTAATATACGATCCGCCGGTATAACATTAGACCGAATACCTTTATTTGTTTGAGCTGTTGTAATTACTGCCCTTCTATTGCTTCTTTCTTTACCAGTTTTA	217	NA	NA	NA	NA	NA	NA	KF492800	Plecoptera	Nemouridae	Protonemura intricata	94.44	29	Nemouridae		94
OTU_95	0	TCCGCTAGCCGCAAGTATTGCACACAGGGGCCCTTCTGTAGATTTAGGAATTTTTTCCTTGCACTTAGCCGGAGCTAGCTCTATTCTGGGCTCTGTTAATTTTATCTCGACAGTTATTAACATGCGTGCAGAGGGCATAAGATTTGATAAAGTTCCTTTGTTTGTATGATCAGTGTTTTTAACTACTATTTTACTCCTCCTTTCTCTACCTGTTCTA	217	NA	NA	NA	NA	NA	NA	DQ144830	Isopoda	Asellidae	Asellus aquaticus	98.16	49	Asellus aquaticus		95
OTU_96	0	CCCACTTTCGGCTGGAATTGCCCATGCTGGAGCTTCTGTTGACTTAGCAATTTTTTCTTTACATCTAGCGGGTGTTTCTTCTATTTTAGGGGCCGTGAATTTTATTACTACAACTATTAATATACGATCAAGAGGAATAACTATAGACCGGATTCCTTTATTTGTCTGATCTGTCCTTATTACCGCGATTCTACTTCTCTTATCACTACCTGTCCTT	217	GBA8124-12	BOLD:ACB4770	0.9859	Ephemeroptera	Heptageniidae	Rhithrogena sp. 11 LV-2010	HM481158	Ephemeroptera	Heptageniidae	Rhithrogena sp. 11 LV-2010	98.62	18	Rhithrogena		96
OTU_97	0	ACCTCTTTCAGCAGGTATTGCTCATGCTGGTGCTTCAGTTGATTTATCAATTTTTAGTCTTCATCTAGCTGGTGCTAGTTCTATTTTAGGGGCTGTAAATTTTATTACAACAATTATTAATATACGAACTATAGGTATATCATGAGATCGAACTCCATTATTTGTTTGATCAGTTTTTCTCACTGCTATTCTTCTTTTACTATCTCTTCCAGTTCTT	217	COLLF150-10	BOLD:AAA7164	0.9861	Entomobryomorpha	Isotomidae	Desoria trispinata	KT808356	NA	Isotomidae	Desoria trispinata	100	53	Others	Collembola	97
OTU_99	0	TCCACTTTCCTCTACTATTGCTCATATCGGGGGATCTGTTGACTTATCAATTTTTTCATTACATTTAGCTGGAATTTCCTCTATTTTAGGAGCAGTAAATTTTATTTCAACAATAATTAATATACGATCAAATAGAATAACAATAGAAAAAATACCACTTTTTGTATGGTCTGTATTTATTACAGCTATTCTTTTGTTGCTTTCCCTTCCTGTACTT	217	GBEPT633-14	BOLD:AAB3823	1	Trichoptera	Glossosomatidae	Agapetus ochripes	GU667739	Trichoptera	Glossosomatidae	Agapetus sp. CJGsp IQ1	87.25	35	Agapetinae		99
OTU_100	0	CCCCTTTCTTCAAACATTGCACATTCAGGATCTAGTGTAGATTTAGCTATTTTTTCTCTTCATTTAGCCGGTATTTCATCTATTTTAGGAGCTGTCAATTTTATTACTACTGTTTTTAACATACGATGTATTGGTATGACATTTGATAAAATTCCCCTTTTTGTATGATCTGTATTAATTACAGCAGTTTTGTTATTACTATCTCTCCCAGTATTA	216	GMNWH1352-14	BOLD:AAY6741	0.9953	Hemiptera	Cicadellidae	Empoasca decipiens	HM189292	Hemiptera	Cicadellidae	Empoasca decipiens	100	53	Others		100
OTU_101	0	CCCTCTATCTAATTTAGAAGGGTTTAACCACTTTAGATTGGATTTAATCATTTTTTCCCTGCATTTAGCGGGTATTTCTTCTATTTTGAGATCCCTTAATTTTATGGTTACTATTACTTCTGCTCGCCCTCTTAATATAAGGTGAGACCGGTTACCCTTATTTATTTGAAGAGTTTTAATCACTGTTTTTCTGCTGTTGTTAACTCTTCCAGTTTTA	217	NA	NA	NA	NA	NA	NA	JF845535	Lepidoptera	NA	Lepidoptera sp. BOLD:AAN7423	75	53	Others		101
OTU_102	0	ACCGCTTGCTTCTTTAGAGGGGCATTCTGGGAGTTCAGTAGATTTTGCTATTTTTTCTCTTCATTTAGCTGGGGCATCGTCTATTATGGGGGCTATTAATTTTATTTCTACTATTATTAATATGCGGGGTTATGGTATAACTATAGAAAAGGTCCCCTTATTTGTATGGTCTGTGTTAATTACAGCAGTATTATTGTTGTTATCTTTGCCAGTTTTA	217	CHEFI1043-12	BOLD:AAK7619	0.9954	Araneae	Linyphiidae	Maso sundevalli	KP655206	Araneae	Linyphiidae	Maso sundevalli	97.69	53	Others	Spider	102
OTU_103	0	TCCTTTATCCTCAGGAATTGCTCATGCTGGTGCTTCAGTTGATTTAGCAATTTTTTCTCTACATTTAGCTGGTATCTCCTCAATTTTAGGGGCTGTAAATTTTATTACTACAGTTATTAATATACGATCAAATGGTATTACTTTAGATCGGATACCATTGTTTGTATGATCTGTAATTATTACTGCTATTTTATTATTATTATCTTTACCAGTATTA	217	NA	NA	NA	NA	NA	NA	KT703720	Diptera	Chironomidae	Orthocladius sp. BOLD:AAG0991	90.32	17	Chironomidae		103
OTU_105	0	CCCACTTTCTGCGGGTATTGCTCATGGGGGAGCCTCAGTTGACTTAGCAATCCTTAGACTTCATTTAGCGGGAATTTCTTCAATTTTAGGGGCCGTAAATTTTATTACAACTATTATTAACATACGATCTATTGGGATAACCTTCGACCAAATACCCCTATTTGTCTGATCTGTCGGAATTACGGCCCTTCTACTATTACTATCTCTTCCAGTTCTA	217	NA	NA	NA	NA	NA	NA	KJ966289	Coleoptera	Dytiscidae	Hygrotus inaequalis	85.65	37	Hydroporinae		105
OTU_107	0	GCCCTTGTCTTCTAACATCTCTCACTCAGGTGCCTCTGTAGATCTCACAATTTTTAGACTACACTTGGCTGGAGTATCCTCTATTTTAGGTGCTATTAATTTTATCACTACAATCATCAACATGCGCTCACCAGGAATAACTTGAGACCGGACGCCCCTGTTTGTATGGTCTGTGTTCCTGACCGCCATTCTTTTACTTCTATCGCTTCCAGTACTA	217	NA	NA	NA	NA	NA	NA	KF642166	NA	Sminthurididae	Sminthurides sp. 7 DP-2013	80.66	53	Others		107
OTU_108	0	GCCTCTTTCGTCAGGAGTTGCCCACGCAGGGGCTTCTGTTGACCTTTCTATTTTTAGCCTTCACCTAGCCGGTGCCTCTTCTATTCTAGGAGCCGTAAACTTTATTACAACAATTATTAATATACGAACAACTGGTATAACATGAGACCGAACTCCTCTATTCGTTTGATCCGTGTTTTTAACAGCTATTTTGCTCCTTCTTTCTTTACCAGTACTG	217	NA	NA	NA	NA	NA	NA	KM623719	NA	Isotomidae	Isotoma sp. BOLD:AAI2074	87.56	53	Others		108
OTU_110	0	CCCTCTGTCTTCTAATGTGTCCCATTCCGGGGCTTCTGTAGATTTATCAATCTTTAGTCTTCACTTGGCTGGGGTTTCCTCAATTTTAGGGGCTATCAACTTTATTACTACTATTATCAACATACGATCCCCTGGAATAACTTGAGACCGCACCCCACTTTTTGTGTGGTCCGTATTTTTGACTGCTATTCTGCTACTATTGTCTTTACCTGTGTTA	217	NA	NA	NA	NA	NA	NA	KT617858	NA	NA	Symphypleona sp. BOLD:ACV5788	82.08	53	Others		110
OTU_111	0	CCACTTTCTGCAGGTATTGCTCATTTTTTAGTCTTCATTTGAATAACCCCTATTTGATTGATCTGTGGGAATTACGGTTCTTTTACTACTATTTTCTCTCCCAGTTCTA	109	NA	NA	NA	NA	NA	NA	KF401151	Lepidoptera	Oecophoridae	Pachybela sp. ANIC15	87.5	53	Others		111
OTU_114	0	TCCTTTATCTTCAGGAATTGCTCATGCCGGAGCTTCAGTAGATTTAGCAATTTTCTCTCTTCATTTAGCCGGAATTTCATCAATTTTAGGGGCTGTTAACTTTATTACTACAATTATTAATATACGATCAAATGGAATTACATTTGACCGAATACCACTATTTGTTTGATCAGTAGTTATTACAGCTGTTTTATTACTTTTATCTCTTCCTGTATTA	217	FISIM117-11	BOLD:AAP9240	1	Diptera	Simuliidae	Simulium lundstromi	JF872887	Diptera	Simuliidae	Simulium lundstromi	100	7	Simuliidae		114
OTU_118	0	CCCACTATCTGCTGGCATTGCTCATGCAGGAACTTCTGTTGACCTTTCAATTTTTAGTCTTCATCTAGCAGGAGCTTCTTCTATTTTAGGTGCTGTTAACTTTATCACCACTATTATTAATATACGCTCAACTGGGATAACTTGAGACCGCACTCCTCTTTTCGTTTGATCTGTGTTCCTTACAGCCATTCTTCTTCTTTTATCCCTTCCTGTTTTA	217	CNGMJ656-14	BOLD:AAO3167	1	Entomobryomorpha	Isotomidae	Pseudisotoma sensibilis	KT808359	NA	Isotomidae	Pseudisotoma sensibilis	94.47	53	Others	Collembola	118
OTU_119	0	CCCTCTTTCCTCTAATATCTCTCATAGAGGATCTTCTGTTGATTTATCTATTTTTTCTCTTCATCTTGCAGGAGCCTCATCAATCCTTGGAGCAATTAACTTTATTACTACTATTATTAACATACGACTTATAAATATAAAATGAGATCAAATCCCTTTATTCGTTTGATCTGTTTTTTTAACTGCTATTTTACTACTTTTATCTCTTCCAGTTTTA	217	GENHP935-12	BOLD:ABW7509	0.9954	Poduromorpha	Neanuridae	NA	HE775197	Lepidoptera	Pieridae	Colias grumi	82.03	53	Others	Collembola	119
OTU_125	0	TCCACTTTCTGCGGGTATTGCTCATGGGGGGGCCTCAGTTGACTTACCAATCTTTAAACTTCATTTAGCGGGAGTTTCTTCAATTTTAGGGGCTGTAAATTTTATTACAACTATTATTAACATACGATCTATTGGGATAACCTTCGACCGAATACCCTTATTTGTCTGATCTGTCGGGATCTGTCTCTTCCGGTTCTA	198	TRDCO005-14	BOLD:ACP5907	0.9766	Coleoptera	Dytiscidae	Oreodytes sanmarkii	KJ548555	Coleoptera	Dytiscidae	Hygrotus decoratus	86.59	37	Hydroporinae		125
OTU_126	0	CCCTTTAGCTTCAGGAATTGCCCATGCGGGAGGGTCTGTTGATTTATCAATCTTTAGCTTACATCTTGCTGGTGCCTCATCAATTTTAGGAGCCGTGAACTTTATTACCACTATTATTAATATGCGTACTCCAGGGATATCCTGGGATCAAACTCCATTATTTGTGTGGTCTGTATTTTTAACCGCAATCCTTTTACTTCTTTCCTTACCAGTACTA	217	XEMA021-10	BOLD:AAN3449	0.9954	Poduromorpha	Hypogastruridae	Xenylla szeptyckii	HG422633	NA	Hypogastruridae	Xenylla sp. SA-2013	97.24	53	Others	Collembola	126
OTU_127	0	CCCTTTATCTTCTAATTTATCTCATAGAGGTCCTTCAGTTGATCTTTCAATTTTTTCTTTACATTTAGCTGGGGCTAGTTCTATTATAGGTTCAATTAATTTTATTACTACTATTTTAAATATAAAATTATTTAAAATTGAAATTGTCCCATTATTTGCTTGAGCAATATTATTAACTGCAATTTTATTATTATTATCATTACCTGTATTA	211	NA	NA	NA	NA	NA	NA	HM365030	Hymenoptera	Eulophidae	Chrysocharis sp. D2084	92.42	53	Others		127
OTU_128	0	CCCTCTTTCATCAACTATTTCTCATTCAGGGGCATCTGTAGATTTATCTATTTTTTCTTTACATTTAGCAGGAATTTCTTCTATCTTAGGGGCTGTAAATTTTATTTCTACCATTATTAATATGCGAGCTCCTGGGATATCTTATGATAAAATACCTTTATTTGTATGATCAGTTTTAATTACAACAATTCTTCTTTTACTATCTTTACCTGTTTTA	217	GMFIH051-12	BOLD:ACC1760	1	Diptera	Sciaridae	Zygoneura sciarina	JQ613809	Diptera	Sciaridae	Zygoneura sciarina	97.22	53	Others		128
OTU_129	0	CCCCTATCCAGTAATTTAGCCCATATAGGATCATCCGTAGATCTTTCAATCTTTTCATTACATTTAGCAGGAGTATCCTCAATTTTAGGAGCAATTAACTTTATTACAACAATAATAAACATACGACCATTGGGAGTATCCTATGATCGTATGCCTCTCTTTGCATGATCAGTTCTTATCACAGCTATACTACTACTACTCTCACTTCCTGTTTTA	216	HMKKT643-10	BOLD:ABZ0751	1	Trichoptera	Sericostomatidae	Sericostoma baeticum	KP455290	Trichoptera	Sericostomatidae	Sericostoma personatum	95.37	23	Sericostoma personatum		129
OTU_132	0	ACCATTATCTGATACACCTTATCATTTAGGTGCAGCCGTAGATTTATCTATTTTAAGTTTACATATAGCCGGTATTTCTTCTTTATTAGGGGCAATTAACTTAATTGTAACCATTATTAATATTAGATCACCAGGTTTAACTTTTGAAAGATTACCTTTATTCGTATGGGCTATCTTTATTACTGCTTGGTTATTAGTATTATCATTACCTGTATTA	217	NA	NA	NA	NA	NA	NA	KR264880	Saprolegniales	Saprolegniaceae	Achlya catenulata	82.05	53	Others		132
OTU_133	0	CCCTCTCTCAAGAAATTTAGCACATGCTGGCAGATCAGTCGATATTTCAATTTTTTCTCTTCACTTAGCGGGAATTTCCTCCATTTTGGGGGCTATTAATTTTATTTCTACAACATTAAATATACGAAATAAACTAATGACACTTGATCGAATTCCCCTATTTGTATGATCTGTAGCTATTACAGCTCTTCTTCTTCTCCTATCTCTCCCTGTTCTA	217	TFLAN238-11	BOLD:AAU1354	0.9954	Trichoptera	Limnephilidae	Enoicyla pusilla	AF436511	Trichoptera	Limnephilidae	Limnephilus externus	88.57	53	Others		133
OTU_134	0	CCCACTTTCTGCGGGTATTGCTCATGGGGGGGCCTCAGTTGACTTAGCAATCTTTAGACTTCATTTAGCGGGAATTTCCTCAATTTTAGGGGTTGTAAATTTTATTACAACTATTATTAACATACGATCTATTGGAATAACCTTCGACCGAATATCTCTACTTGTTTGATCTGTCGGGATTACGGCCCTTCTACTATTACTATCTCTCCCAGTTCTA	217	NA	NA	NA	NA	NA	NA	KJ966289	Coleoptera	Dytiscidae	Hygrotus inaequalis	86.11	37	Hydroporinae		134
OTU_135	0	ACCTTTATCTTCCACCATTGCCCACAGAGGGGCATCAGTTGATTTAGCAATCTTTAGCCTTCACTTGGCGGGAATTTCTTCAATTTTAGGGGCAGTTAACTTCATTTCTACAGTAATTAATATACGATCCCACGGAATAACATTTGACCGAATACCTCTTTTTGTATGAGCTGTAGCAATTACTGCTCTATTACTTCTCCTATCCTTGCCCGTTCTG	217	COLFE936-13	BOLD:ACG0990	0.9953	Coleoptera	Scirtidae	Elodes minuta	KJ963479	Coleoptera	Scirtidae	Elodes minuta	99.54	3	Scirtidae		135
OTU_136	0	CCCATTAGCTGCAGGTATTGCTCATGCCGGAGCTTCTGTTGACCTGTCGATCTTTAGACTTCATTTAGCTGGAGCTTCTTCTATTTTAGGTGCTGTAAATTTTATTACAACAATTATTAATATACGAACCCCTGGTATATCATGGGATCAAACCCCATTATTTGTTTGATCAGTATTTCTCACTGCTATTCTTCTTTTATTATCCCTTCCTGTCTTA	217	NA	NA	NA	NA	NA	NA	LK024455	NA	Entomobryidae	Entomobrya corticalis	94.93	53	Others		136
OTU_137	0	TCCCTTATCGGCTAATATTGCTCATGAAGGATCTTCAGTTGACCTGGCTATTTTTAGCCTTCACATAGCAGGTGTTTCCTCAATCCTAGGAGCTATTAATTTTATCTCTACGGTTATCAATATACGTCCATTAGGGATAACCCCCGAACGAATACCATTATTTGTTTGGGCAGTTAAAATTACAGCAATCCTCCTCCTTCTTTCACTTCCTGTATTA	217	COLFC160-12	BOLD:AAD5565	1	Coleoptera	Curculionidae	Sciaphilus asperatus	KM439833	Coleoptera	Curculionidae	Sciaphilus asperatus	100	53	Others	Coleoptera	137
OTU_138	0	CCCTCTTTCTTCTAGAATTTCACATGCTGGGGCCTCAGTTGACTTAGCTATTTTTTCTTTACATTTAGCGGGTATTTCTTCAATTTTAGGAGCTGTAAATTTTATTACTACAGTAATTAACATACGATCTGAAGGAATTACTTTTGATCGAATACCTCTATTTGTTTGATCAGTTTTAATTACAGCTATTCTTCTTCTTCTTTCATTACCAGTATTA	217	GMGRD2499-13	BOLD:AAE6392	1	Diptera	Chironomidae	Limnophyes pentaplastus	HQ105140	Diptera	Chironomidae	Limnophyes pentaplastus	99.08	17	Chironomidae		138
OTU_139	0	CCCACTTTTGGCTGAAATTGCCCATGCTGGGACTTCTGTTGACTTAGCAATTTTTTCTTAACACCTAGCTGGCGTTTCTTCTATTTTAAGAGCCGTGAATTTTATTACTTCGACTATTAACATACGATCAAGAGGTATATTAACTATAGACCGAATTCCTTTATTTGTCTGATCAGTTCTTATTACCGCAATTCTACTTCTCTTGTCACTGCCTGTATTA	220	NA	NA	NA	NA	NA	NA	HM481081	Ephemeroptera	Heptageniidae	Rhithrogena sp. 5 LV-2010	91.32	53	Others		139
OTU_140	0	TCCATTGGCATATAATATTGCCCATTCAGGACCATCTGTAGATATAGCTATCTTCTCACTACATTTAGCAGGAGCTTCATCCATTTTAGGGTCATTAAATTTTATTTCAACAGTAGCAAATATACGATGGAAAGGTATAACATTAGACCGAATCCCATTATTTATTTGATCTGTAGTAATTACTACAGTATTACTATTATTATCATTACCAGTATTA	217	GBAN5525-14	BOLD:ACD1821	0.9954	Arhynchobdellida	Erpobdellidae	Erpobdella vilnensis	HM246585	Arhynchobdellida	Erpobdellidae	Erpobdella vilnensis	99.54	51	Arhynchobdellida		140
OTU_141	0	CCCACTTTCTGCTGGAATTGCCCATGCTGGAGCCTCTGTTGACTTAGCAATTTTTTCTTTACATCTAGCCGGTGTTTCTTCTATTTTAGGGGCCGTGAATTTTATTACTACGACTATTAACATACGATCAAGAGGAATAACTATAGACCGAATTCCTTTGTTTGTCTGGTCTGTCCTTATTACCGCAATCCTACTTCTCTTATCATTACCTGTATTG	217	GBA8139-12	BOLD:ACB5651	0.9953	Ephemeroptera	Heptageniidae	Rhithrogena sp. 7 LV-2010	HM481159	Ephemeroptera	Heptageniidae	Rhithrogena sp. 7 LV-2010	99.54	18	Rhithrogena		141
OTU_142	0	TCCACTTTCTGCGGGTATTGCTCATGGGGAGGCCTCAGTTGACTTAGCAATCTTTAGACTTCATTTAGCGGGAATTTCTTCAATTTTAGGTGCTGTAAATTTTATTACAACTATCATTAACATATGATCTATTGGGATAACCTTCGACCGAATACCCTTATTTGTCTGATCTTTCGGGATCTGTCTCTTCCGGTTCTA	198	NA	NA	NA	NA	NA	NA	KJ548555	Coleoptera	Dytiscidae	Hygrotus decoratus	85.47	37	Hydroporinae		142
OTU_145	0	CCCTCTATCTTCAGGAATTGCTCATGGAGGAGCTTCAGTAGATTTAGCTATTTTTTCCTTACATTTAGCAGGAATTTCTTCAATTTTAGGAGCAGTTAATTTTATTACTACAGTAATTAATATACGATCTACAGGAATTACATTTGACCGAATGCCTTTATTTGTTTGATCTGTTGTAATCACAGCTATTTTACTTTTATTATCTCTTCCCGTATTA	217	FIDIP189-11	BOLD:ABU6649	1	Diptera	Empididae	Empis stercorea	KM950761	Diptera	Heleomyzidae	Heleomyzidae sp. BOLD:AAG0465	91.67	53	Others		145
OTU_148	0	ACCCTTGTCTTCTAACATCTCTCACTCAGGTGCCTCTGTAGACCTCACAATTTTTAGACTACACTTGGCTGGAGTGTCCTCTATTTTAGGCGCTATTAATTTTATCACTACAATCATCAACATACGCTCACCAGGAATAACTTGAGACCGAACGCCCTTGTTCGTATGGTCTGTGTTTCTAACCGCCATTCTTTTACTTCTTTCGCTCCCAGTACTA	217	NA	NA	NA	NA	NA	NA	KF642166	NA	Sminthurididae	Sminthurides sp. 7 DP-2013	81.13	53	Others		148
OTU_149	0	TCCACTTTCTGCGGGTATTGCTCATGGGGGAGCCTCAGTTGACTTAGCAATCTTTAGTCTTCATTTAGCAGGAATTTCCTCAATTTGGGAGCTGTAAATTTTATTACAAATATTATTAATATACGATCTATTAGGATAACCTTTGATCGAATACCCCTATTTGTCTGATCTGTTGGAATTACTGCCCTTCTACTATTATTATCTCTTCCAGTTCTA	216	NA	NA	NA	NA	NA	NA	HF947932	Coleoptera	Dytiscidae	Deronectes aubei sanfilippoi	85.65	37	Hydroporinae		149
OTU_150	0	TCCCCTTTCTGCAGGTATCGCGCACGCTGGGGCATCTGTAGACCTTTCTATTTTTAGACTTCACCTAGCCGGAGCTTCATCGATCCTAGGGGCCGTTAATTTTATCACAACCATTATTAATATGCGCTCGGTGGGTATAACTTGAGACCGCACTCCTTTATTTGTGTGATCTGTTTTCCTCACAGCTATTTTGCTACTCCTATCTCTCCCAGTTCTA	217	COLLH4611-12		1	NA	NA	NA	KJ792236	NA	Isotomidae	Parisotoma notabilis	100	53	Others		150
OTU_151	0	CCCTCTATCGTCAGGAATCGCCCACGCAGGAGCTTCAGTAGATCTCTCTATTTTCAGACTTCACTTGGCTGGAGCCTCATCAATTTTGGGGGCAGTTAACTTTATTACAACAATTATTAATATACGAACAACAGGTATATCTTGAGACCGAACCCCCCTATTTGTTTGGTCAGTATTTTTAACAGCAATCTTACTTCTTTTATCTCTCCCTGTGTTA	217	BBCCS147-10	BOLD:AAA7162	1	Entomobryomorpha	Isotomidae	Desoria grisea	KT608686	NA	Isotomidae	Desoria sp. BOLD:AAA7162	100	53	Others	Collembola	151
OTU_152	0	ACCATTATCTAGAAATATTGCCCATAACGGAGCATCAGTAGATTTAGCTATTTTTTCACTACATCTAGCTGGAGTATCATCAATTTTAGGTGCAGTAAATTTTATCTCAACTATTATTAATATGCGAACCGCCGGTATAACCAGAGAAAAAATTCCCCTATTTGTATGATCAGTAGGAATTACAGCCCTACTACTGCTTCTTTCCCTTCCAGTTCTT	217	GBEPT1664-14	BOLD:AAN0455	0.9722	Hemiptera	Veliidae	Velia caprai	KM021742	Hemiptera	Veliidae	Velia caprai	96.77	34	Gerroidea		152
OTU_154	0	TCCGTTGGCAGGTATCTCAGCTCATGGGGGTGGAGCGGTAGATCTAGCCATTTTTTCACTCCATTTAGCAGGGGCCTCCTCTATCCTAGGCGCTATTAATTTTATCTCTACTGTAATCAATATACGTAGACCTGGTATATCTATAGACCAAACGCCTCTTTTTGTTTGGTCTGTCTTTATTACAGCTATCTTACTCCTATTATCCTTACCTGTTTTA	217	GBCM1908-14	BOLD:ACH6832	1	Amphipoda	Gammaridae	Gammarus pulex	KT075231	Amphipoda	Gammaridae	Gammarus pulex	100	8	Gammarus		154
OTU_155	0	CCCCTTATCTACACAAATATTTCACAGAGGTTCTTCAGTAGATTTAACAATTTTTTCTCTTCATATAGCAGGAATCTCTTCTATTTTAGGAGCCATTAATTTTATTACAACCATTCTAAATATACGTTCAAAAATAATAAACTTTGAACGCATACCCTTATTTGTATGATCAGTAATAATTACAGCTGTCCTACTATTATTATCATTACCTGTCTTA	217	NA	NA	NA	NA	NA	NA	JX838492	NA	Eupodidae	Eupodidae sp. BOLD:AAF9197	92.59	53	Others		155
OTU_156	0	ACCTCTCTCTTCAAATGTTTCTCATTCTGGAGCATCAGTAGATTTAACTATTTTTAGTTTACATTTGGCTGGGGTTTCTTCAATTTTGGGTGCTATTAACTTTATCACCACTATTGTTAATATACGTTCAGCTGGTATGACGTGAGATCGGACACCGTTATTTGTCTGGTCCGTGTTTCTCACTGCAATCCTTTTATTACTCTCTTTACCAGTGCTA	217	NA	NA	NA	NA	NA	NA	KT617858	NA	NA	Symphypleona sp. BOLD:ACV5788	85.19	53	Others		156
OTU_157	0	CCCCTTATCCTCTAACCTAGCCCATGCAGGCAGATCAGTAGATCTCACAATTTTTAGATTACATCTTGCAGGGGCCTCGTCTATTCTTGGTGCCATTAATTTTATTACTACCATTATTAATATACGATCCCCAGGAATATCATGAGATCAACTACCTTTATTCACATGATCTGTCTTTCTCACAGCTATCCTTCTTTTACTTTCGCTACCAGTACTA	217	COLLA217-07		1	NA	NA	NA	KM620954	NA	Neanuridae	Neanura muscorum	100	53	Others		157
OTU_158	0	TCCTTTATCTTCAAGAATTGCACATAGAGGAGCCTCTGTTGATTTAGCCATTTTTTCTCTTCACTTAGCTGGTATTTCTTCCATTTTAGGGTCTGTAAATTTTATTACCACAGCTATTAATATACGATCTAACGGAATCACATTAGACCGGATACCTCTATTTGTATGATCAGTAATTATTACAACAATCTTACTACTTCTTTCTCTACCCGTATTA	217	CHOSF047-11	BOLD:AAC4098	1	Diptera	Chironomidae	Micropsectra notescens	AM398711	Diptera	Chironomidae	Micropsectra notescens	100	17	Chironomidae		158
OTU_159	0	CCCACTCTCATCTAATATTGCTCACAGAGGAAGTTCTGTTGATTTAGCTATTTTTTCACTGCATTTAGCTGGAATCTCATCAATTTTAGGAGCTGTTAATTTTATTACAACTATTATTAATATGCGACCAAATAATATATCTTTAGATCAAATACCTTTATTTGTTTGAGCTGTGGGAATTACAGCACTTTTATTACTTCTTTCTTTACCTGTATTA	217	BTLBP274-11	BOLD:AAD1776	1	Lepidoptera	Tortricidae	Epinotia tenerana	KP253596	Lepidoptera	Tortricidae	Epinotia tenerana	100	53	Others		159
OTU_162	0	CCCTCTTTCTTCTAATATTGCCCATGCCGGAGCTTCAGTAGATTTAGCAATTTTTTCTCTTCATTTAGCAGGAATTTCTTCAATTTTAGGAGCTGTAAATTTTATCACTACAGTAATTAATATACGATCTGAGGGAATTAGTTTAGACCGAATACCTCTATTTGTTTGATCAGTAATTATTACAGCAATTTTATTATTACTATCTTTACCAGTTTTA	217	GMGRG4844-13	BOLD:AAG1617	1	Diptera	Chironomidae	Thienemanniella caspersi	KM969019	Diptera	Chironomidae	Corynoneura sp. 13ES	93.09	17	Chironomidae		162
OTU_164	0	CCCTTTATCTAGAAATGTAGCCCATGAAGGGTCCTCAGTAGATTTGGCTATTTTTAGCCTCCACATGGCAGGAATCTCCTCTATTCTAGGAGCTATTAATTTTATCTCAACTGTAGCAAATATACGACCTAGAGGTATAAACACAGACCAAATATCATTATTTGTGTGAGCTGTGAAAATTACAGCAATTCTCTTACTTTTGTCATTGCCAGTTCTA	217	FBCOF1049-12		1	NA	NA	NA	KM448670	Coleoptera	Curculionidae	Rhynchaenus fagi	100	53	Others	Coleoptera	164
OTU_165	0	CCCTCTTTCTGCAGGGATTGCCCACGCAGGAACCTCTGTAGATATAGCCATCTTCTCCCTACATTTGGACGGGGTCTCTTCTATTCTAGGTGCTGTAAACTTTATTACTACTGTAATCAATATACGATCGGCAGGGATAACCTTAGATCGTATACCCCTTTTTGTGTGAGCTGTGGCCATTACAGCCCTACTACTTCTCCTCTCCCTCCCAGTTTTA	217	NA	NA	NA	NA	NA	NA	KF492799	Plecoptera	Perlidae	Perla marginata	89.4	13	Perlidae		165
OTU_166	0	CCCACTTTCCTCTAATATCTCACATGCTGGAGCTTCAGTAGATTTAGCCATCTTTAGACTTCATTTGGCTGGGGCCAGATCTATTTTGGGTGCCATTAATTTTATTACCACTATTGCCAACATGCGTAACCCAGGGATAGACTGGGACCGAGTTCCACTGTTTGTATGGGCTGTACTATTAACCGCTATCTTACTGCTACTGTCTTTACCTGTTCTA	217	NA	NA	NA	NA	NA	NA	GQ374071	NA	Sminthuridae	Sminthuridae sp. DPCOL60116	80.09	53	Others		166
OTU_167	0	ACCTTTATCAGGGATAACAGCTCACTCAGGTGGTTCTGTAGACTTAGCGATTTTTAGTCTTCACCTTTCAGGTGCAGCTTCTATCTTAGGTGCAATAAATTTTATATGTACAATTACTAACATGAGAGCGAAAAGTTTACCTTTCCATAGATTACCTTTATTTGCTTGGTCAATATATATAACAGCATTTTTATTAGTATTATCTTTACCAGTATTA	217	NA	NA	NA	NA	NA	NA	JQ354721	NA	Gomphonemataceae	Gomphonema parvulum	87.04	53	Others		167
OTU_170	0	TCCTCTTTCTGCAGGGATTGCCCACGCAGGCGCTTCTGTAGATATAGCCATCTTCTCCCTACATTTGGCCGGGGTCTCTTCTATCCTAGGTGCTGTAAACTTTATTACTACTGTAATCAATATACGATCGGCAGGGATAACCTTAGATCGTATACCCCTTTTTGTATGAGCTGTGGCCATTACAGCCCTACTACTTCTCCTCTCCCTCCCAGTTTTA	217	NA	NA	NA	NA	NA	NA	KF492799	Plecoptera	Perlidae	Perla marginata	90.28	13	Perlidae		169
OTU_171	0	CCTTCTTTCTGCAGGGATTGCCCACGCAGGAGCTTCTGTGGATATAGCTATCTTCTCCCTACATTTAGCAGGGGTCTCTTCTATTCTAGGTGCTGTAAACTTTATCACTACTGTAATCAATATACGATCGGCAGAAATAACCTTAGATCGTATACCCCTTTTTGTGTGAGCTGTAGCCATCACAGCCCTACTCCTTCTCCTCTCCCTCCCAGTTTTA	217	NA	NA	NA	NA	NA	NA	KF492799	Plecoptera	Perlidae	Perla marginata	91.55	13	Perlidae		170
OTU_172	0	CCCTCTATCAAGAAATCTGGCCCATGCTGGACCCTCTGTTGACCTAGCCATTTTCTCACTACACTTGGCAGGAGCATCCTCAATTCTCGGAGCCATTAACTTTATTACAACAGTTATTAATATACGATGAAGAGGTTTACGACTAGAGCGAATCCCGCTATTTGTCTGAGCCGTAGTTATTACAGTAGTGTTACTTCTTCTATCCCTACCAGTGCTA	217	EWNOR366-08	BOLD:AAD1996	1	Haplotaxida	Lumbricidae	Aporrectodea rosea	HE611697	Haplotaxida	Lumbricidae	Aporrectodea rosea	100	53	Others		171
OTU_173	0	GCCTTTGTCAGCCAATATTGCTCACAGAGGATCTTCTGTAGATTTTGCAATTTTTAGTCTCCATTTAGCCGGAATTTCTTCAATTCTTGGGGCGGTTAATTTCATTACAACTGCTATTAACATACGATCCCCTGTATTAACTTTTTACCGAATGCCTCTATTTGTTTGATCAGTAGCAATTACTGCTCTTCTACTGCTCTTCTACTTCTCTTATCCCTTCCTGTTCTT	228	NA	NA	NA	NA	NA	NA	KJ962414	Coleoptera	Elmidae	Limnius volckmari	88.66	53	Others	Coleoptera	172
OTU_174	0	TCCACTTTCTGCGGGGATTGCCCACGCAGGCGCTTCGGTAGATATAGCTATCTTCTCTCTACATTTAGCAGGGGTCTCTTCTATTTTGGGTGCTGTAAACTTTATTACTACTGTAATCAATATACGATCTGCAGGGATAACCTTAGACCGTATACCCCTTTTTGTATGAGCCGTAGCTATTACGGCCCTACTCCTTCTCCTCTCCCTCCCAGTTTTA	217	BGMAY053-11	BOLD:AAY7427	0.9769	Plecoptera	Perlidae	Perla	KF492799	Plecoptera	Perlidae	Perla marginata	94.44	13	Perlidae		173
OTU_175	0	CCCGCTTTCATCAGGGATTGCCCATGCTGGGGCGTCAGTAGACTTATCTATTTTCAGCCTACACTTAGCAGGAGCCTCATCTATTTTAGGTGCCGTTAACTTTATCACCACAATCATTAATATACGAGCAGTAGGTATAACCTGAGACCGTACCCCGCTATTTGTGTGATCGGTTTTTCTCACAGCAATCCTTCTTCTTTTATCCTTGCCAGTTTTA	217	GMNWO879-14	BOLD:ACG9333	1	Entomobryomorpha	Isotomidae	NA	LK024543	NA	Isotomidae	Parisotoma notabilis L4	82.49	53	Others	Collembola	174
OTU_177	0	TCCTCTTTCAGCGAGAATCGCACATGCTGGGGCTTCTGTAGATCTAGCTATTTTCTCGTTACACTTAGCAGGAGTCTCGTCAATCCTAGGAGCAGTAAACTTTATTACCACTACAATTAACATACGAGCTAGCGGCATAACTATAGACCGCATCCCTCTTTTTGTGTGGTCCGTTGTTATTACCGCAGTCCTACTTCTATTAAGCCTGCCGGTTCTT	217	NA	NA	NA	NA	NA	NA	LN734749	Ephemeroptera	NA	Habroleptoides confusa	94.01	53	Others		175
OTU_179	0	TCCTTTATCTTCAAATATTGCTCATGCAGGAGCTTCAGTAGATTTAGCTATTTTTTCTCTCCATTTAGCGGGTATTTCATCTATTTTAGGAGCAGTAAATTTTATTACAACTGTTATTAACATACGATCTGAAGGAATCACCCTAGACCGAATACCCTTATTTGTATGATCAGTTATTATTACTGCTGTTCTTCTTCTTCTTTCTTTACCTGTATTA	217	CHOSF134-11	BOLD:AAV3051	0.9676	Diptera	Chironomidae	Thienemanniella obscura	JF288127	Diptera	Chironomidae	Thienemanniella sp. BOLD:AAG1615	89.4	17	Chironomidae		176
OTU_181	0	CCCCCTTTCCTCTAATGTGTCTCACTCAGGTGCTTCAGTAGACCTTACTATTTTTAGTCTTCATTTAGCTGGTGTCTCTTCTATTTTAGGAGCTATTAACTTTATTACCACCATTATTAACATGCGCTCATCAGGAATAACTTGAGACCGTACCCCTTTGTTTGTATGGTCAGTTCTATTGACTGCTATTTTACTACTTTTATCTCTTCCAGTACTC	217	NA	NA	NA	NA	NA	NA	KT808333	NA	Sminthurididae	Sminthurides malmgreni	86.05	53	Others		178
OTU_182	0	CCCTCTTTCTTCAGGTATTGCCCATGCTGGGGCTTCTGTTGACTTAGCAATTTTTTCTCTCCATTTAGCAGGAATTTCTTCTATTTTAGGGGCAGTAAATTTTATTACTACTGTAATTAATATGCGGTCTAACGGAATTACTTTAGACCGAATACCTCTATTTGTTTGATCAGTTGTTATCACTGCGGTTCTTCTTTTACTATCCTTACCTGTATTA	217	NA	NA	NA	NA	NA	NA	HQ105108	Diptera	Chironomidae	Krenosmittia sp. BOLD:AAI2211	91.2	17	Chironomidae		179
OTU_183	0	ACCCCTATCAAATAGAATATTTCACTCAGGAAAAGCAGTAGACATCAGAATTTTTTCTCTTCATTTAGCTGGAATTTCATCAATCTTAGGCGCAATTAATTTTATTACTACTATTATAAATATAAAACTTAATGCTATTTCATTAGATATAATTCCACTATTTGTTTGATCTGTTAATATTACAGCCCTTTTATTATTACTTTCTTTACCTGTATTA	217	NA	NA	NA	NA	NA	NA	HQ938466	Trichoptera	Psychomyiidae	Tinodes sp. BOLD:ABA8419	90.91	53	Others		180
OTU_185	0	CCCACTTTCTTCAAGTATCGCTCATGCAGGGGGTTCTGTAGATTTAGCTATTTTTTCTCTTCATTTAGCAGGAATTTCCTCAATTTTAGGAGCAGTAAATTTTATTACAACTGTAATTAATATACGTTCTAATGGTATTACATTAGATCGAATACCTTTATTTGTATGATCTGTAGTAATTACAGCAATCTTACTTTTATTATCCTTACCTGTTTTA	217	GMNWB051-14	BOLD:AAV2322	1	Diptera	Chironomidae	Rheocricotopus fuscipes	KP252420	Diptera	Simuliidae	Simulium jobbinsi	90.28	17	Chironomidae		182
OTU_186	0	ACCTCTATCAGCCAATATTTCACATAATGGAGCATCAGTAGATTTAGCTATTTTCTCTTTACATTTAGCAGGAGTATCATCAATTCTAGGAGCAGTAAATTTTATCTCAACAATCATCAACATACGGCCAGAAGGAATAACATTAGAACGAATTCCATTATTTGTATGATCTGTAGGAATCACAGCATTACTATTATTACTATCACTACCAGTATTA	217	EUBUG1173-12	BOLD:ABV8127	0.9907	Hemiptera	Miridae	Phytocoris populi	KM021563	Hemiptera	Miridae	Phytocoris populi	99.08	53	Others		183
OTU_189	0	TCCGTTATCTTCAGGAATTGCCCACGCAGGGGCTTCAGTAGACCTAGCTATTTTTTCTTTACATTTAGCAGGGATTTCCTCTATTCTAGGGGCAGTTAATTTTATTACTACAGTAATTAATATACGATCAAATGGTATTACTTTAGATCGAATACCTTTATTCGTTTGATCTGTAATTATTACAGCTGTTTTATTACTTTTATCTCTTCCTGTTTTA	217	AMTPE462-15	BOLD:AAM5390	1	Diptera	Chironomidae	Orthocladius sp. 15TE	JF287577	Diptera	Chironomidae	Orthocladius rivicola	92.17	17	Chironomidae		185
OTU_192	0	ACCTCTGTCTTCTAATGTATCCCATTCCGGGGCTTCTGTAGATTTATCAATCTTTAGTCTTCACTTGGCGGGGGTTTCCTCAATTTTAGGGGCTATCAACTTTATTACTACTATTATCAACATACGGTCTCCTGGAATAACTTGAGACCGCACTCCACTTTTTGTGTGGTCCGTATTTTTGACTGCTATTCTGCTACTATTATCTTTACCTGTATTA	217	NA	NA	NA	NA	NA	NA	KM621208	NA	Bourletiellidae	Bourletiellidae sp. BOLD:ACI9609	82.83	53	Others		186
OTU_193	0	CCCTCTTTCTGCCAGCATTGCCCACAGAGGAGCATCTGTTGATCTTGCAATTTTTTCCCTACACTTAGCTGGAGTCTCTTCAATTTTAGGATCAGTTAATTTTATTACTACTGTAATTAATATACGATCAAAAGGAATTACACTAGACCGTATACCATTATTTGTTTGATCTATTGTAATTACAACCGTATTATTACTTCTTTCATTACCAGTATTA	217	ATNA551-10	BOLD:AAM9576	1	Diptera	Chironomidae	Polypedilum albinodus	KM991472	Diptera	Chironomidae	Chironominae sp. BOLD:ACD0914	88.94	17	Chironomidae		187
OTU_194	0	CCCCTTGTCGTCTACACTTTCTCACACTGGGCCCTCAGTAGATTTAACTATTTTTAGCTTGCACTTAGCAGGTGTGTCTTCAATTCTAGGTGCTATTAACTTTATTACTACAATTATTAACATACGAACACCAGGAATAACATGAGATCGCACCCCTTTATTTGTATGGTCTGTTATCATTACAGCAGTTCTATTACTCTTGTCCCTCCCAGTATTA	217	SSJAD3231-13	BOLD:ACF6317	0.9721	Symphypleona	Katiannidae	Sminthurinus sp. 2 SA2014	KM623318	NA	Katiannidae	Katiannidae sp. BOLD:ACF6317	96.77	53	Others	Collembola	188
OTU_196	0	TCCCCTGTCAGCCAATATTGCCCACAGAGGATCTTCTGTAGATCTAGCAATTTTTAGTCTCCATTTAGCCGGAATTTCCTCGATTCTTGGGGCAGTTAATTTCATTACAACTGTTATTAATATACGATCTCCAGGAATAACTTTTGACCGAATGCCTTTATTTGTTTGATCAGTTGCTATTACTGCTCTCCTACTTCTCCTATCCCTCCCTGTTCTA	217	FBAQU447-10		0.9686	NA	NA	NA	KJ962414	Coleoptera	Elmidae	Limnius volckmari	96.76	38	Limnius		189
OTU_198	0	TCCACTATCAGCAGGTATCGCACATGCAGGAGCTTCGGTTGACTTATCAATTTTTAGCCTACATTTAGCAGGAGCGTCTTCTATTTTAGGTGCAGTAAACTTTATTACAACTATTATTAATATACGAACACCTGGAATAGACTGAGATAAAACACCTTTATTTGTATGATCCGTTTTTTTAACTGCCATTCTTCTTCTTCTTTCACTTCCAGTTCTA	217	CNBRE998-14	BOLD:AAB5440	1	Entomobryomorpha	Tomoceridae	Tomocerus minor	KM615280	NA	Tomoceridae	Tomocerus minor	100	53	Others	Collembola	190
OTU_204	0	CCCACTAGCTGCAAGTATTACACACAGGGGTCCTTCTGTAGATTTAGGAATTTTTTCTTTACACTTAGCCGGGGCTAGTTCTATTCTAGGCTCTGTTAATTTTATCTCAACAGTTATTAATATACGCGCAGAGGGCATAAGATTCGATAAGGTTCCTTTGTTTGTGTGGTCAGTATTTTTAACTACTATTTTACTTCTACTTTCTCTGCCCGTGTTA	217	GBCMD15047-15	BOLD:AAA1990	0.9907	Isopoda	Asellidae	Asellus aquaticus	KR921777	Isopoda	Asellidae	Asellus aquaticus	99.08	49	Asellus aquaticus		193
OTU_205	0	TCCTTTAGCAGCAGGAATCGCCCATGCAGGAGCTTCAGTTGACTTAGCTATTTTTTCTTTACATTTAGCCGGAGTATCCTCAATTTTATATAGGGGCAGTAAATTTTATTATCACAACTATTAATATACGTACTAGAGGAATAACAATAGACCGAATTCCTTTATTTGTTTGATCAGTAGTAATTACTGCAATTGTATTACTTCTCTTCCTACCTGTACTT	221	NA	NA	NA	NA	NA	NA	JX571926	Ephemeroptera	Ephemeridae	Ephemera danica	94.12	16	Ephemeridae		194
OTU_206	0	ACCCCTTTCAGCAGGTATTGCTCATGCTGGTGCTTCAGTTGATTTATCAATTTTTAGTCTTCATCTAGCGGGTGCTAGTTCTATTTTAGGAGCTGTAAATTTTATTACAACAATTATTAATATACGAACTATGGGTATATCCTGAGATCGAACTCCATTATTTGTTTGGTCAGTTTTTCTTACGGCTATTCTTCTTCTACTCTCTTTACCAGTTCTT	217	NA	NA	NA	NA	NA	NA	KT808356	NA	Isotomidae	Desoria trispinata	94.47	53	Others		195
OTU_207	0	CCCTCTTTCTTCTGGGATTGCTCATGCAGGTGCTTCTGTTGATCTTGCTATTTTCTCTCTTCACTTGGCAGGTATTTCCTCTATTTTAGGAGCTGTAAATTTTATTACTACTGTAATTAATATGCGGTCAAATGGTATTACTCTAGATCGAATACCTTTATTTGTTTGATCAGTTATTATTACTGCGGTTCTTTTATTATTATCTCTTCCAGTATTA	217	GMGMF387-14	BOLD:ACU2621	1	Diptera	Chironomidae	NA	KT619992	Diptera	Chironomidae	Eukiefferiella sp. BOLD:ABV1192	88.94	17	Chironomidae		196
OTU_208	0	CCCACTTTCTGCAAGTATTGCTCATGGGGGGGCCTCAGTTGACTTAGCAATCTTTAGACTTCATTTAGCGGGAATTTCTTCAATCTTGGGAGCTGTAAATTTTATTGCAACTATTATTAACATACGATCTATTGGGATAACCTTCGACCGAATACCCTTGTTTGTTTGATCTGTTGGGATTACTGCCCTTCTACTATTATTATCTTTTCCGGTTCTA	217	NA	NA	NA	NA	NA	NA	KJ964534	Coleoptera	Gyrinidae	Gyrinus opacus	83.87	53	Others	Coleoptera	197
OTU_210	0	TCCACTTTCATCAAGTATTGCCCATGCTGGTGCATCAGTAGATTTAGCTATTTTTTCTCTCCATTTAGCCGGTATCTCTTCTATTTTAGGGGCAGTTAATTTTATTACAACAGTAATTAACATACGGTCTGAAGGAATTACTTTTGATCGAATACCTTTATTTGTTTGATCAGTTTTAATCACGGCTATCCTTTTACTTTTATCATTGCCAGTATTA	217	AMTPE159-15	BOLD:AAJ2130	1	Diptera	Chironomidae	Limnophyes habilis	EU255615	NA	NA	Nemertean sp. NT000047	99.54	17	Chironomidae		198
OTU_211	0	CCCTCCTTCTAGAACAATTGCTCATGCAGGAGCATCAGTAGACTTAGCAATTTTTAGCCTTCATTTAGCTGGTGTATCCTCAATTTTAGGAGCTGTTAATTTTATTACCACAGTAATTAATATGCGAGCAAGAGGAATAACTCTTGATCGTATACCTTTATTTGTTTGATCAGTTGTTATTACTGCTATTTTATTACTTTTATCTTTACCAGTTTTA	217	GBEPT302-14	BOLD:ACL7411	0.9907	Megaloptera	Sialidae	Sialis fuliginosa	KJ592429	Megaloptera	Sialidae	Sialis fuliginosa	96.77	48	Sialis		199
OTU_212	0	GCCTCTATCTAGAAATTTAGCTCATGCTGGAAGATCAGTAGATATTTCTATTTTTTCTTTACATTTAGCTGGAATTTCTTCTATTTTAGGAGCTATTAATTTTATTTCAACTACTTTAAATATACGAAGAAAATTAATTTCACTAGACCGAATCCCCCTATTTGTTTGATCAGTTGCTATTACTGCACTTCTTTTATTATTATCTCTTCCTGTTTTA	217	NA	NA	NA	NA	NA	NA	KC559557	Trichoptera	Goeridae	Silonella aurata	88.43	15	Silo		200
OTU_213	0	CCCTTTAAGTAGAGAAGGGTTACCGTCTATAAGAGTTGATTTTTTAATTTTTTCTTTACATTTAGCGGGAATCTCATCAATTGCTAGATCCATTAATTTTATATCCACAAGAATTATTTGTCGGCCTATTAATATAACTTGGGACCGAGTTCCTTTGTTTGTATGAAGAGTAATTATCACTGTATTTTTATTAATTCTAAGCTTGCCTGTACTC	214	NA	NA	NA	NA	NA	NA	KR138764	Lepidoptera	Nymphalidae	Erebia flavofasciata	74.01	53	Others		201
OTU_219	0	CCCCTTATCTTCTGGAATTGCACATGCAGGAGCTTCAGTTGACTTAGCTATTTTTTCTTTACATTTAGCTGGTATTTCTTCTATTTTAGGAGCAGTAAATTTTATTACAACTGTAATTAATATGCGATCTAATGGTATCACTTTAGATCGAATACCTTTATTCGTTTGATCAGTAATTATTACTGCTGTATTATTACTTTTATCTTTACCGGTATTA	217	GMGMG1012-14	BOLD:ACP2182	1	Diptera	Chironomidae	NA	KC292454	Diptera	Drosophilidae	Leucophenga sp. HWC-2012n	90.28	17	Chironomidae		203
OTU_221	0	CCCTTATCTAGAAATATTTCTCATGCTGGCCCTGCGGTAGATATAGCAATTTTTTCTCTTCATCTTGCGGGAGCATCCTCAATTTTAGGTTCAATTAATTTTATATCTACAGTAAAAAATATACGACCTAAAAGAATAGGTCCAGAAAATGTCCCTCTTTTCGTTTGAGCTGTAGTAATTACTACAGTTTTACTTCTTCTTTCTCTTCCAGTACTT	216	NA	NA	NA	NA	NA	NA	HQ691224	Haplotaxida	Aeolosomatidae	Aeolosoma sp. GG-2011	80.09	53	Others		204
OTU_234	0	CCCGCTCTCCGCGGGAATTGCTCACGCAGGTGCCTCGGTTGATATGGCAATTTTCTCTCTACACCTAGCCGGTGTATCCTCTATTCTTGGGGCTGTAAACTTTATTACTACTGTAATTAATATACGATCAGCAGGAATAACCCTTGATCGTATACCCCTATTCGTTTGAGCTGTGGCAATTACAGCCTTACTTCTACTTCTCTCGCTCCCCGTCCTA	217	GBA20109-14	BOLD:AAL0965	1	Plecoptera	Perlidae	Dinocras cephalotes	KF410938	Plecoptera	Perlidae	Dinocras cephalotes	100	13	Perlidae		205
OTU_264	0	TCCTTTAGCAGCAGGAATCGCCCATGCAGGAGCTTCAGTTGACTTAGCTATTTTTTTTTTACATTTAGCCGGAGTATCCTCAATTTTAGGGGCAGTAAATTTTATTACTATACAACTATTAATATACGTACTAGAGGAATAACAATAGACCGAATTCCTTTATTTGTTTGATCAGTAGTAATTACTGCAATTTTATTACTTCTATCCCTACCTGTACTT	219	GBEPT1356-14	BOLD:ACO8667	0.9769	Ephemeroptera	Ephemeridae	Ephemera danica	JX571926	Ephemeroptera	Ephemeridae	Ephemera danica	96.8	16	Ephemeridae		208
OTU_333	0	CCCACTTTCGGCTGGGATTGCCCATGCTGGAGCTTCTGTTGACTTAGCAATTTTTTCTTTACATCTAGCTGGTGTTTCTTCTGTTTTGGGGGCCGTGAATTTTATTACTACAACTATTAATATACGATCAAGAGGAATAACTATAGACCGGATTCCTTTATTCGTCTGGTCTGTCCTTATTACCGCGATTCTACTTCTCTTATCGCTACCTGTCCTT	217	GBA8124-12	BOLD:ACB4770	0.9718	Ephemeroptera	Heptageniidae	Rhithrogena sp. 11 LV-2010	HM481158	Ephemeroptera	Heptageniidae	Rhithrogena sp. 11 LV-2010	97.24	18	Rhithrogena		209
OTU_437	0	CCCCCCTTTCCAGAAATCTTGCCATGCAGGCAGATCTGTTGATATCTCTATTTTTTCACTTCATTTAGCGGGAATCTCCTCTATTTTAGGAGCTATTAATTTTATTTCAACTACACTTAACATACGAAATAACTTAATAACTTTAGATCGAATCCCCCTATTTGTATGATCTGTAGCTATTACAGCTCTTCTTCTTCTTCTCTCTCTCCCAGTTTTA	217	BARCO091-14	BOLD:AAF7718	1	Trichoptera	Limnephilidae	Halesus radiatus	JF891250	Trichoptera	Limnephilidae	Halesus sp. BOLD:AAE3042	93.52	36	Halesus		211
OTU_481	0	TCCACTTTCTGCGGGTATTGCTCATGGGGGGGCCTCAGTTGACTTAGCAATCTTTAGACTTCATTTAGCGGGAATTTCTTCAATTTTAGGGGCTGTAAATTTTATTACAACTATTATTAACATATGATATATTAGGATAACCTTCGACCGAATACCCTTATTTGTCTGATCTGTCGGGATCTGTCTCTTCCGGTTCTA	198	TRDCO005-14	BOLD:ACP5907	0.9713	Coleoptera	Dytiscidae	Oreodytes sanmarkii	KJ548555	Coleoptera	Dytiscidae	Hygrotus decoratus	86.59	37	Hydroporinae		212
OTU_489	0	CCCACTTTCTGCGGGTATTGCTCATGGGGGAGCTTCAGTTGACTTAGCAATCTTTAGACTTCATTTAGTAGGAATTTCTTCAATTTTAGGGGCTGTAAATTTTATTACAACTATTATTAACATACGATCTATTGGGATAACCTTCGACCGAATACCCCTGTTTGTTTGATCTGTCGGGATTACGGCCCTTCTACTATTATTATCTCTTCCAGTTCTA	217	NA	NA	NA	NA	NA	NA	KJ966289	Coleoptera	Dytiscidae	Hygrotus inaequalis	85.19	37	Hydroporinae		213
OTU_503	0	GCCTCTTTCTTCAGGAATTGCTCATGCTGGAGCATCGGTTGATTTAGCAATTTTTTCTTACATTTAGCTGGGATTTCTTCTATTTTAGGAGCAGTAAATTTTATTACAACAGTAATTAATATACGTTCTAGTGGAATCACTTTAGATCGAATACCTTTATTTGTTTGATCTGTAGTTATTACAGCAGTATTATTACTTCTTTCATTACCAGTTTTA	216	GMGMF095-14	BOLD:ACR0046	1	Diptera	Chironomidae	NA	KM948583	Diptera	Chironomidae	Diamesa nr. hyperborea BOLD:AAL5996	93.09	17	Chironomidae		214
OTU_529	0	TCCTCTTTCAGCGGGAATCGCACATGCTGGGGCTTCTGTAGATCTCGCTATTTTCTCGTTACACTTGGCACGAGTCTCATCAATCCTGGGAGCAGTAACTTTATTGCCACCACAATTAATATACGAGCTATTGGTATAACAATAGACCGCATCCCTCTTTTTGTGTGGTCCGTCGTTATTACCGCAGTCCTACTTCTTTTAAGCCTACCAGTTCTT	216	NA	NA	NA	NA	NA	NA	LN734749	Ephemeroptera	NA	Habroleptoides confusa	94.93	21	Leptophlebiidae		215
OTU_622	0	CCCTCTTTCTGCAGGGATTGCCCACGCAGGAGCTTCTGCGGATATAGCTATCTTCTCCCTACATTTAGCTGGGGTCTCTTCTATTCTAGGTGCTGTAAAATTTATTACTACTGTAATCAATATACGATCGGCAGGGATAACCTTAGATCGTATGCCCCTTTTTGTATGAGCTGTGGCCATTACAGCCCTATTACTCCTCCTCTCCCTCCCAGTTTTA	217	NA	NA	NA	NA	NA	NA	KF492799	Plecoptera	Perlidae	Perla marginata	88.48	13	Perlidae		217

## Sheet: overview
OTU	Abundance	OTU	exact_mapping	BF1	BR1	Amplicon_Haplotype	Morpho_ID	Group	Species	Italics
OTU_7	215828	OTU_7	158140	ACTGGGTGAACTGTCTACCC	AATATAGTAATTGCCCCTGC	TCCTCTAGCTGCTAATATCGCCCACGGGGGTTCTTCAGTAGATTTCGCTATTTTTTCTTTACATTTGGCTGGGGTTTCATCAATTCTAGGGGCAGTAAATTTTATTACAACTGTGGTTAACATACGTAGTCCGGGCATGACCCTAGATCGAATGCCCTTATTTGTGTGGTCAGTGGTGATTACTGCTGTCTTGCTTTTATTATCATTACCTGTTTTA	24	Baetis	Baetis vernus	T
OTU_1	174937	OTU_1	174937	ACTGGCTGAACAGTATACCC	AATATAGTAATGGCCCCGGC	TCCGCTAGCTGCAAGCATTGCACACAGTGGTCCTTCTGTAGATTTAGGAATTTTTTCTTTACACTTAGCTGGGGCTAGTTCTATTTTAGGCTCTGTTAATTTTATCTCAACAGTTATTAATATGCGTGCAGAGGGCATAAGATTTGATAAGGTTCCTTTGTTTGTATGGTCAGTACTTTTAACTACTATTTTACTTCTACTTTCTCTACCTGTGTTA	49	Asellus aquaticus	Asellus aquaticus	T
OTU_3	124830	OTU_3	88154	ACTGGTTGAACAGTTTACCC	AGTATAGTAATGGCTCCGGC	ACCCCTATCTTCAGGAATTGCCCATGCTGGAGCATCAGTTGATTTAGCAATTTTTTCTCTTCATTTAGCTGGGATTTCTTCAATTTTAGGAGCAGTAAATTTTATTACAACAGTAATTAATATGCGAGCAAATGGAATTTCATTAGATCGTATACCTTTATTTGTGTGATCAGTAGTAATTACTGCGGTTCTTTTACTTCTTTCTCTTCCTGTCTTA	30	Ptychoptera	Ptychoptera paludosa	T
OTU_2	85301	OTU_2	62814	ACTGGTTGAACCGTCTACCC	AATATAGTAATAGCCCCAGC	TCCCCTATCTGCAAATATTTCCCATATAGGAAAGGCCGTAGATTTAACTATTTTTTCCCTTCATATAGCAGGAATTTCATCAATTTTAGGGGCTGTCAATTTTATTACTACTATTATTAATATACGATGTACATATATAACTATAGATCGGATACCTTTATTTGTATGATCAGTTTTTATTACAGCTATTTTACTTCTTTTATCATTACCCGTATTA	11	Philopotamidae	Philopotamus montanus	T
OTU_6	73903	OTU_6	52748	ACGGGTTGAACTGTCTACCC	AGTATAGTAATGGCTCCGGC	CCCCCTCTCTAGAAATTTAGCCCATGCAGGAAGATCAGTTGATATCTCTATCTTCTCCCTCCATTTAGCTGGAATTTCTTCAATTTTAGGTGCTATTAATTTTATCTCAACAACTCTAAATATACGAAATAATTTAATAACCTTAGATCGAATCCCCCTATTTGTTTGATCTGTAGCTATTACAGCTTTACTTCTTCTTCTCTCTCTTCCTGTACTA	31	Drusus annulatus	Drusus annulatus	T
OTU_8	71491	OTU_8	50719	ACAGGCTGAACTGTATACCC	AACATTGTGATGGCTCCTGC	GCCACTTTCTAGAAATTTAGCTCATGCAGGAAGATCAGTGGACATCTCCATTTTTTCTCTTCATTTAGCAGGAATTTCCTCCATTTTAGGGGCCATTAATTTTATTTCCACAACCCTCAATATACGAAATAATTTAATAACCCTTGACCGTATCCCCCTATTTGTTTGATCAGTAGCTATCACAGCTCTTCTCCTTCTACTCTCATTACCAGTTTTA	47	Chaetopteryx villosa	Chaetopteryx villosa	T
OTU_5	70108	OTU_5	51262	ACAGGTTGAACTGTTTACCC	AGTATCGTAATAGCTCCTGC	CCCACTTTCAGCAGGAATTGCCCATGCTGGATCTTCTGTAGACCTTGCAATTTTCTCCCTCCATTTGGCTGGAGTTTCTTCAATTTTAGGAGCTGTAAACTTTATCACAACTGTAATCAATATGCGTTCAGCAGGTATAACCTTAGACCGAATACCGTTATTTGTTTGAGCTGTAGTAATTACAGCTTTATTATTACTATTATCTTTACCAGTTTTA	29	Nemouridae	Nemurella pictetii	T
OTU_14	54641	OTU_14	40573	ACGGGTTGAACTGTTTACCC	AGTATTGTGATAGCTCCGGC	CCCCTTATCTAGAGCTATCGCTCATGCGGGAGCTTCGGTGGATTTAGCTATTTTTTCCTTACATTTAGCGGGTATTTCTTCTATTTTAGGGGCCGTAAATTTTATTACCACTGTTATTAATATACGAACAACAGGAATTACCTTAGACCGAATACCCCTTTTCGTGTGATCCGTAGTTATTACAGCGGTACTTCTTCTTCTCTCTCTTCCGGTATTG	4	Blephariceridae	Blephariceridae	F
OTU_12	50635	OTU_12	36795	ACTGGCTGAACAGTTTATCC	AGTATAGTAATTGCACCGGC	CCCTCTAGCCTCCGGAATTGCACATGCGGGAGGTTCCGTAGATTTAGCAATTTTTTCTTTACACCTCGCAGGTGTCTCATCCATTTTAGGGGCCGTAAATTTTATTACCACTACAATTAATATACGAGCCAGTGGAATAACAATAGACCGAATCCCTCTTTTTGTTTGATCAGTTTTAATTACTGCTATTTTATTACTCCTATCCCTACCTGTTTTA	28	Ephemerella mucronata	Ephemerella mucronata	T
OTU_41	36521	OTU_41	27155	ACTGGCTGAACCGTATACCC	AGTATAGTGATAGCTCCAGC	CCCTCTCTCCAGAAACTTAGCCCATGCGGGAAGTTCAGTTGATATCTCAATTTTCTCCCTCCATCTAGCGGGAATCTCCTCAATTTTAGGAGCAATCAACTTCATCTCTACTACATTAAATATGCGCAATAACTTAATAACCCTAGATCGAATCCCCCTATTTGTATGATCAGTTGCCATCACAGCCCTACTTCTACTTCTGTCTCTCCCAGTCTTA	20	Potamophylax	Potamophylax cingulatus	T

## Sheet: BF2+BR1_B_OTUs
ID	BF20_BR14	above	sequ	length	BOLD_ID	bin_uri	similarity	Order	Family	Genus	ID	Taxon	Comment	SORT	NCBI_sp	NCBI_Fam	NCBI_Ident	NCBI_order	NCBI_accession
OTU_23	194906	10	CCGCATAAATAATATAAGATTTTGACTATTACCCCCCTCTTTAAATCTTCTCTTAATTAGAGCTTTAGTAGAAAGAGGAACAGGAACTGGCTGAACCGTATACCCCCCTCTCTCCAGAAACTTAGCCCATGCGGGAAGTTCAGTTGATATCTCAATTTTCTCCCTCCATCTAGCGGGAATCTCCTCAATTTTAGGAGCAATCAACTTCATCTCTACTACATTAAATATGCGCAATAACTTAATAACCCTAGATCGAATCCCCCTATTTGTGTGATCAGTTGCCATCACAGCCCTACTTCTACTTCTGTCTCTCCCAGTCTTA	322	FBAQU1512-13	BOLD:AAD5620	0.9969	Trichoptera	Limnephilidae	Potamophylax cingulatus	20	Potamophylax		23	Potamophylax cingulatus	Limnephilidae	99.69	Trichoptera	KM411447
OTU_6	193235	9	TCGAATAAACAACATAAGTTTTTGACTCTTGCCACCTTCTTTAACTTTATTAGTGTCAAGTAGAGTAGTAGATGTAGGAGCAGGGACTGGGTGAACTGTCTACCCTCCTCTAGCTGCTAATATCGCCCACGGGGGTTCTTCAGTAGATTTCGCTATTTTTTCTTTACATTTGGCTGGGGTTTCATCAATTCTAGGGGCAGTAAATTTTATTACAACTGTGGTTAACATACGTAGTCCGGGCATGACCCTAGATCGAATGCCCTTATTTGTGTGGTCAGTGGTGATTACTGCTGTCTTGCTTTTATTATCATTACCTGTTTTA	322	GBEPT1613-14	BOLD:ACP8603	0.9875	Ephemeroptera	Baetidae	Baetis vernus	24	Baetis		6	Baetis vernus	Baetidae	99.07	Ephemeroptera	AY265307
OTU_4	153565	10	CCGTATAAATAATATAAGATTTTGACTTCTTCCCCCCTCACTAAATCTACTTCTAATTAGAGCTCTAGTAGAAAGAGGAACAGGTACAGGCTGAACTGTATACCCGCCACTTTCTAGAAATTTAGCTCATGCAGGAAGATCAGTGGACATCTCCATTTTTTCTCTTCATTTAGCAGGAATTTCCTCCATTTTAGGGGCCATTAATTTTATTTCCACAACCCTCAATATACGAAATAATTTAATAACCCTTGACCGTATCCCCCTATTTGTTTGATCAGTAGCTATCACAGCTCTTCTCCTTCTACTCTCATTACCAGTTTTA	322	FBAQU1169-12	BOLD:AAA5186	1	Trichoptera	Limnephilidae	Chaetopteryx villosa	47	Chaetopteryx villosa		4	Chaetopteryx rugulosa schmidi	Limnephilidae	88.51	Trichoptera	HE858259
OTU_199	94858	10	ACGAATAAATAATATAAGTTTTTGACTTCTACCTCCATCTTTAACATTATTATTAATGAGAAGAATGGTTGAAAGAGGGGCCGGAACAGGTTGAACTGTTTACCCCCCACTTTCTGCGGGTATCGCTCATGGAGGGGCCTCGGTTGACTTAGCAATCTTTAGACTTCATTTAGCGGGAATTTCTTCAATTTTAGGGGCTGTAAATTTTATTACAACTATTATTAACATACGGTCTATTGGGATAACCTTCGACCGAATACCCCTATTTGTCTGATCTGTCGGGATTACGGCCCTTCTACTATTATTATCTCTTCCGGTTAAA	322	BARCO026-14	BOLD:ACP5907	0.9778	Coleoptera	Dytiscidae	Oreodytes sanmarkii	37	Hydroporinae		194	Hoperius planatus	Dytiscidae	85.8	Coleoptera	KJ637869
OTU_15	89406	10	CCGTATAAATAACATAAGATTTTGACTTCTCCCACCCGCACTAAATTTTCTTTTATTCAGAAGAATAGTTGAAAGAGGAACAGGAACAGGATGAACAGTTTATCCCCCCCTATCCAGTAATTTAGCCCATATAGGGTCATCCGTAGATCTTTCAATCTTTTCATTACATTTAGCAGGAGTATCCTCAATTTTAGGAGCAATTAACTTTATTACAACAATAATAAATATACGATCATTGGGAATATCCTATGATCGTATGCCACTCTTCGCATGATCAGTCCTTATTACAGCTGTACTACTACTACTATCACTTCCTGTTTTA	322	TRIFI1043-14	BOLD:ACH0620	1	Trichoptera	Sericostomatidae	Sericostoma personatum	23	Sericostoma personatum		15	Sericostoma personatum	Sericostomatidae	100	Trichoptera	KP455290
OTU_10	63948	10	CCGAATAAATAATATAAGATTTTGATTACTACCCCCCTCACTAAATTTACTCTTAATTAGAGCTTTAGTTGAAAGAGGAACAGGTACGGGTTGAACTGTCTACCCCCCTCTCTCTAGAAATTTAGCCCATGCAGGAAGATCGGTTGATATCTCTATCTTCTCCCTCCATTTAGCTGGAATTTCTTCAATTTTAGGTGCTATTAATTTTATCTCAACAACTCTAAATATACGAAATAATTTAATAACCTTAGATCGAATCCCCCTATTTGTTTGATCTGTAGCTATTACAGCTTTACTTCTTCTTCTCTCTCTTCCTGTACTA	322	GBEPT807-14	BOLD:AAL1918	1	Trichoptera	Limnephilidae	Drusus annulatus	31	Drusus annulatus		10	Phanocelia canadensis	Limnephilidae	89.13	Trichoptera	HM909543
OTU_3	59028	10	TCGGATAAACAACATAAGCTTTTGACTTCTTCCTCCAGCCCTCACCCTATTATTGGCTAGTAGTATAGTTGAAAGAGGGGCCGGAACCGGTTGAACCGTTTACCCTCCTCTTTCAGCGGGAATCGCACATGCTGGGGCTTCTGTAGATCTCGCTATTTTCTCGTTACACTTGGCAGGAGTCTCATCAATCCTAGGAGCAGTAAACTTTATTACCACCACAATTAATATACGAGCTAGTGGGATAACAATAGACCGAATCCCTCTTTTTGTGTGGTCCGTCGTTATTACCGCAGTCCTACTTCTTTTAAGTCTACCAGTTCTT	322	FBAQU049-09	BOLD:AAK5034	1	Ephemeroptera	Leptophlebiidae	Habroleptoides confusa	21	Leptophlebiidae		3	Habroleptoides confusa	NA	96.27	Ephemeroptera	LN734749
OTU_79	57522	2	CTAATAAACAATATAAGATTTTGACTTCTTCCCCCCTCCTTAAATCTTTTGTTAATTAGAGCTTTAGTTGAAAGAGGAACAGGAACTGGATGAACTGTTTATCCCCCCCTTTCCAGAAATCTTGCCCATGCAGGCAGATCTGTTGATATCTCTATTTTCTCACTTCATTTAGCAGGAATCTCCTCTATTTTAGGGGCTATTAATTTTATTTCAACAACACTTAATATACGAAATAACTTAATAACTTTGGATCGAATCCCCCTATTTGTATGATCTGTAGCTATTACAGCTCTTCTTCTTCTTCTCTCTCTCCCAGTTTTA	321	HMKKT045-10	BOLD:AAE3041	1	Trichoptera	Limnephilidae	Halesus radiatus	36	Halesus		79	Halesus sp. BOLD:AAE3042	Limnephilidae	94.36	Trichoptera	JF891250
OTU_12	55715	10	CCGAATAAATAATATAAGTTTTTGATTATTACCCCCAGCATTGACCCTACTATTAGCTTCGAGTATGGTAGAAAGAGGGGCTGGGACAGGATGGACTGTATACCCTCCACTAGCTTCCGGGATAGCTCACGCAGGTGCCTCCGTGGACTTAGCTATTTTTTCATTACACCTAGCTGGAGTTTCCTCGATTTTAGGAGCAGTAAATTTTATTACTACAATCTTTAATATACGAGCTAGCGGGATAACTTTAGACCGTATCCCCCTGTTTGTATGATCAGTCTTACTCACAGCTATCTTACTACTTCTTTCTCTTCCAGTTTTA	322	FBAQU1265-12	BOLD:ACB1851	1	Ephemeroptera	Ephemerellidae	Torleya major	27	Torleya major		12	Holopogon priscus	Asilidae	81.31	Diptera	KT733401
OTU_1	52742	8	TCGTATAAATAATATAAGATTCTGACTATTACCTCCTTCTCTAACCCTGCTCCTGTCTAGGGGGCTAATTGAAAGAGGAGTAGGAACTGGCTGAACAGTATACCCTCCGCTAGCTGCAAGCATTGCACACAGTGGTCCTTCTGTAGATTTAGGAATTTTTTCTTTACACTTAGCTGGGGCTAGTTCTATTTTAGGCTCTGTTAATTTTATCTCAACAGTTATTAATATGCGTGCAGAGGGCATAAGATTTGATAAGGTTCCTTTGTTTGTATGGTCAGTACTTTTAACTACTATTTTACTTCTACTTTCTCTACCTGTGTTA	322	GBEPT1641-14	BOLD:AAA1971	1	Isopoda	Asellidae	Asellus aquaticus	49	Asellus aquaticus		1	Asellus aquaticus	Asellidae	100	Isopoda	DQ144834
OTU_21	36942	10	TCGAATAAATAATATAAGTTTTTGAATACTTCCCCCTTCATTAACCCTTCTATTAGCTAGTAGTATAGTTGAAAATGGAGCTGGAACTGGTTGAACAGTTTACCCACCCCTATCTTCAGGAATTGCCCATGCTGGAGCATCAGTTGATTTAGCAATTTTTTCTCTTCATTTAGCTGGGATTTCTTCAATTTTAGGAGCAGTAAATTTTATTACAACAGTAATTAATATACGAGCAAATGGAATTTCATTAGATCGTATACCTTTATTTGTGTGATCAGTAGTAATTACTGCGGTTCTTTTACTTCTTTCTCTTCCTGTCTTA	322	EBPTY011-15	BOLD:AAN8947	1	Diptera	Ptychopteridae	Ptychoptera paludosa	30	Ptychoptera		21	Ptychoptera sp. BOLD:AAG1499	Ptychopteridae	89.1	Diptera	KM569868
OTU_20	35616	10	CCGAATGAACAATATGAGTTTCTGGTTACTCCCTCCTGCTTTAACTTTATTACTAGCTAGCAGCATGGTCGAAAGAGGGGCAGGAACTGGCTGAACAGTTTATCCCCCTCTAGCCTCCGGAATTGCACATGCGGGAGGTTCCGTAGATTTAGCAATTTTTTCTTTACACCTCGCAGGTGTCTCATCCATTTTAGGGGCCGTAAATTTTATTACCACTACAATTAATATACGAGCCAGTGGAATAACAATAGACCGAATCCCTCTTTTTGTTTGATCAGTTTTAATTACTGCTATTTTATTACTCCTATCCCTACCTGTTTTA	322	FBAQU045-09	BOLD:AAL0654	1	Ephemeroptera	Ephemerellidae	Ephemerella mucronata	28	Ephemerella mucronata		20	Ephemerella mucronata	Ephemerellidae	92.86	Ephemeroptera	JN299127
OTU_31	31624	2	TCGAATAAATAATATAAGTTTTTGACTTTTACCTCCTTCACTAACTCTTCTTCTTGCTAGTTCTATTGTTGAAAACGGGGCTGGTACAGGTTGAACTGTTTATCCCCCTCTTTCTTCTGGTATTGCTCATGCTGGAGCATCAGTTGATTTAGCGATTTTTTCTTTACATCTAGCTGGAATTTCTTCTATTTTAGGGGCTGTAAATTTTATTACCACAGTAATTAATATACGATCTAGAGGGATTACTTTAGATCGAATACCTTTATTTGTCTGATCTGTTGTTATTACAGCTATTCTTCTTTTATTATCTTTACCTGTATTA	322	MIDGE957-12	BOLD:ACC9871	1	Diptera	Chironomidae	Diamesa permacra	17	Chironomidae		31	Diamesa latitarsis	Chironomidae	90.97	Diptera	JF764767
OTU_5	27308	10	TCGAATAAATAATATAAGATTTTGATTTCTCCCCCCTTCATTATTTTTTTTAATTTTTGGAATGCTAATAGATAACGGAGCTGGTACTGGTTGAACCGTCTACCCTCCCCTATCTGCAAATATTTCCCATATAGGAAAGGCCGTAGATTTAACTATTTTTTCCCTTCATATAGCAGGAATTTCATCAATTTTAGGGGCTGTCAATTTTATTACTACTATTATTAATATACGATGTACATATATAACTATAGATCGGATACCTTTATTTGTATGATCAGTTTTTATTACAGCTATTTTACTTCTTTTATCATTACCCGTATTA	322	AILG094-10	BOLD:AAC8183	1	Trichoptera	Philopotamidae	Philopotamus montanus	11	Philopotamidae		5	Philopotamus montanus	Philopotamidae	89.69	Trichoptera	KM225321
OTU_11	26117	9	ACGAATAAATAATATAAGCTTCTGACTTTTACCGCCTTCCTTAACTTTATTACTAGCTAGTAGTATAGTAGAAAATGGAGCAGGTACTGGTTGAACAGTTTACCCTCCCCTAGCAGCTGGGATTGCACATGCTGGTGCTTCCGTAGATCTTGCAATTTTTTCTTTACATCTGGCGGGGGTGTCTTCAATTTTGGGGGCAGTAAATTTTATTACCACAGTAATTAATATGCGCTCAAATGGAATAACATTAGACCGTATACCTCTCTTCGTCTGAGCCGTAGTTATCACAGCCTTATTACTACTCTTATCATTACCTGTTTTA	322	FBAQU1314-12	BOLD:AAK8665	1	Plecoptera	Leuctridae	Leuctra nigra	25	Leuctra		11	Protonemura nimborella	Nemouridae	86.83	Plecoptera	JQ736346
OTU_29	24688	10	CCGAATGAATAATATGAGATTTTGACTCCTACCCCCCTCTTTAAATTTACTTCTAATCAGAGCTTTAGTAGAAAGAGGAACAGGGACAGGGTGAACTGTATACCCGCCTCTTTCTAGAAATTTAGCCCATGCAGGAAGTTCAGTTGACATCTCCATTTTTTCTCTTCATTTAGCTGGAATTTCTTCAATTTTGGGTGCCATTAACTTCATCTCAACTACCCTAAATATACGGAATAATTTAATAACTCTAGATCGAATCCCCCTATTTGTTTGATCAGTAGCTATTACAGCTTTATTATTACTCCTATCTCTACCTGTATTA	322	GBEPT595-14	BOLD:AAC6968	1	Trichoptera	Limnephilidae	Anomalopterygella chauviniana	26	Anomalopterygella chauvinia		29	Phanocelia canadensis	Limnephilidae	86.02	Trichoptera	JX682458
OTU_39	24562	7	TCGAATGAATAATATAAGATTTTGACTCTTACCTCCGGCCTTAACTCTACTTCTCGCTAGAAGCATAGTAGAAAGAGGAGCGGGAACGGGTTGAACAGTTTACCCCCCACTTTCTGCTGGAATTGCCCATGCTGGGGCTTCTGTTGACTTAGCAATTTTTTCTTTACATCTAGCTGGTGTTTCTTCTATTTTAGGTGCCGTGAATTTTATTACTACGACTATTAACATACGATCAAGAGGAATAACTATAGACCGGATTCCTTTATTTGTCTGGTCTGTCCTTATTACTGCAATTCTACTTCTCTTATCACTCCCTGTATTG	322	GBA8194-12	BOLD:ACB4789	0.9969	Ephemeroptera	Heptageniidae	Rhithrogena sp. 10 LV-2010	18	Rhithrogena		39	Rhithrogena sp. 10 LV-2010	Heptageniidae	99.69	Ephemeroptera	HM481021
OTU_19	23718	7	ACGAATAAATAATATAAGTTTTTGACTCTTACCACCTTCTTTAACTCTTTTATTAGCAAGTAGATTAGTAGAAAATGGAGCTGGTACAGGTTGAACTGTTTACCCCCCACTTTCAGCAGGAATTGCCCATGCTGGATCTTCTGTAGACCTTGCAATTTTCTCCCTCCATTTGGCTGGAGTTTCTTCAATTTTAGGAGCTGTAAACTTTATCACAACTGTAATCAATATGCGTTCAGCAGGTATAACCTTAGACCGAATACCGTTATTTGTTTGAGCTGTAGTAATTACAGCTTTATTATTACTATTATCTTTACCAGTTTTA	322	FBAQU191-09	BOLD:AAF0555	1	Plecoptera	Nemouridae	Nemurella pictetii	29	Nemouridae		19	Nemurella pictetii	Nemouridae	97.83	Plecoptera	KF492804
OTU_35	23225	10	ACGAATAAATAATATAAGATTCTGAATACTACCACCGTCTCTTACTCTTCTACTAGCAAGCAGTATTGTTGAAAACGGAGCTGGTACGGGTTGAACTGTTTACCCCCCCTTATCTAGAGCTATCGCTCATGCGGGAGCTTCGGTGGATTTAGCTATTTTTTCCTTACATTTAGCGGGTATTTCTTCTATTTTAGGGGCCGTAAATTTTATTACCACTGTTATTAATATACGAACAACAGGAATTACCTTAGACCGAATACCCCTTTTCGTGTGATCCGTAGTTATTACAGCGGTACTTCTTCTTCTCTCTCTTCCGGTATTG	322	NA	NA	NA	NA	NA	NA	4	Blephariceridae		35	Rhamphomyia compta	Empididae	86.21	Diptera	KP264877
OTU_13	20324	5	TCGAATAAATAATATAAGATTTTGAATACTCCCCCCATCTTTATCCTTACTTTTAGTTAGAAGCTTAGTAGAAAATGGGGCAGGAACTGGATGAACAGTTTACCCACCTTTATCTGCTAATGTCTCTCACGCAGGGGCGTCTGTTGATTTAGCCATTTTTTCTCTTCATTTAGCGGGGATCTCTTCAATTTTAGGGGCTGTAAATTTTATTACTACAATTATTAATATGCGATCAAATGGGATTACATTTGATCGTATACCCCTATTTGTTTGATCTGTGCTAATTACTGCTATTCTTCTCCTTTTATCCCTCCCTGTTTTA	322	TRDCE246-15	BOLD:ACS1169	0.9813	Diptera	Ceratopogonidae	Palpomyia flavipes	41	Ceratopogonidae		13	Culicoides sp. C12007	Ceratopogonidae	86.92	Diptera	KF966599
OTU_17	19237	10	CGTATAAATAATATAAGATTCTGGCTTTTACCCCCCTCTTTAACTCTTCTTCTTTCAAGAAGAATTGTTGAAAATGGAGCCGGAACAGGATGAACAGTGTATCCCCCCCTTTCTAGAGCAATTGCTCATGCAGGAGCATCAGTAGACTTAGCAATTTTTAGTCTTCATTTAGCTGGTGTATCCTCAATTTTAGGGGCTGTTAATTTTATTACCACAGTAATTAATATACGAGCAAGAGGAATAACTCTTGATCGTATACCTTTATTTGTTTGATCAGTTGTTATTACTGCTATTTTATTACTTTTATCTTTACCTGTTTTA	321	FBNE137-13	BOLD:ACF6254	0.9969	Megaloptera	Sialidae	Sialis fuliginosa	48	Sialis		17	Sialis fuliginosa	Sialidae	99.69	Megaloptera	KJ592429
OTU_16	18777	10	CCGAATAAATAATATAAGATTTTGACTATTACCCCCTTCATTAACATTATTACTAGTTAGTAGTATAGTTGATGCAGGAGCCGGAACAGGTTGAACAGTATACCCACCATTATCTAGAAATATTGCCCATAACGGAGCATCAGTAGACTTAGCTATTTTTTCACTACATCTAGCTGGAGTATCATCAATTTTAGGTGCAGTAAATTTTATCTCAACTATTATTAATATACGAACTGCTGGTATAACCAGAGAAAAAATTCCCCTATTTGTATGATCAGTAGGAATTACAGCCCTATTATTACTTCTTTCCCTTCCAGTTCTT	322	EUBUG525-11	BOLD:AAN0455	1	Hemiptera	Veliidae	Velia caprai	34	Gerroidea		16	Velia caprai	Veliidae	100	Hemiptera	KM021742
OTU_44	17638	6	CGATTAAATAATATAAGATTCTGATTACTCCCTCCCTCAATTACCTTATTAATTATAGGGGGGTTAGTAGAAAGAGGGGCCGGAACTGGCTGAACTGTTTATCCCCCCCTATCTTCAACTATTGCTCATATTGGGGGATCTGTAGACTTAAGAATTTTTTCACTGCATTTAGCGGGAATCTCCTCTATTTTAGGGGCTGTCAATTTTATTTCAACAATAATTAATATACGATCTAATGGAATAAGAGTTGAAAAAATACCCCTTTTCGTTTGATCAGTATTAATTACAGCTGTGTTATTACTTTTATCTTTACCCGTATTA	321	HMKKT188-10	BOLD:ACE9671	1	Trichoptera	Glossosomatidae	Agapetus delicatulus	35	Glossosomatidae		44	Agapetus sp. CJGsp IQ1	Glossosomatidae	85.67	Trichoptera	GU667745
OTU_27	17340	3	CGAATAAACAATATAAGATTTTGACTCCTTCCCCCCTCCTTAAATCTTTTATTAATTAGAGCTTTAGTTGAAAGAGGAACAGGAACTGGATGAACTGTTTACCCCCCCCTTTCCAGAAATCTTGCCCATGCAGGCAGATCTGTTGATATCTCTATTTTTTCACTTCATTTAGCGGGAATCTCCTCTATTTTAGGAGCTATTAATTTTATTTCAACTACACTTAACATACGAAATAACTTAATAACTTTAGATCGAATCCCCCTATTTGTATGATCTGTAGCTATTACAGCTCTTCTTCTTCTTCTCTCTCTCCCAGTTTTA	321	BARCO091-14	BOLD:AAF7718	1	Trichoptera	Limnephilidae	Halesus radiatus	36	Halesus		27	Halesus sp. BOLD:AAE3042	Limnephilidae	94.39	Trichoptera	JF891250
OTU_36	14778	10	TCGAATGAATAATATAAGTTTTTGACTACTACCCCCTTCATTAACACTTTTGTTAGCCAGAAGACTAGTAGAAAATGGGGCCGGAACAGGATGAACAGTTTATCCCCCCCTATCCTCAGGAATTGCTCATGCCGGAGCTTCCGTAGACTTAGCTATTTTTTCTCTTCATTTAGCGGGGATCTCATCTATTTTAGGAGCGGTAAATTTTATTACCACAGTTATTAATATACGATCATCGGGGATTACATTTGATCGAATACCTCTATTTGTTTGAGCGGTTGTTATTACAGCTATTTTATTATTATTATCATTACCTGTTTTA	322	EUTIP077-09	BOLD:AAC0125	1	Diptera	Pediciidae	Pedicia littoralis	42	Limoniidae		36	Lamprempis sp. 7 BKC-2015	Empididae	88.2	Diptera	KP264840
OTU_41	14588	6	TCGTATGAATAATATAAGATTTTGATTATTACCACCAGCTTTAACTCTCCTTTTATCTAGTAGTATAGTTGAAAGTGGGGCAGGTACTGGTTGGACTGTTTACCCTCCTTTATCTGCCGGAATTGCACACGCAGGTGCTTCCGTGGATCTTGCAATCTTTTCACTTCATCTTGCAGGGGTTTCGTCAATCTTAGGTGCAGTAAATTTTATTACCACAACTATTAATATACGATCGAGTGGGATAACTATAGACCGTATCCCTTTATTTGTTTGATCGGTTTTAATTACAGCCATTTTATTACTTCTGTCTCTACCTGTCTTA	322	FBAQU807-10	BOLD:AAM3365	1	Ephemeroptera	Heptageniidae	Ecdyonurus venosus	19	Ecdyonurus		41	Ecdyonurus venosus	Heptageniidae	98.76	Ephemeroptera	HM480848
OTU_47	13985	10	TCGGATAAACAACAAAAGCTTTTGGCTTCTTCCCCCAGCCCTCACCCTATTATTGGCTAGTGGTATAGTTGAAAGAGGGGCCGGAACCGGTTGAACCGTTTACCCTCCTCTTTCAGCGAGAATCGCACATGCTGGGGCTTCTGTAGATCTCGCTATTTTCTCGTTACACTTGGCAGGAGTCTCGTCAATCCTGGGAGCAGTAAACTTTATTACAACCACAATTAATATACGAGCTAGTGGTATAACAATAGACCGCATCCCTCTTTTTGTGTGGTCCGTAGTTATTACCGCAGTCCTACTTCTATTAAGTCTGCCGGTTCTT	322	FBAQU1386-13	BOLD:AAM2064	1	Ephemeroptera	Leptophlebiidae	Habroleptoides confusa	21	Leptophlebiidae		47	Habroleptoides confusa	NA	96.58	Ephemeroptera	LN734749
OTU_32	12379	10	CCGAATGAATAATATAAGTTTTTGACTGTTGCCCCCTTCTTTAACTTTATTATTGGCAAGTAGCTTAGTTGAAAATGGTGCCGGGACTGGTTGGACGGTTTACCCCCCGCTCTCAGCCGGAATCGCACATGCCGGCGCTTCAGTGGATATAGCAATTTTTTCCCTCCATTTAGCCGGAGTTTCTTCGATTCTTGGGGCCGTTAATTTTATTACAACGGTCATTAATATACGATCAAGAGGAATAACCCTAGATCGAATACCTCTATTCGTTTGAGCTGTAGCAATCACCGCTCTCTTATTACTTCTTTCCCTCCCCGTTCTA	322	GBEPT308-14	BOLD:ACL6568	1	Plecoptera	Perlodidae	Isoperla goertzi	45	Isoperla		32	Perlodes intricatus	Perlodidae	87.54	Plecoptera	JQ736354
OTU_63	12182	2	GCGAATAAACAATATAAGATTTTGACTTTTACCCCCTTCCCTAACACTTCTGCTTATAAGTAGTATAGTAGAAAGAGGGGTAGGAACAGGATGAACGGTATACCCACCGTTGGCAGGTATCTCAGCTCACGGGGGCGGAGCTGTAGACTTGGCTATTTTCTCGTTACATCTAGCAGGAGCCTCCTCTATTCTAGGTGCCATTAATTTTATCTCTACTGTAATTAATATACGTAGACCGGGTATATCTATAGACCAAACACCTCTTTTTGTTTGGTCTGTCTTTATCACAGCTATCTTACTCCTCTTATCTTTACCTGTTTTA	322	NA	NA	NA	NA	NA	NA	8	Gammarus		63	Gammarus pulex	Gammaridae	100	Amphipoda	KT075234
OTU_18	9605	10	TCGAATAAACAATATAAGTTTTTGAATACTTCCCCCCTCTCTTACACTTCTATTAGCTAGCAGTATAGTAGAAAATGGGGCTGGAACAGGTTGAACCGTTTACCCCCCACTTTCAGCGGGTATTGCCCATACAGGGGCATCAGTAGACCTTGCAATTTTTTCACTTCATTTAGCGGGAATTTCTTCAATTTTAGGAGCAGTAAATTTTATTACTACAGTTATTAATATACGATCAAGAGGAATTACTTTAGATCGTATACCCTTATTTGTATGATCAGTTGTAATTACTGCAGTTTTATTATTACTTTCATTGCCTGTATTA	322	EUTIP380-11	BOLD:AAF8332	1	Diptera	Tipulidae	Tipula fulvipennis	32	Tipulidae		18	Tipula abdominalis	Tipulidae	90.37	Diptera	KM571236
OTU_42	9026	5	TCGAATAAATAATATAAGTTTTTGATTATTACCTCCATCATTAAATTTTTTATTACTAAGTAGAATAATTGAAAATGGAGCAGGAACAGGATGAACAGTTTATCCTCCTTTATCTAGAAATATTGCCCATGCTGGAGCTTCTGTAGACCTAACTATTTTTTCTTTACATTTAGCAGGAATTTCATCTATTTTAGGAGCTGTTAATTTTATTTCTACTATTATAAATATACGATCATCATTAATAACCCTTGACCGAATTCCTTTATTTGTTTGATCAGTTATAATTACTGCTATTCTTCTTTTACTTTCTTTACCTGTTTTA	322	DRCAD574-10	BOLD:AAB5624	1	Trichoptera	Odontoceridae	Odontocerum albicorne	39	Odontocerum albicorne		42	Odontocerum cf. albicorne-Spain	Odontoceridae	97.52	Trichoptera	AF436534
OTU_24	8592	10	TCGGTTAAATAACATAAGCTTTTGGTTATTACCTCCTTCTTTAATATTACTTTTATCTAGCAGAATTGTAGAAAGAGGGGCAGGAACTGGATGAACAGTTTATCCTCCTCTTGCTGGAGCAATCGCTCATGCCGGAGCTTCTGTAGATTTAACTATTTTTTCTTTACATTTAGCTGGAGTCTCTTCAATTCTTGGGGCTATTAATTTCATTACTACAACTATTAATATAAAGTCTCCTGGTATAAAATTAGATCAAATACCTTTATTTGTTTGAGCAGTTGCTATTACTGCCGTATTATTATTATTATCATTACCAGTTTTA	322	FBAQU531-10	BOLD:AAJ5773	1	Odonata	Cordulegastridae	Cordulegaster boltonii	46	Cordulegaster boltonii		24	Cordulegaster boltonii boltonii	Cordulegastridae	100	Odonata	KF584959
OTU_28	7277	7	TCGGATAAATAATATAAGATTTTGATTTTTACCCCCCTCATTAAATTTTTTATTAATTAGATCTTTTATTGAGAGAGGAACCGGTACAGGATGAACTGTATACCCGCCCTTATCCAGAAATTTAGCTCATGCCGGAAGATCGGTAGATATCTCTATTTTTTCTTTACATTTAGCTGGAATTTCTTCTATTTTAGGGGCTATTAATTTTATTTCAACCACCCTAAACATACGAAGAAAATTAATTTCTCTAGACCGAATTCCCCTATTTGTTTGATCAGTTGCTATTACTGCACTTCTTTTATTATTATCTCTTCCCGTATTA	322	FBAQU1383-13	BOLD:ABY8958	1	Trichoptera	Goeridae	Silo pallipes	15	Silo		28	Silo rufescens	Goeridae	87.58	Trichoptera	KC559556
OTU_37	6630	10	TCGAATAAACAACATAAGATTTTGACTTCTTCCCCCCTCACTATCTCTCTTATTAATAAGAAGACTTGTAGAAAGAGGAGTTGGGACAGGATGAACTGTTTACCCCCCACTGTCAGCTAATATTGCCCACAGAGGATCTTCTGTAGATCTGGCAATTTTTAGTCTCCATTTAGCCGGAATTTCCTCGATTCTTGGAGCAGTTAATTTCATTACAACTGTTATTAATATACGATCTCCAGGAATAACTTTTGACCGAATACCTTTATTTGTTTGATCAGTTGCTATTACTGCCCTCCTACTTCTCCTATCCCTCCCGGTTCTA	322	COLFF510-13	BOLD:AAE6436	1	Coleoptera	Elmidae	Limnius volckmari	38	Limnius		37	Limnius volckmari	Elmidae	100	Coleoptera	KJ962414
OTU_72	6136	1	ACGAATAAACAATATAAGTTTTTGATTACTACCTCCTTCCTTAACCCTCCTTTTAGCAAGTAGTTTAGTGGAAAATGGAGCTGGAACCGGATGAACAGTTTACCCACCCCTTTCAGCAGGTATTGCCCATGCAGGCTCTTCTGTAGACATGGCAATTTTCTCTCTACATTTAGCAGGAGTCTCCTCAATTTTAGGGGCAGTAAATTTTATTACTACTGTAATTAATATACGATCTTCGGGGATATCTTTAGACCGTATACCATTATTTGTTTGAGCGGTGGCAATCACAGCTTTATTACTTTTATTATCATTACCTGTATTA	322	FBAQU1319-12	BOLD:AAP9565	1	Plecoptera	Nemouridae	Nemoura flexuosa	29	Nemouridae		72	Nemoura flexuosa	Nemouridae	99.38	Plecoptera	JX905856
OTU_46	5705	10	GCGTATAAATAATATAAGATTTTGACTACTTCCTCCTGCTTTAACACTTCTTTTAGCTAGTAGAATAGTAGAAAGAGGAGCAGGAACAGGTTGAACTGTGTACCCTCCTTTAGCAGCAGGAATCGCCCACGCAGGAGCTTCAGTTGACTTAGCTATTTTTTCTTTACATTTAGCCGGAGTATCCTCAATTTTAGGGGCAGTAAATTTTATTACTACAACTATTAATATACGTACTAGAGGAATAACAATAGACCGTATTCCTTTATTTGTTTGATCAGTAGTAATTACTGCAATTTTATTACTTCTATCCTTACCTGTTCTT	322	GBEPT1356-14	BOLD:ACO8667	1	Ephemeroptera	Ephemeridae	Ephemera danica	16	Ephemeridae		46	Ephemera danica	Ephemeridae	99.69	Ephemeroptera	JX571926
OTU_69	5652	3	ACGAATAAATAATATAAGATTTTGACTTTTACCCCCTTCATTAACCTTACTTTTAATAAGAAGAATAGTTGAAAAAGGTGCAGGAACAGGATGAACTGTATATCCACCTTTATCATCTGGAATTGCCCATGGAGGAGCTTCTGTAGATTTAGCTATTTTTAGATTACATTTAGCTGGAATTTCTTCTATTCTAGGGGCAGTAAATTTTATTACAACAATTATTAATATACGATCTGTAGGTATAACTTTTGATCGAATACCATTATTCGTATGATCCGTAGGAATTACTGCACTATTATTATTACTATCATTACCAGTTTTA	322	GBCOU5646-14	BOLD:ACP5488	1	Coleoptera	Dytiscidae	Agabus guttatus	33	Agabus		69	Agabus picotae	Dytiscidae	95.96	Coleoptera	HF947928
OTU_68	4955	7	CCGAATGAATAATATAAGATTTTGATTGCTCCCCCCCTCCCTCACACTTCTTCTCGCCAGAAGTTTAGTTGAAAATGGGGCGGGGACCGGTTGGACAGTTTACCCCCCGCTCTCTGCGGGGATTGCTCATGCAGGAGCCTCAGTTGATATGGCAATTTTCTCGCTGCACCTAGCCGGTGTATCATCTATTCTTGGCGCTGTAAACTTTATTACCACTGTAATTAATATACGATCAGCCGGGATAACCCTTGATCGTATGCCCCTATTCGTTTGAGCTGTGGCAATTACCGCCCTACTCCTACTTCTCTCCCTCCCAGTCCTA	322	GBA20108-14	BOLD:ACO6186	1	Plecoptera	Perlidae	Dinocras cephalotes	13	Perlidae		68	Dinocras cephalotes	Perlidae	100	Plecoptera	KF410939
OTU_50	4680	10	TCGAATAAACAATATAAGATTTTGACTTCTTCCCCCCTCTCTTACCCTTTTACTAACAAGATCAATGGTTGAAAGAGGAGCAGGAACTGGGTGAACGGTTTACCCACCTTTATCTTCTACCATTGCCCACAGAGGAGCATCAGTTGATTTAGCAATCTTTAGCCTTCACTTGGCAGGAATTTCTTCAATTTTAGGGGCAGTTAACTTCATTTCTACAGTAATTAATATACGATCCTACGGAATAACATTCGATCGAATACCTCTTTTTGTATGAGCTGTAGCAATTACTGCTCTATTACTTTTACTATCCCTACCCGTTCTG	322	FBCOG1080-12	BOLD:AAN1347	0.9906	Coleoptera	Scirtidae	Elodes minuta	3	Scirtidae		50	Elodes minuta	Scirtidae	98.45	Coleoptera	KM441541
OTU_83	4451	1	ACGACTTAACAACCTAAGATTTTGATTACTACCACCTTCTTTAACTTTATTAGTAGCATCGGCTGCAGTAGAAAAAGGAGCCGGCACAGGATGAACAGTTTATCCACCTCTATCAAGAAATTTAGCTCATGCTGGACCCTCAGTAGACCTGGCAATCTTCTCACTCCATCTAGCAGGAGCCTCCTCCATTTTAGGAGCCATTAACTTTATTACGACTGTAATTAATATACGATGAAATGGACTACGACTTGAACGAGTTCCATTATTTGTATGAGCAGTAACAATTACAGTAGTTCTATTACTATTATCATTACCAGTACTA	322	GBAN5837-14	BOLD:ACP9936	1	Lumbriculida	Lumbriculidae	Stylodrilus heringianus	53	Others		83	Stylodrilus heringianus	Lumbriculidae	100	Lumbriculida	LN810274
OTU_55	4302	8	ACGTATAAATAATATAAGATTTTGATTATTACCTCCATCATTAAATTTATTAATTCTTAGATCATTTATTGAGAGAGGAACAGGAACAGGATGAACAGTTTACCCCCCTCTTTCCAGAAATTTAGCTCATTCAGGAAGATCAGTAGATATTTCAATTTTTTCTTTACATTTAGCAGGAATTTCTTCAATTTTAGGAGCTATTAATTTTATTTCAACAGTATTAAATATACGAAATAAATTAATTTACCTAGATCGTATACCTTTATTTGTATGATCAGTAGCTATTACAGCTCTTCTTTTACTACTCTCTTTACCTGTTTTA	322	HMKKT657-10	BOLD:AAF7946	1	Trichoptera	Thremmatidae	Thremma gallicum	50	Thremma gallicum		55	Thremma gallicum	Uenoidae	100	Trichoptera	KP283366
OTU_61	3867	10	CCGGATAAACAACATAAGCTTTTGGCTTCTTCCCCCAGCCCTCACTCTATTATTGGCTAGTAGTATAGTTGAAAGAGGGGCCGGAACTGGTTGAACCGTTTACCCTCCTCTTTCAGCGGGAATCGCACATGCCGGGGCTTCTGTCGATCTCGCTATTTTCTCGTTACACTTAGCAGGAGTATCATCAATCCTGGGAGCAGTAAACTTTATTACCACCACAATTAATATACGAGCTAGTGGTATAACAATAGACCGCATCCCTCTTTTTGTGTGGTCCGTCGTTATTACCGCAGTCCTACTTCTTTTAAGTCTTCCGGTTCTT	322	FBAQU1341-13	BOLD:ACF7718	0.9907	Ephemeroptera	Leptophlebiidae	Habroleptoides confusa	21	Leptophlebiidae		61	Habroleptoides confusa	NA	97.2	Ephemeroptera	LN734749
OTU_38	3607	10	TCGAATAAATAATATAAGATTTTGACTTCTCCCCCCCTCCCTTACTTTACTTACAATAAGAATAATTGTTGAAAATGGAGCAGGTACAGGATGAACAGTATATCCCCCTTTATCTTCTAATATTGGACATAATGGAAGATCGGTAGATTTAACTATTTTTTCCCTCCATTTAGCTGGAGTATCATCAATTTTAGGGGCAATCAATTTTATTACAACAGTAATTAATATACGATCTAAGGGAATATCTATAGATCAAATACCTTTATTTGTATGATCTGTAGCAATTACAGCTCTTCTTCTTTTATTATCACTTCCAGTTTTA	322	BARCO059-14	BOLD:ACF3931	1	Trichoptera	Rhyacophilidae	Rhyacophila nubila	2	Rhyacophila		38	Rhyacophila sp. CJGsp IQ1	Rhyacophilidae	98.45	Trichoptera	GU667683
OTU_86	3501	3	TCGAATAAATAATATAAGATTTTGACTCCTTCCTCCTTCTCTAACATTATTATTAGCTAGCAGTATAGTAGAAGCAGGGGCCGGGACAGGCTGAACAGTTTACCCTCCCTTGTCTTCTGGAATTGCCCATGCAGGAGCTTCAGTTGATTTAGCTATTTTTTCTCTTCACCTAGCCGGAATTTCTTCTATTCTAGGAGCTGTAAATTTTATTACTACTATTATCAATATACGATCTAATGGAATTACCTTTGATCGAATGCCACTATTTGTATGATCAGTTGTTATTACTGCAATTTTATTGTTATTGTCATTACCAGTTTTA	322	ACB411-06	BOLD:AAB8624	0.9969	Diptera	Simuliidae	Simulium vernum	7	Simuliidae		86	Simulium vernum	Simuliidae	99.69	Diptera	GU072979
OTU_52	3347	10	ACGAATAAATAATATAAGATTTTGATTACTTCCTCCTTCAATTTTTTTTTTAATTTCTAGAATATTTATAGATAATAGAGTAGGAACAGGATGAACTGTTTATCCACCACTATCAAATAATTTATTTCATTCAGGAAAAGCAGTAGATATTTCAATTTTTTCATTACATTTAGCAGGTATTTCATCTATTTTAGGAGCAATCAATTTCATTTCTACAATTATAAATATAAAAATAAAAAATATTCCTATAAGAATAATTCCCTTATTTGTTTGATCTATTAAAATTACAGCAATTTTATTATTATTATCTCTCCCAGTTTTA	322	ESCAD053-10	BOLD:AAE2651	1	Trichoptera	Polycentropodidae	Plectrocnemia conspersa	12	Polycentropodidae		52	Plectrocnemia conspersa	Polycentropodidae	100	Trichoptera	JQ239784
OTU_43	3092	9	TCGAATAAACAATATAAGATTTTGGCTTCTTCCTCCCTCTCTTACCCTTTTACTAACAAGATCAATGGTTGAAAGAGGAGCAGGAACTGGGTGAACGGTTTACCCACCTTTATCTTCCACCATTGCCCACAGAGGGGCATCAGTTGATTTAGCAATCTTTAGCCTTCACTTGGCGGGAATTTCTTCAATTTTAGGGGCAGTTAACTTCATTTCTACAGTAATTAATATACGATCCCACGGAATAACATTTGACCGAATACCTCTTTTTGTATGAGCTGTAGCAATTACTGCTCTATTACTTCTCCTATCCTTGCCCGTTCTG	322	COLFE936-13	BOLD:ACG0990	0.9969	Coleoptera	Scirtidae	Elodes minuta	3	Scirtidae		43	Elodes minuta	Scirtidae	99.69	Coleoptera	KJ963479
OTU_80	2437	7	TCGAATAAACAATATAAGTTTTTGACTCTTGCCACCTTCTTTAACTTTATTAGTGTCAAGTAGAGTAGTAGATGTAGGAGCAGGGACTGGGTGAACTGTTTACCCTCCCCTAGCTGCTAATATCGCCCACGGAGGTTCTTCAGTAGACTTCGCTATTTTTTCTTTACATTTGGCTGGGGTTTCATCAATTTTAGGGGCAGTAAATTTTATTACAACTGTGGTTAACATACGGAGTCCGGGCATGACCCTAGATCGAATGCCCTTATTTGTGTGGTCAGTGGTGATTACTGCTATCTTGCTTTTATTGTCACTACCTGTTTTA	322	FBAQU1352-13	BOLD:ACF8572	0.9782	Ephemeroptera	Baetidae	Baetis vernus	24	Baetis		80	Baetis vernus	Baetidae	97.83	Ephemeroptera	AY265307
OTU_59	1840	10	ACGAATAAATAACATAAGCTTCTGACTATTACCGCCAGCATTAATTCTTTTATTAACAAGATCTTTCACATCTATAGGAGCAGGAACTGGGTGGACAGTATATCCCCCACTATCTAGAAATTTAGCACACGCAGGACCTTCTGTAGATTTAACTATTTTTTCTTTACATCTAGCAGGAATTTCATCAATCCTAGGAGCAATTAATTTTATAGCAACTATTTTAAACATAAAACCTACTTATATAAAAATAGAACAGATTCCTTTGTTTGTATGATCAATTTTTATTACCACAGTTTTGTTACTACTATCTTTACCTGTTTTA	322	GBCH4413-10	BOLD:AAN0076	0.8505	Trombidiformes	Sperchontidae	Sperchon violaceus	9	Hydrachnidiae		59	Sperchon violaceus	Sperchontidae	85.05	NA	GQ864400
OTU_209	1767	7	CACGAATAAATAATATAAGTTTTTGACTCTTCCCGCCTTCTTTAACTCTTTTATTAGCAAGTAGATTAGTAGAAAATGGAGCTGGTACAGGTTGAACTGTTTACCCTCCACTTTCAGTGGGAATTGCCCATGCTGGGTCTTCTGTAGACCTTGCCATTTTCTCCCTCCATTTGGCTGGAGTTTCTTCAATTTTAGGAGCTGTAAACTTTATCACAACTGTAATCAATATACGTTCAGCAGGTATAACCTTAGACCGAATACCTTTATTTGTTTGAGCCGTAGTAATTACAGCTTTATTATTACTATTATCTTTACCAGTTTTA	323	GBEPT1859-14	BOLD:AAF0555	0.9907	Plecoptera	Nemouridae	Nemurella pictetii	29	Nemouridae		200	Nemurella pictetii	Nemouridae	95.98	Plecoptera	KF492804
OTU_95	1334	2	TCGAATAAATAATATAAGTTTTTGGTTATTACCCCCTTCATTAACTTTATTGTTATCTAGCTCTATTGTAGAAAACGGAGCTGGGACTGGTTGAACAGTTTACCCCCCTTTGTCTTCTGGGATTGCACATGCAGGAGCTTCAGTTGACTTAGCTATTTTTTCTTTACATTTAGCTGGTATTTCTTCTATTTTAGGGGCAGTAAATTTTATTACGACTGTAATTAATATACGATCTAATGGTATCACTTTAGATCGAATACCTTTATTCGTTTGATCAGTAATTATTACTGCTGTCTTATTATTATTATCTTTACCTGTGTTA	322	FBCHI402-15	BOLD:ACP2182	1	Diptera	Chironomidae	NA	17	Chironomidae		95	Orthocladius sp. 'yugashimaeusis'	Chironomidae	90.68	Diptera	JN887071
OTU_182	1334	10	GCGAATAAATAATATAAGTTTTTGACTTCTACCTCCATCTTTAACCTTATTATTAATGAGAAGAATGGTTGAAAGAGGAGCCGGAACAGGTTGAACTGTTTACCCCCCACTTTCTGCGGGTATCGCTCATGGGGGGGCCTCGGTTGACTTAGCAATCTTTAGACTTCATTTAGCGGGAATTTCTTCAATTTTAGGGGCTGTAATTTTATTACAACTATTATTAACATACGATCTATTGGGATAACCTTCGACCGAATACCCCTATTTGTTTGATCTGTCGGGATTACGGCCCTTCTACTATTATTATCTCTTCCGGTTCTA	321	BARCO026-14	BOLD:ACP5907	0.9811	Coleoptera	Dytiscidae	Oreodytes sanmarkii	37	Hydroporinae		177	Hoperius planatus	Dytiscidae	85.49	Coleoptera	KJ637869
OTU_85	1226	6	CGTATAAATAATATAAGATTCTGATTATTACCTCCTTCTCTGACTCTACTCCTATCAAGAGGGTTAATTGAAAGAGGGGTGGGAACCGGTTGAACAGTATACCCTCCGCTAGCTGCAAGTATTGCACACAGTGGTCCTTCTGTAGATTTAGGAATTTTTTCCTTACACTTAGCCGGAGCTAGTTCTATTCTAGGCTCTGTTAATTTTATCTCAACAGTTATTAATATACGTGCAGAAGGCATAAGATTTGATAAAGTCCCTTTGTTTGTATGATCAGTGTTTTTAACCACCATTTTGCTTCTCCTTTCTCTACCTGTTTTA	321	NA	NA	NA	NA	NA	NA	49	Asellus aquaticus		85	Asellus aquaticus	Asellidae	94.7	Isopoda	KJ676740
OTU_58	1091	10	CGAATAAACAACATAAGTTTTTGGCTACTTCCCCCTGCTCTTACACTACTACTAGCTAGAAGTATAGTAGAAAGTGGAGCTGGTACAGGGTGGACCGTTTACCCCCCACTTTCCGCAGGAATCGCCCACGCTGGAGCTTCTGTTGATCTAGCTATTTTCTCTCTTCACCTCGCGGGGGTTTCCTCTATTTTAGGGGCAGTAAATTTTATTACCACCACAATTAACATGCGATCTACAGGAATAACAATAGATCGAATTCCCCTTTTTGTTTGGTCGGTGCTAATCACAGCCATTCTTCTTCTACTTTCTCTGCCCGTTTTA	321	AILG019-10	BOLD:AAF2291	1	Ephemeroptera	Heptageniidae	Epeorus sylvicola	14	Epeorus		58	Epeorus sylvicola	Heptageniidae	98.44	Ephemeroptera	HM480850
OTU_112	1031	1	CGAATAAATAATCTAAGATTTTGATTTTTACCCCCTTCTCTAATATTTTTATTATTAAGAAGTCTATCTAATTCAGGAGCTGGAACTGGATGAACTGTTTACCCTCCCCTATCTTCTAATCTATCTCATGCAGGTAGTTCTGTCGACTTAACAATTTTCTCTCTACATATAGCAGGAATTTCCTCAATCTTAGGGGCCATTAATTTTATCTCAACTATTATAAATATAAAATTTAAAAATTTAAATTATGAAATAATCCCTCTTTTCGTTTGATCAATTTTAATTACAGCAGTTTTATTATTATTATCTCTACCAGTTCTT	321	CJCAD037-07	BOLD:AAB5092	1	Trichoptera	Hydropsychidae	Hydropsyche siltalai	6	Hydropsyche		112	Hydropsyche siltalai	Hydropsychidae	100	Trichoptera	HM102272
OTU_104	1014	1	ACGTATAAATAACATAAGATTCTGATTATTACCCCCCTCATTAACCCTACTTCTAATAAGAAGTTTAGTAGAAAGGGGAGTGGGCACGGGTTGAACTGTCTACCCCCCCTTAGCCGGCAACTCCGCACATAGCGGAAGCGCTGTAGATTTAGCTATTTTCTCTTTACACCTAGCGGGGGCTTCTTCCATTTTAGGTGCCATCAACTTTATTTCCACCGTCCTAAATATACGCAGACCCGGTATATCCATAGACCAAGCGCCTCTCTTTGTCTGGTCTATTTTTATTACCACTATCCTACTTCTATTATCTCTGCCAGTTCTT	322	GBCMA4467-13	BOLD:ACG8343	0.9687	Amphipoda	Gammaridae	Gammarus cf. fossarum	8	Gammarus		104	Gammarus fossarum	Gammaridae	99.07	Amphipoda	KF521831
OTU_88	984	7	ACGAATAAATAATATAAGTTTTTGACTCTTACCACCTTCTTTAACTCTTTTATTAGCAAGTAGATTAGTAGAAAATGGAGCTGGTACAGGTTGAACTGTTTTTACTCCACTTTCAGCAGGAATCGCCCATGCTGGGTCTTCTGTAGACCTTGCAATTTTCTCCCTCCATTTGGCTGGAGTTTCTTCAATTTTAGGAGCTGTAAACTTTGTCACAACTGTGATCAATATGCGTTCAGCAGGTATAACCTTAGACCGAATACCTTTATTTGTTTGAGCCGTAGTAATTACAGCTTTATTATTACTATTATCTTTACCAGTTTTA	322	GBEPT1880-14	BOLD:AAF0555	0.9813	Plecoptera	Nemouridae	Nemurella pictetii	29	Nemouridae		88	Nemurella pictetii	Nemouridae	96.58	Plecoptera	KF492804
OTU_8	922	10	ACGAATAAATAATATAAGTTTTTGACTTCTACCCCCATCTTTAACCCTATTATTAATGAGAAGAATGGTTGAAAGAGGGGCCGGAACGGGTTGAACTGTTTACCCCCCACTTTCTGCGGGTATTGCTCATGGGGGAGCCTCGGTTGACTTAGCAATCTTTAGACTTCATTTAGCGGGAATTTCTTCAATTTTAGGGGCTGTAAATTTTATTACAACTATTATTAACATACGATCTATTGGGATAACCTTCGACCGAATACCCCTATTTGTCTGATCTGTCGGGATTACGGCCCTTCTACTATTATTATCTCTTCCGGTTCTA	322	BARCO026-14	BOLD:ACP5907	1	Coleoptera	Dytiscidae	Oreodytes sanmarkii	37	Hydroporinae		8	Hygrotus inaequalis	Dytiscidae	85.98	Coleoptera	KJ966289
Below0.003	723										53	Others
OTU_81	608	10	TCGTATAAATAATATAAGATTCTGATTATTACCTCCTTCTCTAACTCTGCTTCTATCAAGAATGTTAATTGAAAGGGGAGTAGGAACCGGTTGAACAGTGTACCCTCCGCTAGCTGCAAGTATTGCACACAGTGGTCCTTCTGTAGACTTAGAAATTTTTTCCTTATACTTAGCCGGAGCTAGCTCTATTCTAGGCTCTGTTAATTTTATCTCGACGGTTATTAATATACGTGCAGAAGGCATAAGATTTGATAAAGTTCCTTTATTTGTGTGATCAGTGTTTTTAACTACTATTTTGCTTCTCCTTTCTCTACCTGTTTTA	322	NA	NA	NA	NA	NA	NA	49	Asellus aquaticus		81	Asellus aquaticus	Asellidae	94.1	Isopoda	FJ749275
OTU_53	601	10	TCGAATAAATAATATAAGATTTTGAATACTTCCTCCTTCTTTAACACTACTATTAGCAAGAAGCTTAGTAGAAAACGGAGCTGGAACAGGATGAACAGTATATCCTCCTCTATCGGCAGGAATTGCTCATGCTGGAGCTTCTGTTGATTTAGCAATTTTTTCTCTTCATTTAGCTGGAATTTCCTCTATTTTAGGAGCTGTAAATTTTATTACTACTGTAATTAATATACGATCTTCAGGAATTACTTTTGATCGAATACCTTTATTTGTTTGAGCTGTTGTAATTACAGCTGTATTATTACTTCTTTCTTTACCAGTTTTA	322	EUTIP245-11	BOLD:ABA7297	1	Diptera	Pediciidae	Dicranota bimaculata	43	Dicranota		53	Dicranota sp. CABIN3	Pediciidae	92.24	Diptera	KC263145
OTU_66	598	10	TCGAATAAACAATATAAGATTTTGACTACTTCCCCCCTCCCTAAATTTTCTTTTATTTAGAAGAATAGTAGAAAGAGGGACAGGAACGGGATGAACTGTCTATCCCCCCCTATCAAGTAACTTAGCTCATATAGGATCTTCTGTAGATCTATCAATTTTTTCATTACACCTAGCCGGTGTATCATCAATCTTGGGGGCAATTAATTTTATTACAACAATAATAAACATACGATCATTAGGAATATCATATGATCGAATACCTCTTTTTGCCTGATCAGTATTCATTACTGCTATCTTACTGCTTCTTTCTCTCCCTGTTTTA	322	FBAQU1219-12	BOLD:AAK2991	1	Trichoptera	Sericostomatidae	Oecismus monedula	22	Oecismus monedula		66	Agarodes griseus	Sericostomatidae	85.4	Trichoptera	JN200435
OTU_74	534	9	ACGAATAAATAATATAAGTTTTTGACTCCTACCCCCATCTTTAACCCTATTATTAATGAGAAGAATGGTCGAAAGAGGAGCCGGAACAGGTTGAACTGTTTACCCCCCACTTTCTGCGGGTATTGCTCATGGGGGGGCCTCAGTTGACTTAGCAATCTTTAGACTTCATTTAGCAGGAATTTCTTCAATTTTAGGGGCTGTAAATTTTATTACAACTATTATTAACATACGATCTATTGGAATAACCTTCGACCGAATACCCCTATTTGTCTGATCTGTCGGGATTACAGCCCTTCTACTATTACTATCCCTTCCAGTTCTA	322	NA	NA	NA	NA	NA	NA	37	Hydroporinae		74	Hygrotus inaequalis	Dytiscidae	86.29	Coleoptera	KJ966289
OTU_99	449	6	TCGTATAAATAATATAAGATTCTGATTATTACCTCCTTCTCTAACTCTGCTCCTGTCCAGAGGGTTAATTGAAAGAGGAGTAGGAACTGGTTGAACAGTATATCCTCCGCTAGCTGCAAGTATTGCACACAGTGGTCCTTCTGTAGATTTAGGAATTTTTTCTTTACACTTAGCCGGAGCTAGTTCTATTCTAGGTTCTGTTAATTTTATCTCAACAGTTATTAATATGCGTGCAGAAGGCATAAGATTTGATAAGGTTCCTTTGTTTGTATGATCAGTATTTTTAACTACTATTTTACTTCTCCTTTCTCTACCTGTTCTA	322	NA	NA	NA	NA	NA	NA	49	Asellus aquaticus		99	Asellus aquaticus	Asellidae	96.58	Isopoda	DQ144845
OTU_133	393	1	ACGTATGAATAATATTAGTTTTTGGTTATTACCACCAGCTTTATTATTATTAGTATCATCAGCTATTGTTGAATCTGGTGCTGGTACTGGTTGGACTGTTTATCCTCCTTTATCAAGTGTACAAGCACACTCAGGACCTTCAGTAGATTTAGCTATTTTTAGTTTACATTTAACAGGTATTTCATCATTATTAGGTGCTATTAATTTTATTTCAACTATTTATAATATGAGAGCTCCAGGTTTAAGTTTCCATAGATTACCTTTATTTGTTTGGTCTGTATTAATTACAGCATTTCTTTTATTATTAACATTACCTGTATTA	322	OOMYA1271-08	BOLD:AAO6248	1	Pythiales	Pythiaceae	Phytophthora drechsleri	53	Others		133	Phytophthora taxon Pgchlamydo x Phytophthora amnicola	NA	100	Peronosporales	JQ936799
OTU_118	392	2	TCGACTTAATAACCTGAGATTCTGACTATTACCACCATCATTGATTCTATTAATTTCTTCTGCAGCAGTAGAAAAAGGAGCCGGAACTGGATGAACAGTATACCCACCATTATCAAGAAATCTAGCACATGCTGGACCTTCTGTAGACTTAGCTATTTTCTCTCTTCATCTTGCAGGTGCATCATCTATTCTAGGAGCACTAAACTTCATTACTACTGTAATCAATATACGATGAAATGGAATGAAATTAGAACGACTTCCATTATTCGTATGGGCAGTATTACTAACAGTAATTTTACTTCTGCTATCACTTCCGGTACTT	322	NA	NA	NA	NA	NA	NA	53	Others		118	Chaetogaster limnaei	Tubificidae	91.93	Haplotaxida	KF952346
OTU_33	389	9	TCGAATGAATAATATAAGATTTTGACTTTTGCCCCCAGCCTTAACTCTACTTCTCGCTAGCAGCATAGTAGAAAGAGGAGCGGGGACTGGTTGAACAGTTTACCCCCCACTTTCGGCTGGAATTGCCCATGCTGGGGCTTCTGTTGATTTAGCTATTTTTTCTTTACACCTTGCCGGTGTTTCCTCAATTCTAGGAGCTGTAAATTTTATTACTACAACTATTAACATACGATCAAGAGGAATAACTATAGACCGTATTCCTTTATTTGTCTGGTCTGTTCTTATTACCGCGATTTTACTTCTTCTATCACTGCCTGTATTA	322	FBAQU1127-12	BOLD:AAN0425	1	Ephemeroptera	Heptageniidae	Rhithrogena sp. 3 LV-2010	18	Rhithrogena		33	Rhithrogena sp. 3 LV-2010	Heptageniidae	100	Ephemeroptera	HM481052
OTU_78	378	4	TCGAATAAATAATATAAGATTTTGACTTTTACCCCCATCTTTAACTTTATTATTATCAAGCTCTATTGTAGAAAATGGGGCGGGTACAGGATGAACAGTTTATCCCCCCTTATCATCTAATATTGCTCACACAGGAGCTTCTGTTGATTTAGCTATTTTTTCTCTTCATTTAGCAGGTATTTCTTCAATTTTAGGAGCTGTAAATTTTATTACAACTGTAATTAATATACGATCTCAAGGAATTACTTTAGATCGAATACCTTTATTTGTGTGATCAGTAGTTATTACAGCAGTGCTTTTATTACTTTCTTTACCTGTTCTA	322	CHOSF001-11	BOLD:ACE7552	0.9844	Diptera	Chironomidae	Brillia bifida	17	Chironomidae		78	Orthocladius sp. BOLD:AAB2644	Chironomidae	89.62	Diptera	KT704839
OTU_76	319	5	TCGAATAAATAATATAAGATTTTGACTCCTTCCTCCTTCTCTAACATTATTATTAGCTAGCAGTATAGTAGAAGCAGGGGCCGGGACAGGCTGAACAGTTTACCCTCCCTTATCTTCTGGAATTGCTCATGCGGGAGCTTCAGTTGATTTAGCTATTTTTTCTCTTCACCTAGCAGGAATTTCTTCTATTCTAGGAGCTGTAAATTTTATTACTACTATTATCAATATACGATCTAATGGAATTACCTTTGATCGAATACCGCTTTTTGTCTGATCAGTCGTTATTACTGCAATTTTATTATTATTGTCATTACCAGTTTTA	322	FISIM164-11	BOLD:AAB8624	0.9751	Diptera	Simuliidae	Simulium vernum	7	Simuliidae		76	Simulium vernum	Simuliidae	97.2	Diptera	GU072981
OTU_156	285	1	AAGAATGAATAATATTAGTTTTTGGTTATTACCTCCTTCATTATTTTTATTAGTTTCTTCAGCTATTGTTGAATCTGGTGCCGGTACTGGTTGGACAGTATATCCACCTTTATCTAGTGTACAAGCGCACTCAGGTCCTTCAGTTGATTTAGCTATTTTTAGTTTACATTTAGCAGGTATTTCTTCATTATTAGGTTCAATAAATTTTATTACTACTATTTATAATATGAGATCACCAGGTTTAACTTTCCATAAATTACCTTTATTTGTATGGTCAGTTTTTATTACAGCTTTTTTATTATTATTAAGTTTACCTGTATTA	322	OOMYA1917-08	BOLD:ACF4985	0.9875	Saprolegniales	Saprolegniaceae	Saprolegnia diclina	53	Others		156	Saprolegnia diclina	Saprolegniaceae	99.38	Saprolegniales	HQ709019
OTU_113	279	10	ACGAATAAATAATATAAGTTTTTGACTTCTACCCCCATCTTTAACCCTATTATTAATGAGAAGAATGGTTGAAAGAGGAGCCGGAACAGGTTGAACTGTTTACCCTCCACTTTCTGCGGGTATTGCTCATGGGGGAGCCTCAGTTGACTTAGCAATCTTTAGACTTCACTTAGCAGGAATTTCTTCAATTTTAGGGGCTGTAAACTTTATTACAACTATTATTAACATACGATCTATTGGGATAACCTTCGACCAAATACTCCTATTTGTCTGATCTGTCGGGATTACGGCCCTTCTACTATTACTATCTCTTCCGGTTCTA	322	BARCO026-14	BOLD:ACP5907	0.9718	Coleoptera	Dytiscidae	Oreodytes sanmarkii	37	Hydroporinae		113	Hygrotus inaequalis	Dytiscidae	85.67	Coleoptera	KJ966289
OTU_98	203	5	ACGAATAAATAATATAAGTTTTTGACTTCTCCCACCATCTTTAACCCTATTATTAATGAGAAGAATAGTTGAAAGAGGGGCCGGAACAGGATGAACTGTTCTGCAGGTATTGCTCATGGGGGGCCTCAGTTGACTTAGTAATCTTTAGGCTTCATTTAGCAGGAATTTCTTCAATTTTGGGGGCTGTAAATTTTATTACAACTATTATTAACATGCGATCTATTGGGATAACCTTTGACCGAATACCCTTATTTGTCTGATTTGTCGGAATTACTGCCCTTCTACTATTATTATCTCTCCCAGTTCTA	308	NA	NA	NA	NA	NA	NA	37	Hydroporinae		98	Anisomeria bistriata	Dytiscidae	82.24	Coleoptera	KJ637865
OTU_157	193	1	TCGTATAAATAATATAAGATTCTGACTATTACCTCCTTCTCTAACCTTGCTCCTGTCAAGGGGGTTAATTGAAAGAGGAGTAGGAACTGGCTGAACAGTATACCCCCCACTAGCTGCAAGCATTGCACACAGCGGTCCTTCTGTAGATTTAGGAATTTTTTCTTTACACTTAGCTGGGGCTAGTTCTATTCTAGGCTCTGTTAATTTTATCTCAACAGTTATTAATATGCGTGCAGAAGGCATAAGATTTGATAAGGTTCCTTTGTTTGTGTGGTCAGTATTTTTAACTACTATTTTACTTCTACTTTCTCTACCTGTGCTA	322	GBFCB0073-06	BOLD:AAA1971	0.9843	Isopoda	Asellidae	Asellus aquaticus	49	Asellus aquaticus		157	Asellus aquaticus	Asellidae	98.45	Isopoda	DQ144753
OTU_189	187	1	CCGACTAAATAACATAAGATTTTGACTACTTCCCCCCTCATTAATCCTCTTAGTTTCCTCTGCAGCAGTAGAGAAAGGAGCAGGAACCGGCTGAACAGTGTATCCACCTTTAGCCAGAAATCTTGCCCACGCAGGTCCCTCAGTAGATTTAGCCATTTTTTCTCTACACTTAGCAGGGGCATCTTCAATTCTCGGGGCCATCAATTTTATTACAACAGTTATCAACATACGATGAAGAGGTCTACGTCTAGAACGTATTCCTTTATTCATCTGAGCCGTTGTAATTACGGTAGTACTCCTACTCCTATCTCTTCCAGTGCTG	322	GAHAP2949-15	BOLD:AAK4582	1	Haplotaxida	Lumbricidae	Helodrilus oculatus	53	Others		184	Helodrilus oculatus	Lumbricidae	100	Haplotaxida	LN810242
OTU_123	105	6	CCGAATAAATAATATAATATAAGATTTTGACTTCCTCCTCCCTCACTGCCTCTCTTATTAATAAGAAGACTTGTAGAAAGAGGGGTTGGGACAGGATGAACTGTTTACCCGCCTTTGTCAGCCAATATTGCTCACAGAGGATCTTCTGTAGATTTTGCAATTTTTAGTCTCCATTTAGCCGGAATTTCTTCAATTCTTGGGGCGGTTAATTTCATTACAACTGCTATTAACATACGATCCCCTGTATTAACTTTTTACCGAATGCCTCTATTTGTTTGATCAGTAGCAATTACTGCTCTTCTACTTCTCTTATCCTTTCCTGTTCTT	327	NA	NA	NA	NA	NA	NA	53	Others		123	Limnius volckmari	Elmidae	88.71	Coleoptera	KJ962414
OTU_273	96	3	CCGAATAAATAATATGAGATTTTGATTACTACCCCCCTCACTAAATTTACTCTTAATTAGAGCTTTAGTTGAAAGAGGAACAGGTACGGGTTGAACTGTCTACCCCCCCCTCTCTAGAAATTTAGCCCATGCAGGAAGATCAGTTGATATCTCTATCTTCTCCCTCCATTTAGCTGGAATTTCTTCAATTTTAGGTGCTATTAATTTTATCTCAACAACTCTAAATATACGAAATAATTTAATAACCTTAGATCGAATCCCCCTATTTGTTTGATCTGTAGCTATTACAGCTTTACTTCTTCTACTCTCATTACCAGTTTTA	322	FBAQU1395-13	BOLD:AAL1918	0.9751	Trichoptera	Limnephilidae	Drusus annulatus	31	Drusus annulatus		220	Phanocelia canadensis	Limnephilidae	88.2	Trichoptera	HM909543
OTU_265	70	8	ACTAATAAATAATATAAGCTTCTGACTTTTACCTCCTTCATAACTTTATTACTAGCTAGTAGTATAGTAGAAAATGGAGCAGGTACTGGTTGAACAGTTTACCCTCCCCTAGCAGCTGGGATTGCACACGCTGGTGCTTCCGTAGATCTTGCAATTTTTTCTTTACATCTGGCAGGGGTATCTTCAATTTTGGGGGCAGTAAATTTTATTACCACAGTAATTAATATGCGCTCAAATGGAATAACATTAGACCGTATACCTCTCTTTGTCTGAGCCGTAGTTATCACAGCCTTATTATTACTTTTATCATTACCTGTTTTA	321	GBEPT990-14	BOLD:AAK8665	0.9779	Plecoptera	Leuctridae	Leuctra nigra	25	Leuctra		219	Protonemura nimborella	Nemouridae	87.15	Plecoptera	JQ736346
OTU_171	62	2	GGTTCACATGTCCTCTCCAGCAATTTCACGCGACTTTATTTCTACTGGGATATGAACCAACCTGAAACAGAAAGCCTTCTGACCGGCCACTTAGGGAAGTCGAACTGACCACTAAACCTAATAATGGTCAATGGTCAGCGGGCTCTACGACATTACGGTCAGGGATCAGGGCTGTGTCGGTCAATGAATGTCAATAAGCGAGGTCTAGAGTGACCAGG	218	NA	NA	NA	NA	NA	NA	53	Others		170	Tribolium castaneum	Tenebrionidae	88.57	Coleoptera	XM_008203433
OTU_161	58	3	TCGTATAAACAATATGAGATTCTGGCTTCTTCCTCCGTCCCTGACTCTTCTTTTAGCAGGAGGATTAGTAGAAAGTGGAGCTGGCACAGGATGAACTGTCTATCCCCCTCTATCTTCAGGAGTTGCACATGCAGGGGCTTCGGTAGACCTATCAATTTTTAGTCTTCATCTTGCTGGTGCTTCATCAATTTTAGGAGCAGTAAATTTTATTACCACTATTATTAATATGCGAACAACAGGAATAACATGAGATCGCACTCCGTTATTTGTTTGATCTGTGTTTTTAACAGCTATCCTTCTACTTTTGTCTTTACCAGTTTTA	322	NORCO306-15	BOLD:ACT9581	0.9938	Entomobryomorpha	Isotomidae	Isotomurus plumosus	53	Others		161	Isotomidae sp. DPCOL72740	Isotomidae	83.54	NA	GQ373766
OTU_287	55	1	GAATACCCTCGTCTGGCCTGGAGGCTGGAGGATTCCGTCATGAGGCTTGGGCGGAGGCCTCAGGAAGGAGGCTGTGCACGCCGCCCTCCCCGCTGCCTATTTGGAAGGCCGAATGTGGAACTTGGAGGAGTCCGCATCCTCCCTTGTCTGCTTGTCCAGAGGCCGTGGACACTAACTACACCAGG	185	NA	NA	NA	NA	NA	NA	53	Others		221	Oryza sativa Japonica Group	Poaceae	81.82	Poales	AP014968
OTU_108	51	7	ACGTGCTAATAATTTAAGTTTTTGATTGTTAATTCCTTCTGTTTTTTTATTAGTTTTTTCTGTTTTTTGTTATGGAGGTGTTGTTGCTGGTTGAACTATTTATCCACCTCTTTCTTCTTTTAAGTACTCTTCTGGTGTTGGTTTAGATATGGCAATTTTATCTTTACATATT	172	NA	NA	NA	NA	NA	NA	10	Dugesia		108	Dugesia gonocephala	Dugesiidae	100	Tricladida	FJ646986
OTU_204	50	1	TAGAATGAATAATATAAGTTTCTGGTTATTACCCCCATCATTATTATTATTAGTATCTTCAGCTATTGTAGAATCAGGTGCTGGTACAGGTTGGACTGTTTATCCACCATTATCAAGTGTTCAAGCACACTCAGGACCTTCAGTAGATTTAGCTATTTTTAGTTTACATTTATCAGGTATTTCTTCATTATTAGGTGCTATTAATTTCTTATCAACAATATATAATATGAGAGCTCCAGGTTTAAGTTTCCATAGATTACCTTTATTCGTATGGTCAGTATTTATTACAGCTTTTTTATTATTATTAACATTACCAGTATTA	322	NA	NA	NA	NA	NA	NA	53	Others		197	Paralemanea annulata	Lemaneaceae	98.14	Batrachospermales	JN604926
OTU_169	48	3	CCGAATAAATAACATAAGATTTAGATTGCTCCCACCCTCTCTTACGCTTCTTCTCGCCAGAAGTTTAGTTGAAAATGGGGCGGACCGGTTGAACAGTTTACCCCCCGCTCTCAGCGGGAATTGCTCACGCAGGCGCCTCGGTTGATATGGCAATTTTTTCACTCCACCTGGCCGGTGTATCTTCTATTCTCGGGGCACAAAACTTTATTACTGCTGTGATTAGCGGGAATAACTCTGGATCGCATACCCTTTTTCGTTTGAGCTGTAGCAATTACAGCCCTACTCTTGCTCCTTTCCCTCCCAGTCCTA	309	NA	NA	NA	NA	NA	NA	13	Perlidae		169	Dinocras cephalotes	Perlidae	85.4	Plecoptera	KF410908
OTU_152	46	2	CGAATGAATAATATAAGATTTTGATTGCTCCCACCCTCCCTCACACTTCTTCTCGCCAGAAGTTTAGTTGAAAATGGGGCGGGGCCCGGTTGAACAGTTTACCCACCGCTCTCTGCGGGGATTGCTCATGCAGGTGCCTCAGTTGATATGGCAATTTTCTCGCTTCACCTAGCCGGTGTATCCTCTATTCTTGGCGCTGTAAACTTTATTACTACTGTAATTAATATACGATCAGCGGGAATAACCCTTGATCGTATACCCCTATTCGTTTGAGCTGTGGCAATTACCGCCCTACTCTTACTTCTCTCCCTCCCAGTCCTA	321	NA	NA	NA	NA	NA	NA	13	Perlidae		152	Dinocras cephalotes	Perlidae	96.88	Plecoptera	KF410934
OTU_135	25	3	TCGAATAAACAATATAAGTTTTTGAATACTCCCTCCCTCTCTTACACTTCTATTAGCCAGCAGTAAAGTAGAAAATGGGGCTGGAACAGGTTGAACCGTTTACCCCCACTTTCAGCGGGTATTGCCCACACAGGAGCATCAGTAGACCTTGCAATTTTTTCACTTCATTTAGCGGGAATTTCTTCAATTTTAGGGGCAGTAAATTTTATTACTACAGTTATTAATATACGATCAAGAGGAATTACTTTAGACCGTATACCCTTATTTGTATGATCAGTTGTAATTACTGCAGTTTTATTATTACTTTCATTACCCGTATTA	321	NA	NA	NA	NA	NA	NA	32	Tipulidae		135	Tipula sp. BOLD:AAA4260	Tipulidae	88.82	Diptera	JF288149
OTU_124	23	2	TCGAATAAATAATATAAGTTTTTGAATACTTCCCCCTACCTTACTATACTATTAGCTAGCAGTATAGTAGAAAACGGAGCTGGAACAGGTTGAACGGTTTAACCTCCACTTTCAACATCCCTCATACAGGAGCATCAGTAGACCTTGCAATTTTTTTTCTTCATTTAGCTGGCATTTCTTCAATTTTAACGGCAGTAAATTTTATTACCACAGTTATTAACATACGATCAAAAGAGATTACATTAGATCGTATGCCCTTATTTGTATGATCAGTTATAATTACTGCAGTTTTATTATTACTTTCACTACCTGTATTA	317	NA	NA	NA	NA	NA	NA	32	Tipulidae		124	Tipula sp. BOLD:AAA4260	Tipulidae	85.09	Diptera	JF288149
OTU_205	23	1	CCGAATAAATAATATAAGATTTTGATTGCTCCCACCCTCCCTTACACTTCTTCTCGCCAGAAGTTTAGTTGAAAATGGGGCGGGGACCGGTTGAACGGTTAACCCCCCGCTCTCGGCAGGAATTGCTCATGCAGGCGCCTCGGTTGATATAGCAATTTTTTCGCTCCACCTAGCCGGTGTCTCTTCTATTCTTGGAGCTGTAAACTTTATTACTACTGTAATTAATATGCGATCAGCAGGAATAACCCTTGATCGCATGCCCCTATTTGTTTGAGCTGTGGCGATCACCGCCCTACTCTTACTTCTTTCCCTCCCAGTCCTA	322	NA	NA	NA	NA	NA	NA	13	Perlidae		198	Dinocras cephalotes	Perlidae	91.93	Plecoptera	KF410940
OTU_146	21	1	TCGAATAAATAATATAAGTTTTTGAATACTTCCCCCTTCCGTTACTCTTCTATTAGCTAGTAGTATAGTAGAAATCGGGGTTGGAACAGGTTGAACGGTTTACCCCCCACTTTCAGCAGGTATTGCTCATACTGGGGCATCAGTAGGCCTTGCAATTTTTTCTCTCCACTTAGCTGGGATTTCTTCAATTTTAGGAGCAGTAAATTTTATTAACCCAGTTATAAATATACGATCAAGAGGGATTACCTTAGACCGAATACCCTTATTTGTGTGATCAGTTGTAATTACTGCAGTTTTATTATTACTTTCAGTCCCCGTATTA	322	NA	NA	NA	NA	NA	NA	32	Tipulidae		146	Tipula abdominalis	Tipulidae	86.6	Diptera	KC192958
OTU_185	19	1	ACGACTTAATAATCTAAGATTCTGATTACTCCCTCCTGCACTTACCCTACTTTTAGTTGGAGGGGCTGTAGAAAGAGGAGCCGGGACGGGATGAACCGTGTACCCCCCTCTCTCGGCTGGAATCGCCCATGCAGGGGCCTCTGTAGATCTTAGAATTTTTTCTCTTCATTTAGCAGGGATCTCTTCTATTCTTGGGGCCGTCAACTTTATTACTACTATTATTAATATACGATCATCTGGGATGTCGTTAGACCGGATTCCCCTATTTGTGTGAGCAGTGGGCATTACTGCCTTGCTTCTACTATTAAGCCTGCCTGTATTG	322	GBCB979-12	BOLD:AAA6746	0.9969	Diplostraca	Daphniidae	Daphnia pulex	52	Daphnia pulex		180	Daphnia pulex	Daphniidae	99.69	Diplostraca	GQ475277
OTU_22	18	5	TCGAATAAATAATATAAGTTTTTGATTATTACCTCCGTCATTAAATTTTTTATTACTAAGTAGAATAATTGAAAATGGAGCAGGAACAGGATGAACAGTTTATCCTCCTTTATCTAGAAACATTGCCCATGCTGGGGCTTCCGTAGATCTAACTATCTTTTCTTTACATTTAGCAGGAATTTCATCTATTTTAGGGGCTGTTAATTTTATTTCTACTATTATAAATATACGATCATCACTAATAACTCTTGACCGAATTCCTTTATTTGTTTGATCAGTTATAATTACTGCTATTCTTCTCTTGCTTTCTTTACCTGTATTA	322	FBAQU1407-13	BOLD:ACE9892	1	Trichoptera	Odontoceridae	Odontocerum albicorne	39	Odontocerum albicorne		22	Odontocerum cf. albicorne-Spain	Odontoceridae	95.65	Trichoptera	AF436534
OTU_128	18	1	AGAATGAACAACTTGAGTTTTTGGCTTTTAGTGGCCTCGCTGCTATTGCTGTTGTCCTCGGTCTTTATCGGTGAAGGGCCAGGTACTGGTTGGACTTTATATCCGCCACTTTCTGGCGCAGCTTCACATCCTAGCGCTGCGGTTGATGTGGCAATCTTGGCATTGCATGTGGCCGGTATTTCTTCAATAGTAGGGGCGATAAATTTCATTGTTACCATCTTGAACATGCGAACTCCTGGAATGTCTTTACATAAAATGCCGCTTTTTGTCTGGTCTGTGTTCCTCACTGCAGTAATGCTAGTGGTGGTTTTACCTATCTTG	321	NA	NA	NA	NA	NA	NA	NA	NA		128	Spherillo sp. Kanzaki	Armadillidae	72.7	Isopoda	LC054207
OTU_142	18	3	ACGAATAAATAATATAAGATTTTGACTTTTACCTCCTTCATTAACTTTACTTTTAATAAGAAGAATAGTTGAAAGAGGGGCAGGAACAGGATGAACTCTGTATCCACCTTTATCATCTGGAATTGCACACGGAGGAGCATCTGTAGATTTAGCTATTTTTAGACTTCATTTAGCTGGAATTTCTTCTATTTTAGGGGCAGTAAATTTTATTACAACAATTATTAATATACGATCTGTAGGGATAACTTTTGATCGAATACCATTATTTGTATGATCTGTAGGAATTACTGCATTATTATTACTATTATCATTACTAGTTTTA	322	GBCOU6762-14	BOLD:AAJ7366	0.9744	Coleoptera	Dytiscidae	Agabus guttatus	33	Agabus		142	Agabus guttatus	Dytiscidae	95.96	Coleoptera	KJ966742
OTU_502	16	1	CGAATAAATAACATAAGATTTAGATTGCTCCCACCCTCTCTTACGCTTCTTCTCGCCAGAAGTTTAGTTGAAAATGGGGCGGGGACCGGTTGAACAGTTTACCCCCCGCTCTCAGTGGGAATTGCTCACGCAGGCGCCTCGGTTGATATGGCCCATTTTTTCACTCCACCTGGCCGGTGTATCTTCTATTCTCGGGGCACAAAACTTTATTACTACTGTGATTAGCGGGAATAACTCTGGATCACATAACCTTATTCGTTTGAGCTGTAGCAATTACAGCCCTACTCTTGCTCCTTTCCCTCCCAGTACTA	311	NA	NA	NA	NA	NA	NA	53	Others		226	Dinocras cephalotes	Perlidae	84.78	Plecoptera	KF410908
OTU_893	16	4	GCGAATAAATAATATAAGTTTTTGACTTCTACCTCCATCTTTAACCTTATTATTAATGAGAAGAATGGTTGAAAGAGGAGCCGGAACAGGTTGAACTGTTTACCCCCCACTTTCTGCGGGTATCGCTCATGGGGGGGCCTCGGTTGACTTAGCAATCTTTAGACTTCATTTAGCGGGAATTTCTTCAATTTTAGGGGCTGTAAATTTTATTACAACTATTATTAACATACGATCTATTGGGATAACCTTCGACCGAATACCCCTATTTGTCTGATCTGTCGGGATTACGGCCCTTCTACTATTATCATTACCAGTGCTA	319	BARCO026-14	BOLD:ACP5907	0.9684	Coleoptera	Dytiscidae	Oreodytes sanmarkii	37	Hydroporinae		231	Hygrotus decoratus	Dytiscidae	85.17	Coleoptera	KJ548555
OTU_147	15	3	GCGCATGAACAATATTTCTTTCTGGTTGCTGATTCCGGCTTTCGGCCTCTTGCTCATTTCCATGTTTGTACCCGGCAATGGTGCCTATTACGGCTTCGGCGGCGGCTGGACAGCCTATCCGCCACTGTCAACGGTTCATCATGCCGGCCCCGCAATGGATTTTGCGATCCTTTCGCTTCACCTTGCCGGTGCGTCTTCCATCCTCGGCGCAATTAATTTCATTACGACGATCTTCAACATGCGCGCCCCCGGCATGACGCTGCATCGCATGCCGCTCTTTGTCTGGTCGGTACTTGTGACTGTCTTCTTGCTGCTCTTGTCGCTGCCGGTGCTT	334	NA	NA	NA	NA	NA	NA	53	Others		147	Mesorhizobium australicum WSM2073	Phyllobacteriaceae	76.18	Rhizobiales	CP003358
OTU_770	15	2	CGAATAAATAATATAAGATTTTGATTACTACCCCCCTCACTAAATTTACTCTTAATTAGAGCTTTAGTTGAAAGAGGAACAGGTACGGGTTGAACTGTCTACCCCCCTCTCTCTAGAAATTTAGCCCATGCAGGAAGATCGGTTGATATCTCTATCTTCTCCCTCCATTTAGCTGGAATTTCTTCAATTTTAGGTGCTATTAATTTTATCTCAACAACTCTAAATATACGAAATAATTTAATAACCTTAGATCGAATCCCCCTATTTGTTTGATCTGTAGCTATTACAGCTTTATTATTACTATTATCTTTACCAGTTTTA	321	NA	NA	NA	NA	NA	NA	31	Drusus annulatus		229	Phanocelia canadensis	Limnephilidae	88.47	Trichoptera	HM909543
OTU_2	14	4	CCGCATAAATAATATAAGCTTTTGGCTACTACCCCCAGCCTTAACTTTGCTTTTGTCTAGTAGTATGGTCGAAAGTGGGGCAGGAACAGGGTGGACTGTTTACCCTCCCCTGTCAGCAGGAATCGCGCACGCTGGTGCATCTGTTGATCTTGCAATCTTTTCGCTTCATCTTGCTGGAGTTTCATCGATTTTAGGGGCAGTAAATTTTATCACAACTACTATTAATATACGATCTAGTGGCATGACTATAGACCGAATTCCTTTATTTGTATGATCCGTATTAATCACAGCCATTTTATTACTTCTTTCTCTCCCTGTTTTA	322	GBA20180-14	BOLD:ACQ7826	0.8567	Ephemeroptera	Heptageniidae	Ecdyonurus sp.	19	Ecdyonurus		2	Ecdyonurus sp. EC-37-FR(MV)	Heptageniidae	85.67	Ephemeroptera	HG935046
OTU_129	12	1	TCGAATGAATAACATAAGCTTTTGGTTGTTACCTCCGTCGTTAACACTTTTAATAGGTTCTGTCCTTTGCGAGTCAGGTGTAGGAACAGGGTGGACAGTGTACCCTCCTCTCTCTGGGATTTTGGCGCATTCTGGAGGTTCTGTCGATTTAGCCATTTTTAGCTTGCATGTTTCAGGAGCGTCTTCTATTTTAGGTGCCATAAATTTCATTTGTACAATATTTAACATGCGCGTAAAAAGTTTGTCATTTCATCAGTTGCCTTTGTTTGTTTGGTCTGTATTAATTACAGCATTTTTACTACTTTTATCTTTGCCAGTACTA	322	NA	NA	NA	NA	NA	NA	53	Others		129	Thalassionema nitzschioides	Thalassionemataceae	79.11	Thalassionemales	AB020228
OTU_150	12	2	TCGAATTAATAATATACGATTTTGATTGCTCCCACCCTCTCTTACGCTTCTTCTCGCCAGAAGTTTAGTTGAAAATGGGGCGGGGACCGGTTGAACAGTTTACCCCCCACTCTCAGCAGGAATTGCTCACGCAGGCGCCTCGGTTGATATAGCAATTTTTTCACTCCACCTAGCCGGTGTACCTTCTATTCTCGGGGATGTAAACTTTATTACTACTGTAATTAATATGCGATCAGCGGGAATAACCCTGGATCGCATGCCCCTATTCGTTTGAGCTGTAGCAATTACCGCCCTACTCCTACTTCTCTCCCTCCCAGTCCTA	322	NA	NA	NA	NA	NA	NA	13	Perlidae		150	Dinocras cephalotes	Perlidae	91.28	Plecoptera	KF410941
OTU_164	11	1	ACGTATAAACAACATAAGCTTTTGACTACTTCCTCCGTCTTTAACCCTTTTATTGGCCGGAGGTCTAGTAGAAAGAGGAGCAGGCACCGGTTGAACTGTTTACCCCCCACTAGCCGCTGGAGTTGCCCACGCTGGAGCTTCCGTAGATCTTTCCATTTTTAGCCTGCACTTAGCTGGTGCTTCTTCCATTTTAGGCGCAGTAAACTTTATCACCACAATTATCAACATACGAACCCCGGGGTTATCGTGAGACCAAACCCCTCTTTTTGTTTGGTCTGTTTTTTTAACCGCCATCCTTCTTCTTCTATCCCTACCAGTACTA	322	NA	NA	NA	NA	NA	NA	53	Others		164	Lepidocyrtus sp. BOLD:AAI1229	Entomobryidae	91.51	NA	KM623015
OTU_789	11	1	CGAATAAATAATATAAGTTTTTGACTTTTACCTCCTTCATTAACACTTCTTCTTGCTAGCTCAATTGTTGAAAACGGAGCGGGAACAGGATGAACAGTTTATCCACCTCTTTCTTCAGGAATTGCTCATGCTGGAGCATCGGTTGATTTAGCAATTTTTTCTTTACATCTAGCTGGGATTTCTTCTATTTTAGGAGCAGTAAATTTTATTACAACAGTAATTAATATACGTTCTAGTGGAATTACTTTAGATCGAATACCTTTATTTGTTTGATCTGTAGTTATTACAGCAGTATTATTACTTCTTTCCCTTCCAGTTCTT	321	GMGMG1015-14	BOLD:ACR0046	0.9874	Diptera	Chironomidae	NA	17	Chironomidae		230	Diamesa nr. hyperborea BOLD:AAL5996	Chironomidae	91.51	Diptera	KM626777
OTU_54	9	3	ACGATTAAATAATATAAGATTTTGATTTTTACCCCCCTCAATTACATTATTAATTATAGGAAGTCTTGTAGAAAGAGGAGCTGGAACAGGATGAACGGTATACCCTCCACTTTCCTCTACTATTGCTCATATCGGGGGATCTGTTGACTTATCAATTTTTTCATTACATTTAGCTGGAATTTCCTCTATTTTAGGAGCAGTAAATTTTATTTCAACAATAATTAATATACGATCAAATAGAATAACAATAGAAAAAATACCACTTTTTGTATGGTCTGTATTTATTACAGCTATTCTTTTGTTGCTTTCCCTTCCTGTACTT	322	FBAQU005-09	BOLD:AAB3823	1	Trichoptera	Glossosomatidae	Agapetus ochripes	35	Glossosomatidae		54	Agapetus sp. CJGsp IQ1	Glossosomatidae	86.73	Trichoptera	GU667739
OTU_194	8	1	ACGAATAAACAATGTAAGATTTTGACTTCTACCCCCTTCGTTAACTTTACTTTTAATAAGAAGAATAGTTGAAAGAGGAGCAGGAACAGGGTGAACTGTATATCCACCTTTATCATCTGGAATTGCACATGGGGGAGCTTCTGTAGATTTAGCTATTTTTAGATTACATTTAGCCGGAATTTCTTCTATTCTAGGAGCAGTAAATTTTATTACAACAATTATTAATATACGATCTGTAGGTATAACTTTTGATCGAATACCATTATTTGTTTGATCTGTAGGGATTACTGCATTATTATTATTAGTATCATTACCAGTTTTA	322	NA	NA	NA	NA	NA	NA	33	Agabus		189	Agabus picotae	Dytiscidae	94.72	Coleoptera	HF947928
OTU_40	7	5	TCGAATAAATAATATAAGATTTTGACTTCTTCCCCCTTCTTTAACATTATTATTAGCTAGCAGTATAGTAGAAGCAGGGGCCGGAACAGGATGAACTGTCTACCCTCCCCTATCTTCTGGCATTGCTCACGCAGGGGCCTCCGTTGACTTAGCTATTTTTTCTCTTCACCTCGCCGGAATTTCCTCTATTTTAGGGGCCGTAAATTTTATTACAACTATTATTAATATACGATCTAATGGGATTACCTTCGATCGAATGCCCCTATTTGTTTGATCAGTAGTTATTACTGCAATTTTATTACTATTATCATTACCAGTGCTA	322	AMTPD2144-15	BOLD:ACU9243	1	Diptera	Simuliidae	NA	7	Simuliidae		40	Simulium murvanidzei	Simuliidae	92.77	Diptera	KF640022
OTU_75	5	3	CTAATAAATAATATAAGTTTTTGATTATTACCCCCAGCATTGACCCTACTATTAGCTTCGAGTATGGTAGAAAGAGGGGCTGGGACAGGGTGGACTGTATACCCTCCACTCGCTTCCGGGATAGCTCACGCAGGTGCCTCCGTGGACTTAGCTATCTTTTCATTACATTTAGCTGGAGTTTCCTCGATTTTAGGAGCAGTAAATTTTATTACTACAATCTTTAATATACGAGCTAGCGGGATAACTTTAGACCGTATCCCCCTGTTTGTATGATCAGTCTTACTTACAGCCATTTTACTACTTCTCTCTCTTCCAGTTTTA	321	FBAQU1380-13	BOLD:ACF8616	0.9874	Ephemeroptera	Ephemerellidae	Torleya major	27	Torleya major		75	Ephoron shigae	Polymitarcyidae	81.13	Ephemeroptera	AB874383
OTU_49	4	5	TCGAATAAATAATATAAGATTTTGAATACTTCCCCCATCTTTATCCTTACTTTTAGTTAGAAGCTTAGTAGAAAATGGGGCAGGAACTGGATGAACAGTTTATCCCCCTTTATCTGCCAATGTCTCTCATGCAGGAGCATCTGTTGATTTAGCCATTTTTTCTCTTCATTTAGCGGGGATCTCTTCAATTTTAGGGGCTGTAAATTTTATTACTACAATTATTAATATACGATCAAATGGAATTACATTTGATCGTATACCCCTATTTGTTTGATCTGTGTTAATTACTGCTATTCTTCTCCTTTTATCCCTCCCTGTTTTA	322	TRDCE246-15	BOLD:ACS1169	0.9813	Diptera	Ceratopogonidae	Palpomyia flavipes	41	Ceratopogonidae		49	Culicoides circumscriptus	Ceratopogonidae	88.16	Diptera	JQ978443
OTU_181	4	1	TCGAATGAATAATATAAGTTTTTGGTTGTTGCCTCCGTCGTTGACGCTTTTGATAGGTTCTGTGCTTTGCGAATCGGGGGTAGGAACGGGGTGGACAGTTTACCCTCCTTTGTCTGGAATACTGGCGCATTCTGGGGGTTCTGTTGATCTCGCAATTTTCAGCCTGCATATTTCAGGGGCTTCCTCTATTTTGGGTGCCATAAATTTTATTTGCACGATATTTAACATGAGAGTAAAAAGTTTATCATTTCATCAATTACCCCTGTTTGTTTGGTCTGTATTGATTACAGCATTTTTATTGCTTTTATCTTTGCCTGTATTA	322	NA	NA	NA	NA	NA	NA	53	Others		176	Asterionellopsis guyunusae	Fragilariaceae	78.3	Fragilariales	KF453984
OTU_198	4	1	GCGCATGAACAACATTTCGTTCTGGCTGTTGCCGCCAGCCTTGATCCTGCTGTTGATTTCGATGTTCGTTGGCGGCCCACCCAACATGCATGGCTTCGGTGGTGGCTGGACAGCCTATCCGCCACTGTCATCTGATGCTGGACATCCCGGAATGGCCATGGACTTCGCCATTCTGTCACTCCATTTGGCAGGTGCATCGTCGATCCTCGGTGCCATCAACTTCATCACCACGATCTTTAACATGCGCGCGCCCGGTATGACCGTGCACCGGATGCCACTCTTCGTGTGGTCGGTGTTGGTTACGGTATTCCTGTTGCTCCTGTCATTGCCGGTTCTT	337	NA	NA	NA	NA	NA	NA	53	Others		193	Mesorhizobium ciceri biovar biserrulae WSM1271	Phyllobacteriaceae	77.88	Rhizobiales	CP002447
OTU_45	3	1	ACGGTTAAACAATCTAAGATTCTGACTAATACCCCCATCACTCATTCTACTCGTATCTTCAGCAGCGGTGGAAAAGGGGGCTGGAACAGGATGAACTGTATATCCTCCATTAGCAGGAAACCTTGCCCATTCTGGACCTTCTGTGGACCTTGCCATTTTTTCTCTTCATTTAGCCGGAATTGCCTCAATCCTGGGGGCCATCAATTTCATTACCACTATAATTAACATGCGCTGAAAAGGGATACGACTTGAACGAATTCCCTTATTTGTGTGATCTGTAATTATTACTGTAGTCCTACTTCTACTAACTCTACCTGTACTA	322	NA	NA	NA	NA	NA	NA	53	Others		45	Limnodrilus udekemianus	Tubificidae	87.07	Haplotaxida	LN810320
OTU_149	3	1	TCGTATGAATAATTTAAGTTTTTGGTTATTAGTGTCATCTTTTATTTTGCTCATTCTCTCAGTGTTTATTGGTGAAGGTCCAGGTACAGGTTGGACTTTATATCCACCTTTATCACAGGTAATGTCCCATCCAAGTGCAGGAGTTGACATTGCTATACTTGCACTTCATGTTGCTGGTATGTCGTCAATTGTTGGGGCAATCAACTTTATAGTTACTATATTTAACATGCGTGCGAAAGGCATGTCGTTGACTAAGATGCCACTATTTGTTTGGTCTGTCTTGCTAACAGCATTTATGTTGATTGTTGCCTTACCGGTGCTT	322	NA	NA	NA	NA	NA	NA	53	Others		149	Hymenoptera sp. BOLD:ACN4303	NA	100	Hymenoptera	KM561256
OTU_200	3	1	GCGAATGAACAACATTTCGTTCTGGCTCCTGCCATCCGCGATGGCGCTGCTGCTGATCTCGCTCTTCATGCCAGGTGGTGCGGGACCAAATGACCTTGGCGTGGGCGGCGGTTGGACAATGTATCCTCCACTGTCAGGTTCAGCCGGTGCACCAGGCCCCGCTGTTGATTTTGCAATTCTTGCTCTGCATATCGCCGGTGCTTCATCGATCCTTGGTGCCATCAACTTCATCACCACGATCTTCAACATGCGCGCACCCGGCATGACGATCCACAAGATGCCGCTGTTCGTCTGGTCTGTTCTGGTCACAGCTTTCCTGCTGCTGCTCTCACTGCCTGTTTTG	343	NA	NA	NA	NA	NA	NA	NA	NA		195	Rhodopseudomonas palustris HaA2	Bradyrhizobiaceae	78.3	Rhizobiales	CP000250
OTU_761	3	3	GCGTATAAATAATATAAGATTTTGATTACTTTCTCCTGCTTTAACACTTCTTTTAGCTAGTAGAATAGTAGAAAGAGGAGCAGGAACAGGTTGAACTGTGTACCCTCCTTTAGCAGCAGGAATCGCCCATGCAGGAGCTTCAGTTGACTTAGCTATTTTTTTTTTACATTTAGCCGGAGTATCCTCAATTTTAGGGGCAGTAAATTTTATTACTATACAACTATTAATATACGTACTAGAGGAATAACAATAGACCGAATTCCTTTATTTGTTTGATCAGTAGTAATTACTGCAATTTTATTACTTCTATCCCTACCTGTAATT	324	NA	NA	NA	NA	NA	NA	16	Ephemeridae		228	Ephemera danica	Ephemeridae	97.15	Ephemeroptera	JX571926
OTU_14	2	1	TCGAATAAATAACATAAGTTTTTGACTGCTTCCCCCATCTTTAACACTCCTTTTAGCAAGTAGCCTTGTTGAAAACGGGGCTGGGACTGGTTGAACAGTTTACCCTCCCCTATCTGCAGGAATTGCTCATGCTGGTTCTTCTGTAGACATAGCAATTTTTTCATTACATTTAGCAGGAGTTTCCTCAATCTTAGGGGCTGTAAATTTTATTACAACTGTAATTAATATACGGTCAGCGGGAATAACTTTAGATCGAATACCCCTATTTGTCTGAGCTGTAGTAATTACGGCATTACTATTACTTCTATCTTTACCTGTATTA	322	FBAQU199-09	BOLD:AAH7652	1	Plecoptera	Nemouridae	Protonemura auberti	29	Nemouridae		14	Symplecta scotica	Limoniidae	85.71	Diptera	KU374210
OTU_554	2	5	CACGAATAAATAATATAAGATTTTGGTTATTACCTCCATCGTTAAATTTATTAATTCTTAGATCATTTATTGAAAGAGGAACAGGAACAGGGTGAACAGTTTACCCCCCTCTTTCCAGAAATTTAGCTCATTCAGGAAGATCAGTAGATATTTCAATTTTTTCTTACATTTAGCAGGAATTTCTTCAATTTTAGGGGCTATTAATTTTATTTCAACAGTATTAAATATACGAAATAAATTAATTTACCTAGATCGTATACCTTTATTTGTATGATCAGTAACTATTACAGCTCTTCTTTTACTACTCTCTTTACCTGTTTTA	322	CZCAD017-10	BOLD:AAF7946	0.9781	Trichoptera	Thremmatidae	Thremma gallicum	50	Thremma gallicum		227	Thremma gallicum	Uenoidae	99.69	Trichoptera	KP283033
OTU_25	1	2	TCGAATAAACAATATAAGTTTTTGACTCTTACCACCTTCTTTAACTTTATTAGTGTCGAGTAGAGTAGTAGATGTAGGAGCAGGGACTGGGTGAACTGTTTACCCTCCCTTAGCTGCTAATATCGCCCACGGAGGGTCTTCAGTAGACTTCGCTATTTTTTCTTTACATTTGGCTGGGGTTTCATCAATTTTAGGGGCAGTAAATTTTATTACAACAGTAGTTAATATACGGAGTCCGGGTATGACCCTAGATCGCATACCTTTATTTGTCTGGTCAGTGGTGATTACTGCTGTCTTGCTTTTATTGTCATTACCTGTTTTA	322	FBAQU771-10	BOLD:AAB9706	1	Ephemeroptera	Baetidae	Baetis liebenauae	24	Baetis		25	Baetis liebenauae	Baetidae	100	Ephemeroptera	AM494600
OTU_117	1	2	CGAATAAATAACATAAGATTTTGACTGTTACCCCCATCATTAACATTATTACTAGTTAGTAGTATAGTTGAT	72	NA	NA	NA	NA	NA	NA	34	Gerroidea		117	Velia caprai	Veliidae	95.83	Hemiptera	KM021742
OTU_172	1	2	TCGTATAAATAATATAAGATTCTGATTATTACCTCCTTCTCTGACTCTGCTTCTATCAAGAGGGTTAATTGAAAGAGGAGTGGGGACTGGTTGAACAGTGTATCCTCCGCTAGCCGCAAGTATTGCACACAGGGGCCCTTCTGTAGATTTAGGAATTTTTTCCTTGCACTTAGCCGGAGCTAGCTCTATTCTGGGCTCTGTTAATTTTATCTCGACAGTTATTAACATGCGTGCAGAGGGCATAAGATTTGATAAAGTTCCTTTGTTTGTATGATCAGTGTTTTTAACTACTATTTTACTCCTCCTTTCTCTACCTGTTCTA	322	NA	NA	NA	NA	NA	NA	49	Asellus aquaticus		171	Asellus aquaticus	Asellidae	96.89	Isopoda	DQ144866
OTU_225	1	1	TCGGCTGAATAACATCAGTTTTTGGTTGTTGGTTCCCTCTTTGCTGCTGCTGTGCCTTTCTGCTTTTGTAGGGGGCGGCGCTGGCACAGGCTGGACATTTTATCCGCCTTTAAGCTCCACCTTGGGGCACCCGGATGCTGCCGTTGATTTTATGCTGTTTAGCCTCCACCTGGCGGGGATTTCCTCCATTTTAGGCTCCATCAACTTCATTACCACCATTTTTAACATGCGCGCGCCAGGGATGACGCTCCACAAAATGCCTTTGTTCGTTTGGGGAATGTTGATCACGTCTTTTCTGTTATTACTCTCCGTCCCCGTGCTG	322	NA	NA	NA	NA	NA	NA	53	Others		208	Candidatus Caedibacter acanthamoebae	NA	72.73	Rickettsiales	CP008936
OTU_7	0	2	TCGAATAAACAACATAAGTTTTTGACTATTGCCCCCTTCCTTGACCCTATTGTTGGCCAGTAGCCTCGTTGAAAACGGAGCGGGCACTGGTTGAACGGTTTACCCACCGCTTTCGGCGGGAATTGCCCACGCAGGGGCTTCTGTAGATATAGCTATCTTCTCTCTACATTTAGCGGGGGTCTCTTCTATTTTGGGTGCTGTAAACTTTATCACTACTGTAATCAATATACGATCTGCAGGAATAACCTTAGACCGCATACCCCTTTTTGTGTGAGCTGTCGCTATTACGGCCCTACTTCTTCTCCTCTCCCTCCCAGTTTTA	322	FBAQU1325-12	BOLD:AAL2357	1	Plecoptera	Perlidae	Perla marginata	13	Perlidae		7	Perla marginata	Perlidae	98.76	Plecoptera	KF492799
OTU_9	0	7	CCGAATAAACAATATAAGATTTTGACTACTCCCCCCCTCCTTAAATCTTCTATTAATTAGAGCTTTAGTAGAAAGAGGAACAGGAACTGGATGAACTGTTTATCCGCCCCTTTCCAGAAATCTCGCCCATGCAGGCAGATCTGTTGATATTTCTATTTTCTCACTCCATTTAGCCGGAATCTCTTCTATTTTAGGGGCTATTAATTTTATTTCTACAACACTTAATATACGAAATAACTTAATAACTTTAGATCGAATTCCCCTATTTGTATGATCTGTAGCCATTACAGCTCTTCTTCTTCTTCTCTCTCTCCCAGTTTTA	322	GBEPT1367-14	BOLD:AAE3040	1	Trichoptera	Limnephilidae	Halesus digitatus	36	Halesus		9	Halesus sp. BOLD:AAE3042	Limnephilidae	95.65	Trichoptera	JF891250
OTU_26	0	1	TCGCATAAATAATATAAGATTCTGACTATTACCTCCTTCTCTAACCCTGCTCCTGTCTAGGGGGTTAATTGAGAGAGGAGTAGGAACTGGCTGAACAGTGTATCCTCCGCTAGCCGCAAGCATTGCACACAGTGGTCCTTCTGTAGATTTAGGAATTTTTTCTTTACACTTAGCTGGGGCTAGTTCTATTTTAGGCTCTGTTAATTTTATCTCAACAGTTATTAATATGCGCGCAGAAGGCATAAGATTTGATAAGGTTCCTTTGTTTGTGTGGTCAGTATTTTTAACTACTATTTTACTTCTACTTTCTCTACCTGTATTA	322	GBFCB0151-06	BOLD:AAA1971	1	Isopoda	Asellidae	Asellus aquaticus	49	Asellus aquaticus		26	Asellus aquaticus	Asellidae	100	Isopoda	KR921775
OTU_30	0	1	TCGTATAAATAATATAAGATTCTGACTATTACCTCCTTCTCTAACCTTGCTCTTATCGAGAGGGCTGATTGAAAGGGGAGTGGGGACTGGTTGAACAGTATACCCTCCACTAGCCGCAAGTATTGCACACAGCGGTCCTTCTGTGGATTTAGGAATTTTCTCCTTACACCTAGCAGGTGCCAGATCTATTTTAGGTTCTGTTAATTTTATTTCAACAGTTATTAATATACGAGCAGAAGGCATAAGATTCGATAAAGTTCCCTTGTTTGTATGATCGGTGTTTTTAACCACTATTCTGCTTCTCCTCTCTCTGCCTGTTTTA	322	GBEPT1644-14	BOLD:ACF1266	1	Isopoda	Asellidae	Asellus aquaticus	49	Asellus aquaticus		30	Asellus aquaticus	Asellidae	99.69	Isopoda	DQ144771
OTU_34	0	2	TCGAATAAACAATATAAGTTTCTGATTATTGCCCCCTTCTTTAACCCTACTTTTAGCTAGTAGCTTAGTTGAAAACGGAGCTGGTACTGGTTGAACAGTGTACCCTCCGCTATCCGCCGGAATCGCTCACGCAGGTTCTTCCGTCGATTTAGCAATTTTCTCACTACACTTAGCGGGTGTTTCCTCAATTTTAGGAGCTGTAAATTTCATTACAACTGTAATTAATATACGATCCGCCGGTATAACATTAGACCGAATACCTTTATTTGTGTGAGCTGTTGTAATTACTGCCCTCCTATTGCTTCTTTCTCTACCAGTTTTA	322	FBAQU755-10	BOLD:AAM9758	1	Plecoptera	Nemouridae	Protonemura intricata	29	Nemouridae		34	Protonemura intricata	Nemouridae	99.69	Plecoptera	KF492800
OTU_48	0	3	CCGAATAAATAATTTAAGATTCTGATTTCTCCCTCCTTCTTTAGTCTTCCTTTTATTAAGAAGACTTACTAACTCAGGAGCCGGAACAGGTTGAACAGTATATCCTCCCCTATCATCAAACTTATCTCACGCAGGGAGATCAGTAGACTTAACTATTTTTTCCCTACATATAGCTGGAATTTCATCCATTTTAGGAGCTATTAATTTTATTTCAACTATTATAAATATAAAATTTAAAAATCTAAATTATGAAATAATCCCCCTTTTCGTTTGATCTATTTTAATCACAGCTGTCCTTTTACTTCTTTCTCTTCCAGTTTTA	322	GBEPT1532-14	BOLD:AAE5191	1	Trichoptera	Hydropsychidae	Hydropsyche pellucidula	6	Hydropsyche		48	Hydropsyche pellucidula	Hydropsychidae	93.15	Trichoptera	KT876876
OTU_51	0	1	ACGAATAAATAATATGAGTTTTTGATTACTTCCTCCATCATTAACACTTCTTCTTGCTAGTTCAATTGTTGAAAACGGAGCTGGTACAGGATGAACTGTTTACCCTCCTCTTTCTTCGGGAATTGCTCATGCTGGAGCTTCTGTAGATTTAGCTATTTTTTCTTTACATTTAGCAGGGATTTCCTCTATTTTAGGAGCAGTAAATTTTATTACAACAGTAATTAATATACGTTCAAGTGGAATTACTTTAGATCGAATACCTTTATTTGTTTGATCAGTAGTAATTACAGCTGTTCTATTACTTTTATCATTACCTGTTTTA	322	AMTPD355-15	BOLD:AAB5106	1	Diptera	Chironomidae	Diamesa hyperborea	17	Chironomidae		51	Diamesa hyperborea	Chironomidae	98.76	Diptera	JF764759
OTU_56	0	1	ACGAATAAATAATATAAGATTTTGACTTTTGCCCCCTTCATTAACTTTATTATTAGCAAGCTCAATTGTAGAAAATGGGGCTGGAACAGGATGAACAGTTTATCCTCCTCTTTCCTCAGGAATTGCCCATGCTGGAGCATCTGTTGATTTAGCCATTTTTTCCTTACACTTAGCCGGAATTTCTTCTATTTTAGGGGCAGTTAATTTTATTACAACTGTAATTAATATACGATCTAATGGAATTACTTTAGATCGAATACCTTTATTTGTCTGATCTGTCGTAATTACAGCAATTTTATTATTACTTTCTCTTCCAGTATTA	322	CHMNO220-15	BOLD:ACD1957	1	Diptera	Chironomidae	Apsectrotanypus trifascipennis	17	Chironomidae		56	Cricotopus tasmania	Chironomidae	89.41	Diptera	KP954928
OTU_57	0	1	CCGAATAAATAATATAAGTTTTTGACTTTTACCTCCTTCCCTAACTTTACTACTAGCTAGTAGTATAGTGGAAAATGGAGCAGGAACAGGTTGGACCGTTTACCCTCCCCTAGCCGCCGGGATTGCCCATGCAGGAGCCTCAGTTGACCTCGCTATTTTTTCATTACATTTAGCCGGAGTATCATCAATTCTAGGGGCTGTAAATTTTATTACTACAGTAATTAATATACGATCTAGTGGAATAACCCTGGATCGAATGCCTTTATTTGTTTGAGCTGTAGTAATCACAGCCTTACTTTTACTATTATCTCTCCCCGTATTA	322	FBAQU331-09	BOLD:AAJ2415	1	Plecoptera	Leuctridae	Leuctra braueri	25	Leuctra		57	Leuctra major	Leuctridae	91.3	Plecoptera	JQ736340
OTU_60	0	3	TCGAATAAATAACATAAGATTTTGATTTTTACCCCCCTCATTAAATTTTTTATTAATCAGATCTTTTATTGAAAGAGGAACTGGCACAGGATGAACTGTATACCCACCTCTTTCTAGAAATTTAGCTCATGCTGGAAGATCAGTAGATATTTCCATTTTTTCTTTACATTTAGCCGGAATTTCTTCTATTTTAGGGGCTATTAATTTTATTTCAACTACTTTAAATATACGAAGAAAATTAATTTCATTAGACCGAATCCCCTTATTTGTTTGATCAGTTGCTATTACTGCTCTTCTTTTATTATTATCTCTCCCCGTATTA	322	GBEPT2114-15	BOLD:AAJ6799	1	Trichoptera	Goeridae	Silo piceus	15	Silo		60	Silonella aurata	Goeridae	89.72	Trichoptera	KC559557
OTU_62	0	1	TCGAATAAATAATATAAGATTTTGAATACTTCCTCCTTCCTTAACTCTTTTATTAGCTAGTAGTATAGTAGAAGCAGGAGCAGGAACAGGATGGACAGTTTACCCCCCACTATCTTCTGGAATTGCCCATGCTGGGGCTTCCGTTGATTTAGCTATTTTTTCTCTTCATCTAGCTGGAATTTCTTCTATTTTAGGAGCTGTAAATTTTATTACAACTATTATTAATATACGATCAAATGGAATTACTTTTGATCGAATGCCTCTTTTTGTGTGATCAGTAGTAATTACTGCCGTTTTACTACTTCTATCTCTCCCTGTATTA	322	BFUKP086-12	BOLD:AAV2392	1	Diptera	Simuliidae	Simulium kiritshenkoi	7	Simuliidae		62	Simulium kiritshenkoi	Simuliidae	98.76	Diptera	KF640058
OTU_64	0	7	ACGAATAAATAATATAAGATTTTGACTTTTACCCCCTTCATTAACCTTACTTTTAATAAGAAGAATAGTTGAAAAAGGAGCAGGAACAGGATGAACTGTATATCCACCTTTATCATCCGGAATTGCTCATGGAGGAGCTTCTGTAGATTTAGCTATTTTTAGATTACATTTAGCTGGAATTTCTTCTATTTTAGGGGCAGTAAATTTTATTACAACAATTATTAATATACGATCTGTAGGAATAACTTTTGATCGAATACCGTTATTTGTTTGATCTGTAGGAATTACTGCACTATTACTATTATTATCATTACCAGTTTTA	322	GBCOU5646-14	BOLD:ACP5488	0.9657	Coleoptera	Dytiscidae	Agabus guttatus	33	Agabus		64	Agabus picotae	Dytiscidae	95.96	Coleoptera	HF947928
OTU_65	0	1	TCGAATAAATAACATGAGATTTTGACTACTCCCACCATCTCTTACACTTCTATTATTTAGATCAATTGTAGAAATAGGGGCAGGAACTGGATGAACAGTTTACCCTCCCCTTTCTAGAAATCTAGCACACTCAGGATCAAGTGTTGATTTGACTATTTTTTCGCTTCATTTAGCAGGTATTTCATCAATTATGGGAGCAGTAAATTTTATCACAACAGTAATAAACATGCGACCTATGGATATAAAAATAGACCGAACACCACTCTTTGTATGGTCAGTACTCATTACAGCAATCCTACTTCTTCTGTCTCTACCAGTACTC	322	GMNWL2700-14	BOLD:ABW2937	1	Hemiptera	Cicadellidae	Fagocyba douglasi	53	Others		65	Fagocyba douglasi	Cicadellidae	99.38	Hemiptera	KR041298
OTU_67	0	1	TCGTATAAATAATTTAAGATTTTGATTTCTTCCCCCCTCTTTAATTTTTCTTTTATTAAGAAGACTATCAAACTCAGGAGCTGGAACCGGCTGAACAGTCTACCCTCCCCTCTCTTCAAATCTATCCCACGCAGGAAGATCTGTGGATTTAACTATTTTTTCCCTGCATATAGCCGGAATTTCATCAATCCTGGGAGCTATTAATTTTATCTCAACTATTATAAATATAAAATTTAAAAATTTAAATTATGAAATGATTCCCTTATTTGTATGATCTATCTTAATTACAGCAGTTCTTTTACTTTTATCACTCCCCGTTTTA	322	HMTRI438-09	BOLD:AAE5138	1	Trichoptera	Hydropsychidae	Hydropsyche dinarica	6	Hydropsyche		67	Hydropsyche pellucidula	Hydropsychidae	87.85	Trichoptera	KT876876
OTU_70	0	5	TCGAATAAATAATATGAGATTTTGATTATTACCTCCATCAATTTTTTTCCTTATTTCTGGAATTTTTATAGATAATAGAGTAGGAACAGGATGAACTGTATATCCCCCATTATCAAATAATTTATTTCATTCAGGAAAAGCAGTTGATATTTCAATTTTTTCATTACATATAGCAGGAATTTCATCAATTTTAGGAGCAATTAACTTCATTTCAACAATTTTCAACATAAAATTAAAAAATATTCCAATAAGAATAATTCCATTATTCGTTTGATCAATTAAAATTACAGCAATTTTATTATTATTATCATTACCTGTCCTA	322	FBAQU068-09	BOLD:AAC0971	0.9969	Trichoptera	Polycentropodidae	Polycentropus flavomaculatus	12	Polycentropodidae		70	Polycentropus flavomaculatus	Polycentropodidae	99.38	Trichoptera	JQ239774
OTU_71	0	6	CGAATAAATAATATAAGTTTTTGACTTTTACCACCTTCATTAACACTTCTTCTTGCTAGCTCAATTGTTGAAAACGGAGCAGGAACAGGATGAACAGTTTATCCACCTCTTTCTTCAGGAATTGCTCATGCTGGAGCATCAGTTGATTTAGCAATTTTTTCTTTACATTTAGCTGGGATTTCTTCTATTTTAGGAGCAGTAAATTTTATTACAACAGTAATTAATATGCGTTCTAGTGGAATTACTTTAGATCGAATACCTTTATTTGTTTGATCTGTAGTTATTACAGCAGTATTATTACTTCTTTCATTACCAGTTTTA	321	GMGMF109-14	BOLD:ACR0046	1	Diptera	Chironomidae	NA	17	Chironomidae		71	Diamesa nr. hyperborea BOLD:AAL5996	Chironomidae	92.21	Diptera	KM948583
OTU_73	0	9	ACGTATAAACAATATAAGATTTTGACTTCTACCTCCTTCTCTCACCCTTCTACTTATAAGTAGTATAGTAGAAAGAGGTGTAGGAACGGGTTGAACGGTATACCCTCCGTTGGCAGGTATCTCAGCTCATGGGGGTGGAGCGGTAGATCTAGCCATTTTTTCACTCCATTTAGCAGGGGCCTCCTCTATCCTAGGCGCTATTAATTTTATCTCTACTGTAATCAATATACGTAGACCTGGTATATCTATAGACCAAACGCCTCTTTTTGTTTGGTCTGTCTTTATTACAGCTATCTTACTCCTATTATCCTTACCTGTTTTA	322	NA	NA	NA	NA	NA	NA	8	Gammarus		73	Gammarus pulex	Gammaridae	99.38	Amphipoda	KT075231
OTU_77	0	2	TCGAATAAACAATATAAGTTTCTGATTGTTACCCCCCTCTTTAACCCTACTTTTAGCTAGTAGCTTAGTTGAAAACGGAGCTGGTACTGGTTGAACAGTTTACCCCCCACTATCTGCCGGAATCGCTCACGCAGGTTCTTCCGTCGATTTAGCAATTTTTTCACTACACTTAGCGGGTGTTTCCTCAATTTTAGGGGCTGTAAATTTCATTACAACTGTAATTAACATACGATCCGCCGGTATGACATTAGACCGAATGCCTTTATTTGTGTGAGCTGTTGTAATTACTGCCCTTCTATTGCTTCTTTCTCTGCCAGTTTCA	322	NA	NA	NA	NA	NA	NA	29	Nemouridae		77	Protonemura intricata	Nemouridae	95.31	Plecoptera	KF492800
OTU_82	0	1	TCGAATGAATAATATAAGTTTTTGAATACTTCCTCCTTCCTTAACTCTTTTATTAGCAAGTAGTATAGTAGAAGCAGGAGCCGGAACAGGTTGAACAGTATACCCTCCACTATCTTCTGGAATTGCTCATGCTGGAGCTTCCGTTGATTTAGCTATTTTTTCTCTTCACCTAGCCGGAATTTCTTCTATTTTAGGAGCTGTAAATTTTATTACAACTATTATTAATATACGATCAAATGGAATTACTTTTGATCGAATGCCTCTTTTTGTATGATCAGTAGTAATTACTGCCGTATTATTACTTTTATCTCTCCCTGTATTG	322	BFUKP076-12	BOLD:ACE5768	0.9969	Diptera	Simuliidae	Simulium ornatum	7	Simuliidae		82	Simulium kiritshenkoi	Simuliidae	95.33	Diptera	KF640059
OTU_84	0	4	CCGTATAAATAATACAAGCTTTTGGTTACTACCCCCAGCCTTAACTTTGCTTTTGTCTAGTAGTATGGTCGAAAGCTGGGCAGGGACAGGGTGGACTGTTTACCCTCCCCTATCAGCAGGAATCGCGCACGCTGGTGCATCTGTTGATCTTGCAATCTTTTCGCTTCATCTTGCTGGAGTTTCATCAATTTCAGGGGCAGTAAATTTTATAACAACTACTATTAATATACGATCTAGTGGCATGACTATAGACCGAATTCCTTTATTTGTATGATCCGTATTAATCACAGCCATTTTATTACTTCTTTCTCTCCCTGTTTTA	322	NA	NA	NA	NA	NA	NA	19	Ecdyonurus		84	Ecdyonurus sp. EC-37-FR(MV)	Heptageniidae	85.67	Ephemeroptera	HG935046
OTU_87	0	1	TCGAATAAATAATATAAGATTTTGAATATTACCTCCGTCTTTAACATTACTTTTATCAAGTAGAATAGTAGAAAATGGAGCTGGTACAGGTTGAACTGTTTACCCCCCACTTTCAGCGGAAATTGCCCATGCAGGAGCTTCTGTTGATTTAGCAATTTTTTCTTTACATTTAGCAGGTATTTCTTCAATTTTAGGGGCTGTAAACTTTATTACTACAGTTATTAATATACGATCTAATGGAATTACTTTTGACCGAATACCCTTATTTGTTTGATCAGTAATTATTACAGCTGTATTATTATTATTATCTTTACCTGTTCTT	322	EUTIP549-11	BOLD:ABA7460	0.9377	Diptera	Limoniidae	Tricyphona alticola	53	Others		87	Anopheles oswaldoi	Culicidae	89.41	Diptera	KF809122
OTU_89	0	3	TCGAATAAATAATCTTAGATTCTGATTCCTCCCCCCTTCCTTATTTTTCTTAATTTCCAGAATATTTATAGATAACAGAGCAGGAACAGGTTGAACTGTTTACCCCCCACTATCAAACTCTATATTTCATATAGGGAAAGCTATTGATATCTCAATTTTCTCACTTCACCTTGCAGGAATCTCATCAATTTTAGGAGCTATTAATTTTATCACTACTATTATTAACATAAAATTAAATACTGTTTCCTTCGAAATCATTCCTCTTTTTGTTTGATCAATTGGAATCACTGCTCTTCTCCTCCTTCTCTCCCTCCCTGTTCTT	322	FBAQU1205-12	BOLD:ABY6283	1	Trichoptera	Psychomyiidae	Lype reducta	53	Others		89	Lype phaeopa	Psychomyiidae	89.44	Trichoptera	FN179077
OTU_90	0	1	TCGAATAAACAATATAAGATTTTGACTTCTTCCCCCCTCTCTTACCCTTTTACTAACAAGATCTATGGTTGAAAGGGGAGCAGGAACTGGGTGAACGGTTTACCCACCCCTATCTTCTACTATTGCCCACAGAGGGGCGTCAGTTGACTTAGCAATCTTTAGTCTTCACTTGGCGGGGATTTCTTCAATTTTAGGGGCAGTTAACTTCATTTCTACAGTTATTAATATACGATCCTACGGAATAACATTCGATCGAATGCCTCTTTTTGTGTGAGCTGTAGCAATCACTGCTCTATTACTTTTATTATCCCTGCCCGTTCTG	322	GBCOU9225-15	BOLD:AAN1347	0.9469	Coleoptera	Scirtidae	Elodes minuta	3	Scirtidae		90	Elodes marginata	Scirtidae	94.41	Coleoptera	KM376577
OTU_91	0	3	ACGAATAAACAATATAAGATTTTGACTTCTCCCCCCTTCTTTAACACTCCTTTTAGCAGGAGGATTAGTAGAAAGAGGAGCAGGGACTGGGTGAACAGTGTACCCCCCTCTATCGTCAGGAATCGCCCACGCAGGAGCTTCAGTAGATCTCTCTATTTTCAGACTTCACTTGGCTGGAGCCTCATCAATTTTGGGGGCAGTTAACTTTATTACAACAATTATTAATATACGAACAACAGGTATATCTTGAGACCGAACCCCCCTATTTGTTTGGTCAGTATTTTTAACAGCAATCTTACTTCTTTTATCTCTCCCTGTGTTA	322	BBCCS147-10	BOLD:AAA7162	0.9969	Entomobryomorpha	Isotomidae	Desoria grisea	53	Others		91	Desoria sp. BOLD:AAA7162	Isotomidae	99.69	NA	KT608686
OTU_92	0	2	TCGAATAAATAATATAAGTTTTTGACTTTTACCCCCTTCACTAACCCTTCTTCTTTCTAGATCAATAGTAGAAAACGGAGCTGGGACAGGATGAACCGTCTACCCCCCTCTTTCTTCAAATATTGCTCATGCTGGGGCTTCTGTAGACTTAGCTATTTTCTCACTTCATTTAGCCGGTATTTCTTCAATTTTAGGGGCAGTAAATTTTATTACAACCGTAATTAACATACGATCAGAGGGTATTTCACTAGATCGAATACCTTTGTTTGTGTGATCTGTTGTAATTACAGCAGTTCTACTATTGCTCTCATTACCAGTTTTA	322	ATNA007-09	BOLD:AAD1162	0.9938	Diptera	Chironomidae	Corynoneura lobata	17	Chironomidae		92	Corynoneura lobata	Chironomidae	99.07	Diptera	HQ105049
OTU_93	0	3	TCGTATAAATAATATAAGATTCTGACTATTACCTCCTTCTCTAACCCTGCTCTTATCTAGAGGGTTAATTGAAAGAGGGGTAGGAACTGGCTGAACGGTATATCCTCCGCTAGCTGCAAGTATTGCACACAGTGGTCCTTCTGTAGATTTAGGAATTTTTTCTTTACACTTAGCCGGGGCTAGTTCTATTCTAGGTTCTGTTAATTTTATCTCAACAGTTACTATTAATATACGTGCAGAGGGCATAAGATTTGATAAGGTTCCTTTGTTTGTATGGTCAGTATTTTTAACTACTATTTTACTTCTACTTTCTCTACCTGTTTTA	325	GBCMD15055-15	BOLD:ACV6778	0.9938	Isopoda	Asellidae	Asellus aquaticus	NA	NA		93	Asellus aquaticus	Asellidae	98.46	Isopoda	KJ676767
OTU_94	0	3	TCGCATAAACAATATAAGATTCTGACTACTACCCCCCTCTCTCATCTTACTGCTAAGAGGAGGGCTGGTAGAAAGAGGAGCAGGTACTGGGTGGACTATTTACCCTCCCCTTTCTGCAGGTATCGCGCACGCTGGGGCATCTGTAGACCTTTCTATTTTTAGACTTCACCTAGCCGGAGCTTCATCGATCCTAGGGGCCGTTAATTTTATCACAACCATTATTAATATGCGCTCGGTGGGTATAACTTGAGACCGCACTCCTTTATTTGTGTGATCTGTTTTCCTCACAGCTATTTTGCTACTCCTATCTCTCCCAGTTCTA	322	COLLH4611-12		1	NA	NA	NA	53	Others		94	Parisotoma notabilis	Isotomidae	100	NA	KJ792236
OTU_96	0	1	ACGTATAAATAATATAAGTTTTTGAATACTTCCTCCTTCTTTATCCTTACTTCTTACTAGTAACTTAGTTGAAAACGGAGCAGGAACTGGTTGAACAGTTTATCCACCCTTATCAGCTAATGTGTCCCATGCAGGGGCATCAGTAGATTTAGCAATCTTCTCTCTTCACTTAGCTGGAATCTCATCAATTTTAGGGGCGGTAAATTTTATTACTACAATTATTAATATACGATCTAATGGAATTACTTTTGATCGTATGCCATTATTTGTGTGATCAGTGCTTATTACAGCAGTTTTACTTTTACTTTCTCTTCCAGTTTTA	322	GMGRD022-13	BOLD:ABW3963	0.9907	Diptera	Ceratopogonidae	Palpomyia remmi	41	Ceratopogonidae		96	Palpomyia remmi	Ceratopogonidae	98.76	Diptera	KJ768072
OTU_97	0	5	ACGTATAAATAATCTTAGATTCTGATTCCTCCCCCCATCACTCATATTCTTATTATTAAGCAGCCTATCTAATTCAGGAGCTGGCACAGGATGAACTGTTTACCCCCCTCTTTCTTCTAATCTTTCACATGCTGGGAGATCAGTAGATTTAACAATTTTTTCCCTACATATAGCAGGGATTTCATCTATTTTAGGTGCTATTAATTTTATTTCTACTATTATAAATATAAAATTTAAAAATTTAAACTATGAAATAATTCCCCTATTTGTATGATCTATCTTAATTACAGCAATCTTACTTCTTCTTTCCCTTCCTGTATTA	322	AILG061-10	BOLD:AAC6935	1	Trichoptera	Hydropsychidae	Hydropsyche saxonica	6	Hydropsyche		97	Hydropsyche saxonica	Hydropsychidae	100	Trichoptera	HM102271
OTU_100	0	3	TCGTATAAATAACATAAGTTTTTGACTACTACCCCCTTCTCTAACTCTCTTACTTGCAGGGGGGATAGTAGAAAGCGGGGCTGGAACAGGATGAACTGTCTACCCTCCGCTGTCTTCTGGAGTAGCTCATGCAGGAGCTTCAGTAGACCTTTCTATTTTTAGTCTTCACCTAGCGGGAGCTTCTTCCATTTTAGGAGCTGTAAATTTTATCACAACAATTATTAACATGCGGACTGCTGGGATAACTTGAGACCGAACTCCTCTTTTTGTATGATCTGTATTTTTAACAGCAATTTTACTTCTTTTATCCCTACCTGTTTTA	322	SSFDA1087-14	BOLD:AAI2074	0.8475	Entomobryomorpha	Isotomidae	Isotoma	53	Others		100	Isotomurus fucicolus	Isotomidae	96.58	NA	KT808332
OTU_101	0	1	CCGCATAAACAACTTGAGATTTTGATTGTTGCCCCCTTCTTTATTATTATTATTTATTTCTAGAATAGATGAGATAGGGGTGGGGGCAGGTTGAACTGTTTATCCACCGCTTGCTTCTTTAGAGGGGCATTCTGGGAGTTCAGTAGATTTTGCTATTTTTTCTCTTCATTTAGCTGGGGCATCGTCTATTATGGGGGCTATTAATTTTATTTCTACTATTATTAATATGCGGGGTTATGGTATAACTATAGAAAAGGTCCCCTTATTTGTATGGTCTGTGTTAATTACAGCAGTATTATTGTTGTTATCTTTGCCAGTTTTA	322	CHEFI1043-12	BOLD:AAK7619	0.9969	Araneae	Linyphiidae	Maso sundevalli	53	Others		101	Maso sundevalli	Linyphiidae	97.52	Araneae	KP655206
OTU_102	0	2	TCGAATAAACAATATAAGTTTCTGACTATTGCCCCCCCTCTTTAACCCTGCTTTTAGCTAGTAGCTTAGTTGAAAATGGAGCTGGTACTGGTTGAACAGTTTATCCCCCACTATCCGCCAGAATCGCTCATGCGGGATCTTCCGTCGATTTAGCAATTTTCTCACTACATCTAGCGGGTGTTTCCTCAATTTTAGGGGCTGTAAATTTCATTACAACTGTAATTAATATACGATCCGCCGGTATAACATTAGACCGAATACCTTTATTTGTTTGAGCTGTTGTAATTACTGCCCTTCTATTGCTTCTTTCTTTACCAGTTTTA	323	NA	NA	NA	NA	NA	NA	29	Nemouridae		102	Protonemura intricata	Nemouridae	93.81	Plecoptera	KF492800
OTU_103	0	1	CCGCCTCAATAATATAAGATTTTGGTTATTAATTCCTTCTTTATTTTTATTAACTTTAAGTTCTTTTGTTGAAGTTGGTGCTGGTACAGGTTGAACTGTTTATCCCCCCCTTTCTTCAAACATTGCACATTCAGGATCTAGTGTAGATTTAGCTATTTTTTCTCTTCATTTAGCCGGTATTTCATCTATTTTAGGAGCTGTCAATTTTATTACTACTGTTTTTAACATACGATGTATTGGTATGACATTTGATAAAATTCCCCTTTTTGTATGATCTGTATTAATTACAGCAGTTTTGTTATTACTATCTCTCCCAGTATTA	322	CNGAA013-15	BOLD:AAY6741	1	Hemiptera	Cicadellidae	Empoasca decipiens	53	Others		103	Empoasca decipiens	Cicadellidae	100	Hemiptera	HM189292
OTU_105	0	3	CGAATAAATAATATAAGTTTTTGACTTCTTCCCCCACCTTATTATTAATGAGAAGAGTGATCGAAGGAGGGGAACAGGATGAACTGTATACCCCCACTTTCTGCAGGTATTGCTCATTTTTTAGTCTTCATTTGAATAACCCCTATTTGATTGATCTGTGGGAATTACGGTTCTTTTACTACTATTTTCTCTCCCAGTTCTA	202	NA	NA	NA	NA	NA	NA	53	Others		105	Ceroglossus chilensis	Carabidae	81.25	Coleoptera	KT997776
OTU_106	0	1	CGAATAAATAATATAAGATTTTGACTTTTACCCCCTTCTTTAACATTATTATTAGCTAGTAGTATAGTAGAAGCAGGAGCTGGAACAGGATGAACAGTATACCCTCCTTTATCTTCAGGAATTGCTCATGCCGGAGCTTCAGTAGATTTAGCAATTTTCTCTCTTCATTTAGCCGGAATTTCATCAATTTTAGGGGCTGTTAACTTTATTACTACAATTATTAATATACGATCAAATGGAATTACATTTGACCGAATACCACTATTTGTTTGATCAGTAGTTATTACAGCTGTTTTATTACTTTTATCTCTTCCTGTATTA	321	FISIM117-11	BOLD:AAP9240	1	Diptera	Simuliidae	Simulium lundstromi	7	Simuliidae		106	Simulium lundstromi	Simuliidae	99.69	Diptera	JF872887
OTU_107	0	8	CGTATAAATAACATAAGATTTTGACTTCTCCCACCCGCACTAAATTTTCTTCTATTCAGAAGAATAATTGAAAGAGGAACAGGAACAGGATGAACAGTCTATCCCCCCCTATCCAGTAATTTAGCCCATATAGGATCATCCGTAGATCTTTCAATCTTTTCATTACATTTAGCAGGAGTATCCTCAATTTTAGGAGCAATTAACTTTATTACAACAATAATAAACATACGACCATTGGGAGTATCCTATGATCGTATGCCTCTCTTTGCATGATCAGTTCTTATCACAGCTATACTACTACTACTCTCACTTCCTGTTTTA	321	HMKKT643-10	BOLD:ABZ0751	1	Trichoptera	Sericostomatidae	Sericostoma baeticum	23	Sericostoma personatum		107	Sericostoma personatum	Sericostomatidae	95.95	Trichoptera	KP455290
OTU_109	0	2	TCGAATAAACAACATAAGTTTTTGACTATTACCCCCTTCCTTGACCCTATTGTTAGCCAGTAGCCTCGTTGAAAACGGAGCGGGCACTGGTTGAACAGTCTACCCTCCACTTTCTGCGGGGATTGCCCACGCAGGCGCTTCGGTAGATATAGCTATCTTCTCTCTACATTTAGCAGGGGTCTCTTCTATTTTGGGTGCTGTAAACTTTATTACTACTGTAATCAATATACGATCTGCAGGGATAACCTTAGACCGTATACCCCTTTTTGTATGAGCCGTAGCTATTACGGCCCTACTCCTTCTCCTCTCCCTCCCAGTTTTA	322	BGMAY053-11	BOLD:AAY7427	0.972	Plecoptera	Perlidae	Perla	13	Perlidae		109	Perla marginata	Perlidae	94.72	Plecoptera	KF492799
OTU_110	0	1	CGACTTAATAACATAAGTTTTTGATTACTTCCCCCATCTTTAACTTTACTCTTATCAAGAAGATTAGTAGAAAGAGGGACAGGAACAGGTTGAACAGTTTATCCCCCTCTTTCATCAACTATTTCTCATTCAGGGGCATCTGTAGATTTATCTATTTTTTCTTTACATTTAGCAGGAATTTCTTCTATCTTAGGGGCTGTAAATTTTATTTCTACCATTATTAATATGCGAGCTCCTGGGATATCTTATGATAAAATACCTTTATTTGTATGATCAGTTTTAATTACAACAATTCTTCTTTTACTATCTTTACCTGTTTTA	321	GMFIH051-12	BOLD:ACC1760	0.9969	Diptera	Sciaridae	Zygoneura sciarina	53	Others		110	Zygoneura sciarina	Sciaridae	96.26	Diptera	JQ613809
OTU_111	0	2	TCGAATGAATAATATAAGATTTTGACTCTTGCCTCCGGCCTTAACTCTACTTCTCGCTAGCAGTATAGTAGAAAGAGGAGCGGGGACAGGTTGAACAGTTTACCCCCCACTTTCGGCTGGAATTGCCCATGCTGGAGCTTCTGTTGACTTAGCAATTTTTTCTTTACATCTAGCGGGTGTTTCTTCTATTTTAGGGGCCGTGAATTTTATTACTACAACTATTAATATACGATCAAGAGGAATAACTATAGACCGGATTCCTTTATTTGTCTGATCTGTCCTTATTACCGCGATTCTACTTCTCTTATCACTACCTGTCCTT	322	GBA8124-12	BOLD:ACB4770	0.9906	Ephemeroptera	Heptageniidae	Rhithrogena sp. 11 LV-2010	18	Rhithrogena		111	Rhithrogena sp. 11 LV-2010	Heptageniidae	99.07	Ephemeroptera	HM481158
OTU_114	0	2	TCGAATAAACAACATAAGTTTTTGACTATTACCCCCTTCCTTGACCCTATTGTTGGCCAGTAGCCTCGTTGAAAACGGAGCGGGCACTGGTTGAACGGTCTACCCCCCGCTTTCGGCGGGGATTGCCCACGCAGGCGCTTCTGTAGATATAGCTATCTTCTCTCTACATTTAGCGGGGGTCTCTTCTATTTTGGGTGCTGTAAACTTTATCACTACTGTAATCAATATACGATCTGCAGGGATAACCTTAGACAGTATACCCCTTTTTGTGTGAGCCGTAGCTATTACAGCCCTACTCCTTCTCCTCTCCCTCCCAGTTTTA	322	BGMAY053-11	BOLD:AAY7427	0.9751	Plecoptera	Perlidae	Perla	13	Perlidae		114	Perla marginata	Perlidae	96.27	Plecoptera	KF492799
OTU_115	0	6	ACGAATAAATAATATAAGTTTTTGACTTCTCCCACCATCTTTAACCCTATTATTAATGAGAATAATAGTCGAAAGAGGGTGAACCGTCTACCCTCCACTTTCTGCGGGTATTGCTCATGGGGGAGCCTCAGTTGACTTAGCAATCTTTAGTCTTCATTTAGCAGGAATTTCCTCAATTTGGGAGCTGTAAATTTTATTACAAATATTATTAATATACGATCTATTAGGATAACCTTTGATCGAATACCCTTATTTGTCTGATCTGTTGGAATTACTGCCCTTCTACTATTATTATCTCTTCCAATTCTA	309	NA	NA	NA	NA	NA	NA	37	Hydroporinae		115	Ilybius ater	Dytiscidae	82.54	Coleoptera	KJ962876
OTU_116	0	5	GCGATTAAATAATCTAAGATTTTGATTACTTCCCCCATCAATAATTATATTAGTATTCTCTGCATTTGTAGAAAATGGTGTAGGTACAGGATGAACAGTATACCCTCCATTGGCATATAATATTGCCCATTCAGGACCATCTGTAGATATAGCTATCTTCTCACTACATTTA	172	GBAN5525-14	BOLD:ACD1821	0.9942	Arhynchobdellida	Erpobdellidae	Erpobdella vilnensis	51	Arhynchobdellida		116	Erpobdella vilnensis	Erpobdellidae	99.42	Arhynchobdellida	HM246585
OTU_119	0	1	ACGAATAAATAATATAAGTTTTTGACTTCTACCCCCATCTTTAACCCTATTATTAATGAGAAGAATGGTTGAAAGAGGGGCCGGAACAGGTTGAACTGTTTACCCCCCACTTTCTGCGGGTATTGCTCATGGGGGGGCCTCAGTTGACTTAGCAATCTTTAGACTTCATTTAGCGGGAATTTCCTCAATTTTAGGGGTTGTAAATTTTATTACAACTATTATTAACATACGATCTATTGGAATAACCTTCGACCGAATATCTCTACTTGTTTGATCTGTCGGGATTACGGCCCTTCTACTATTACTATCTCTCCCAGTTCTA	322	NA	NA	NA	NA	NA	NA	37	Hydroporinae		119	Hoperius planatus	Dytiscidae	86.75	Coleoptera	KJ637869
OTU_120	0	1	ACGACTTAATAACATAAGATTCTGATTACTTCCCCCCTCTCTAATTCTTCTAGTCTCCTCTGCTGCAGTTGAAAAAGGGGCTGGAACAGGGTGAACTGTATACCCCCCTCTATCAAGAAATCTGGCCCATGCTGGACCCTCTGTTGACCTAGCCATTTTCTCACTACACTTGGCAGGAGCATCCTCAATTCTCGGAGCCATTAACTTTATTACAACAGTTATTAATATACGATGAAGAGGTTTACGACTAGAGCGAATCCCGCTATTTGTCTGAGCCGTAGTTATTACAGTAGTGTTACTTCTTCTATCCCTACCAGTGCTA	322	EWNOR366-08	BOLD:AAD1996	1	Haplotaxida	Lumbricidae	Aporrectodea rosea	53	Others		120	Aporrectodea rosea	Lumbricidae	100	Haplotaxida	HE611697
OTU_121	0	1	ACGTATAAACAACATAAGATTCTGACTTTTACCCCCTTCTATTACGTTACTCTTGACGGGAGGAATGACAGAAGCTGGTGCTGGTACTGGGTGGACAGTCTACCCGCCCTTGTCTTCTAACATCTCTCACTCAGGTGCCTCTGTAGATCTCACAATTTTTAGACTACACTTGGCTGGAGTATCCTCTATTTTAGGTGCTATTAATTTTATCACTACAATCATCAACATGCGCTCACCAGGAATAACTTGAGACCGGACGCCCCTGTTTGTATGGTCTGTGTTCCTGACCGCCATTCTTTTACTTCTATCGCTTCCAGTACTA	322	NA	NA	NA	NA	NA	NA	53	Others		121	Symphypleona sp. BOLD:ACV4456	NA	80.5	NA	KT617621
OTU_122	0	1	ACGAATAAATAATATAAGATTTTGACTTTTGCCACCTTCTCTTATTCTTTTGCTATCAGGAGGATTAGTAGAAAGTGGAGCTGGTACAGGTTGAACTGTTTATCCACCTCTTTCAGCAGGTATTGCTCATGCTGGTGCTTCAGTTGATTTATCAATTTTTAGTCTTCATCTAGCTGGTGCTAGTTCTATTTTAGGGGCTGTAAATTTTATTACAACAATTATTAATATACGAACTATAGGTATATCATGAGATCGAACTCCATTATTTGTTTGATCAGTTTTTCTCACTGCTATTCTTCTTTTACTATCTCTTCCAGTTCTT	322	COLLH5619-15	BOLD:AAA7164	1	Entomobryomorpha	Isotomidae	Desoria trispinata	53	Others		122	Desoria trispinata	Isotomidae	100	NA	KT808356
OTU_125	0	1	TCGTATAAACAATATGAGATTTTGGCTTTTGCCCCCCTCTATTTCCCTTTTACTTATAAGAGGATTAGTGGAAAGAGGTGCCGGAACAGGATGGACTGTCTACCCTCCGCTTTCTTCTAACATCTCACATGCTGGGGCTTCAGTAGATTTAGCTATTTTTAGTCTTCATTTAGCTGGGGCTAGGTCTATTTTAGGGGCGATTAATTTTATTACGACTATCCTCAATATGCGCAATCCGGGGATAACTTGAGACCGAGTCCCGCTATTTGTATGATCTGTGGTTTTAACAGCCATTTTATTGCTGCTTTCGCTGCCTGTATTA	322	NA	NA	NA	NA	NA	NA	53	Others		125	Sminthuridae sp. DPCOL44194	Sminthuridae	80.69	NA	GQ374065
OTU_126	0	1	ACGAATAAATAATATAAGATTTTGATTATTGCCCCCATCATTAACTTTATTATTATCAAGATCTATTGTAGAAAATGGAGCTGGTACAGGTTGAACAGTTTACCCTCCTTTATCCTCAGGAATTGCTCATGCTGGTGCTTCAGTTGATTTAGCAATTTTTTCTCTACATTTAGCTGGTATCTCCTCAATTTTAGGGGCTGTAAATTTTATTACTACAGTTATTAATATACGATCAAATGGTATTACTTTAGATCGGATACCATTGTTTGTATGATCTGTAATTATTACTGCTATTTTATTATTATTATCTTTACCAGTATTA	322	NA	NA	NA	NA	NA	NA	17	Chironomidae		126	Chironomidae sp. BOLD:ACG4471	Chironomidae	91.28	Diptera	KM627325
OTU_127	0	2	CCGAATAAATAATATAAGATTTTGACTATTACCTCCTTCATTAACGTTACTACTAGTTAGTAGAATAGTTGTCGCAGGAGCCGGAACAGGTTGAACAGTATATCCACCATTATCTAGAAATATTGCCCATAACGGAGCATCAGTAGATTTAGCTATTTTTTCACTACATCTAGCTGGAGTATCATCAATTTTAGGTGCAGTAAATTTTATCTCAACTATTATTAATATGCGAACCGCCGGTATAACCAGAGAAAAAATTCCCCTATTTGTATGATCAGTAGGAATTACAGCCCTACTACTGCTTCTTTCCCTTCCAGTTCTT	322	NA	NA	NA	NA	NA	NA	34	Gerroidea		127	Velia caprai	Veliidae	95.65	Hemiptera	KM021742
OTU_130	0	3	TCGGATAAACAATATAAGATTCTGACTGTTACCCCCCTCCCTCACACTTCTCTTAGCAGGCGGGATAGTCGAAAGCGGAGCAGGAACAGGATGAACAGTCTACCCGCCTCTTTCGTCAGGAGTTGCCCACGCAGGGGCTTCTGTTGACCTTTCTATTTTTAGCCTTCACCTAGCCGGTGCCTCTTCTATTCTAGGAGCCGTAAACTTTATTACAACAATTATTAATATACGAACAACTGGTATAACATGAGACCGAACTCCTCTATTCGTTTGATCCGTGTTTTTAACAGCTATTTTGCTCCTTCTTTCTTTACCAGTACTG	322	NA	NA	NA	NA	NA	NA	53	Others		130	Isotoma sp. BOLD:AAI2074	Isotomidae	84.06	NA	KM623719
OTU_131	0	1	CCGAATGAATAATATAAGATTTTGATTGCTTCCACCCTCCCTTACACTTCTTCTCGCCAGAAGTTTAGTTGAAAATGGGGCGGGGACCGGTTGAACAGTTTACCCCCCGCTCTCTGCGGGGATTGCTCATGCAGGTGCCTCGGTTGATATGGCAATTTTCTCGCTTCACCTGGCCGGTGTATCCTCTATTCTTGGGGCTGTAAACTTTATTACTACTGTAATTAATATACGATCAGCGGGAATAACCCTTGATCGTATACCCCTATTCGTTTGAGCTGTGGCAATTACCGCCCTACTTTTACTTCTCTCTCTACCAGTCCTA	322	NA	NA	NA	NA	NA	NA	13	Perlidae		131	Dinocras cephalotes	Perlidae	95.96	Plecoptera	KF410908
OTU_132	0	1	TCGAATAAATAATATAAGATTTTGGTTACTCCCCCCCTCGATTACCCTATTATTAATAGGAGGGATGTCAGAAAGAGGCGCAGGGACAGGATGAACAGTTTATCCCCCTCTGTCTTCTAATGTGTCCCATTCCGGGGCTTCTGTAGATTTATCAATCTTTAGTCTTCACTTGGCTGGGGTTTCCTCAATTTTAGGGGCTATCAACTTTATTACTACTATTATCAACATACGATCCCCTGGAATAACTTGAGACCGCACCCCACTTTTTGTGTGGTCCGTATTTTTGACTGCTATTCTGCTACTATTGTCTTTACCTGTGTTA	322	NA	NA	NA	NA	NA	NA	53	Others		132	Symphypleona sp. BOLD:ACV5788	NA	81.13	NA	KT617858
OTU_134	0	3	TCGTATAAATAACATAAGATTTTGACTTTTGCCCCCATCAATTTCATTACTTCTAATTGGAGGGTTAGCTGAAAGAGGGGCAGGTACTGGGTGAACTGTTTACCCACCTCTTTCAGCTAACGTGTCCCATTCAGGAGCTTCAGTAGATCTTACTATTTTTAGTCTTCATTTAGCTGGGGTATCTTCTATTTTAGGGGCTATTAACTTTATTACTACTATTATTAACATGCGCTCATCAGGAATAACTTGAGACCGGACCCCTTTGTTTGTCTGATCGGTATTCTTGACTGCTATTTTACTACTTTTATCCCTTCCAGTACTC	322	NA	NA	NA	NA	NA	NA	53	Others		134	Sminthurides malmgreni	Sminthurididae	95.02	NA	KT808333
OTU_136	0	3	ACGTATAAACAACATAAGATTCTGACTTTTACCCCCTTCTATTACGTTACTGTTAACGGGAGGAATGACAGAAGCTGGTGCTGGCACTGGGTGAACAGTCTACCCACCCTTGTCTTCTAACATCTCTCACTCAGGTGCCTCTGTAGACCTCACAATTTTTAGACTACACTTGGCTGGAGTGTCCTCTATTTTAGGCGCTATTAATTTTATCACTACAATCATCAACATACGCTCACCAGGAATAACTTGAGACCGAACGCCCTTGTTCGTATGGTCTGTGTTTCTAACCGCCATTCTTTTACTTCTTTCGCTCCCAGTACTA	322	NA	NA	NA	NA	NA	NA	53	Others		136	Symphypleona sp. BOLD:ACV4456	NA	81.76	NA	KT617059
OTU_137	0	2	TCGGATAAACAATATAAACTTTTGGCTTCTTCCCCCAGCCCTCACCCTATTATTGGCTAGTAGTATAGTTGAAAGAGGGGCTGGAACCGGTTGAACCGTTTACCCTCCTCTTTCAGCGAGAATCGCACATGCTGGGGCTTCTGTAGATCTAGCTATTTTCTCGTTACACTTAGCAGGAGTCTCGTCAATCCTAGGAGCAGTAAACTTTATTACCACTACAATTAACATACGAGCTAGCGGCATAACTATAGACCGCATCCCTCTTTTTGTGTGGTCCGTTGTTATTACCGCAGTCCTACTTCTATTAAGCCTGCCGGTTCTT	322	NA	NA	NA	NA	NA	NA	53	Others		137	Habroleptoides confusa	NA	95.03	Ephemeroptera	LN734749
OTU_138	0	2	TCGAATAAATAATATAAGATTTTGACTTCTTCCTCCTTCTCTCTTAATTCTATTAATAGGAGGATTAATTGAAAATGGAGCAGGAACAGGTTGAACAGTTTATCCCCCTCTTTCCTCTAATATCTCTCATAGAGGATCTTCTGTTGATTTATCTATTTTTTCTCTTCATCTTGCAGGAGCCTCATCAATCCTTGGAGCAATTAACTTTATTACTACTATTATTAACATACGACTTATAAATATAAAATGAGATCAAATCCCTTTATTCGTTTGATCTGTTTTTTTAACTGCTATTTTACTACTTTTATCTCTTCCAGTTTTA	322	GENHP935-12	BOLD:ABW7509	0.9969	Poduromorpha	Neanuridae	NA	53	Others		138	Superodontella alpina	Odontellidae	82.33	NA	HQ732080
OTU_139	0	1	ACGGTTAAATAATATAAGATTTTGGCTTCTACCCCCATCCTTATCCCTTTTATTAATAAGAAGAATTGTAGACAAAGGAGCAGGAACAGGATGAACAGTTTACCCTCCCTTATCGGCTAATATTGCTCATGAAGGATCTTCAGTTGACCTGGCTATTTTTAGCCTTCACATAGCAGGTGTTTCCTCAATCCTAGGAGCTATTAATTTTATCTCTACGGTTATCAATATACGTCCATTAGGGATAACCCCCGAACGAATACCATTATTTGTTTGGGCAGTTAAAATTACAGCAATCCTCCTCCTTCTTTCACTTCCTGTATTA	322	COLFC160-12	BOLD:AAD5565	0.9969	Coleoptera	Curculionidae	Sciaphilus asperatus	53	Others		139	Sciaphilus asperatus	Curculionidae	99.69	Coleoptera	KM439833
OTU_140	0	2	TCGAATAAATAACATAAGTTTTTGACTATTACCCCCTTCCTTGACCCTATTGTTGGCCAGTAGCCTAGTTGAAAACGGAGCAGGCACTGGTTGAACGGTTGACCCCCCTCTTTCTGCAGGGATTGCCCACGCAGGAGCCTCTGTAGATATAGCCATCTTCTCCCTACATTTGGCCGGGGTCTCTTCTATCCTAGGTGCTGTAAACTTTATTACTACTGTAATCAATATACGATCGGCAGGGATAACCTTAGATCGTATACCCCTTTTTGTGTGAGCTGTGGCCATTACAGCCCTACTACTTCTCCTCTCCCTCCCAGTTTTA	322	NA	NA	NA	NA	NA	NA	13	Perlidae		140	Perla marginata	Perlidae	90.99	Plecoptera	KF492799
OTU_141	0	1	TCGAATAAATAATATAAGATTCTGATTATTACCTCCTTCTTTAACTTTATTATTATCTAGTTCAATAGTAGAAAACGGGGCTGGTACAGGTTGAACGGTTTATCCTCCTTTATCTTCAAATATTGCTCATGCAGGAGCTTCAGTAGATTTAGCTATTTTTTCTCTCCATTTAGCGGGTATTTCATCTATTTTAGGAGCAGTAAATTTTATTACAACTGTTATTAACATACGATCTGAAGGAATCACCCTAGACCGAATACCCTTATTTGTATGATCAGTTATTATTACTGCTGTTCTTCTTCTTCTTTCTTTACCTGTATTA	322	GBMTB1230-15	BOLD:ACY5064	0.9969	Diptera	NA	NA	17	Chironomidae		141	Ubatubaneura sp. BOLD:AAW5431	Chironomidae	87.89	Diptera	KF489836
OTU_143	0	1	TCGAATGAATAATATAAGATTTTGGCTCTTACCTCCGGCCTTAACTCTACTTCTCGCTAGCAGTATAGTAGAAAGAGGTGCGGGGACGGGTTGAACAGTTTACCCCCCACTTTCTGCTGGAATTGCCCATGCTGGAGCCTCTGTTGACTTAGCAATTTTTTCTTTACATCTAGCCGGTGTTTCTTCTATTTTAGGGGCCGTGAATTTTATTACTACGACTATTAACATACGATCAAGAGGAATAACTATAGACCGAATTCCTTTGTTTGTCTGGTCTGTCCTTATTACCGCAATCCTACTTCTCTTATCATTACCTGTATTG	322	GBA8139-12	BOLD:ACB5651	0.9969	Ephemeroptera	Heptageniidae	Rhithrogena sp. 7 LV-2010	18	Rhithrogena		143	Rhithrogena sp. 7 LV-2010	Heptageniidae	99.69	Ephemeroptera	HM481079
OTU_144	0	2	TCGAATAAACAACATAAGATTTTGACTTCTTCCCCCCTCACTATCTCTCTTATTAATAAGAAGACTTGTAGAAAGAGGGGTCGGGACAGAATGAACTGTTTACCCTCCCCTGTCAGCCAATATTGCCCACAGAGGATCTTCTGTAGATCTAGCAATTTTTAGTCTCCATTTAGCCGGAATTTCCTCGATTCTTGGGGCAGTTAATTTCATTACAACTGTTATTAATATACGATCTCCAGGAATAACTTTTGACCGAATGCCTTTATTTGTTTGATCAGTTGCTATTACTGCTCTCCTACTTCTCCTATCCCTCCCTGTTCTA	322	FBAQU447-10		0.9659	NA	NA	NA	38	Limnius		144	Limnius volckmari	Elmidae	96.58	Coleoptera	KJ962414
OTU_145	0	1	CGAATAAATAACATAAGATTCTGACTTCTCCCCCCTTCCCTTACACTTCTACTCGCTGGTGGGCTAGTAGAAAGAGGTGCAGGCACCGGATGAACAGTGTACCCCCCGCTTTCATCAGGGATTGCCCATGCTGGGGCGTCAGTAGACTTATCTATTTTCAGCCTACACTTAGCAGGAGCCTCATCTATTTTAGGTGCCGTTAACTTTATCACCACAATCATTAATATACGAGCAGTAGGTATAACCTGAGACCGTACCCCGCTATTTGTGTGATCGGTTTTTCTCACAGCAATCCTTCTTCTTTTATCCTTGCCAGTTTTA	321	COLLH5614-15	BOLD:ACG9333	1	Entomobryomorpha	Isotomidae	NA	53	Others		145	Isotoma riparia	Isotomidae	81.93	NA	KM617964
OTU_148	0	2	TCGTATAAACAACATAAGCTTTTGGCTTCTTCCTACAGCCCTCAACCTATTATTGGCTAGTAGTATAGTTGAAAGAGGGGCCGGAACCGGTTGAACCGTTTACCCTCCTCTTTCAGCGGGAATCGCACATGCTGGGGCTTCTGTAGATCTCGCTATTTTCTCGTTACACTTGGCACGAGTCTCATCAATCCTGGGAGCAGTAACTTTATTACCACCACAATTAATATACGAGCTATTGGTATAACAATAGACCGCATCCCTCTTTTTGTGTGGTCCGTCGTTATTACCGCAGTCCTACTTCTTTTAAGTCTACCAGTTCTT	321	FBAQU826-10	BOLD:AAK5034	0.975	Ephemeroptera	Leptophlebiidae	Habroleptoides confusa	21	Leptophlebiidae		148	Habroleptoides confusa	NA	95.96	Ephemeroptera	LN734749
OTU_151	0	2	CGTATAAATAACATAAGATTTTGACTTCTCCCCCCCGCACTAAATTTTCTTTTATTCAGAAGAATAGTTGAAAGAGGAACAGGAACAGGATGAACAGTCTATCCCCCCCTATCCAGTAATTTAGCCCATATAGGATCATCCGTAGATCTTTCAATCTTTTCATTACATTTAGCAGGAGTATCCTCAATTTTAGGAGCAATTAACTTTATTACAACAATAATAAACATACGATCATTGGGAATATCTTATGATCGCATGCCTCTCTTCGCATGATCAGTTCTTATTACAGCTGTACTACTATTACTCTCACTTCCTGTTTTA	321	ESCAD028-10	BOLD:AAJ7690	0.9751	Trichoptera	Sericostomatidae	Sericostoma vittatum	23	Sericostoma personatum		151	Sericostoma sp. UMSP-Spain	Sericostomatidae	97.8	Trichoptera	AF436535
OTU_153	0	1	TCGTATAAACAACATAAGATTTTGATTGCTACCCCCATCTTTAACCCTTTTGCTTGCAGGAGGTCTAGTAGAAAGAGGCGCCGGCACCGGCTGAACTGTTTACCCACCTCTAGCCGCGGGGGTTGCCCACGCTGGAGCCTCTGTAGACCTTTCTATTTTTAGACTACACCTAGCGGGTGCTTCTTCTATTCTAGGTGCAGTAAATTTTATTACCACCATTATCAATATACGGACGCCCGGTCTCTCTTGAGACCAAACCCCCCTTTTCGTATGATCTGTTTTCCTAACGGCCATTCTTCTATTATTATCCCTGCCAGTACTA	322	COLNO287-09	BOLD:AAI1223	0.9938	Entomobryomorpha	Entomobryidae	Lepidocyrtus lignorum	53	Others		153	Lepidocyrtus sp. BOLD:AAI1229	Entomobryidae	84.23	NA	KM623015
OTU_154	0	2	TCGAATAAATAACATAAGTTTTTGACTATTACCCCCTTCCTTGACCCTATTGTTGGCCAGTAGCCTCGTTGAAAACGGGGCGGGCACTGGTTGAACGGTTTACACCCCTCTTTCTGCAGGGATTGCCCACGTAGGAGCTTCTGTGGATATAGCTATCTTCTCCCTACATTTAGCGGGAGTCTCTTCTATTCTAGGTGCTGTAAACTTTATCACTACTGTAATCAATATACGATCGGCAGGGATAACCTTAGATCGCATACCCCTTTTTGTATGAGCTGTAGCCATCACAGCCCTACTCCTTCTCCTCTCCCTCCCAGTCTTA	322	NA	NA	NA	NA	NA	NA	13	Perlidae		154	Perla marginata	Perlidae	91.61	Plecoptera	KF492799
OTU_155	0	1	TCGTATAAATAATATAAGTTTTTGACTACTTCCTCCTTCATTAACTTTATTATTATCTAGATCTATCGTTGAAAATGGAGCTGGGACAGGATGAACTGTATATCCTCCGTTATCTTCAGGAATTGCCCACGCAGGGGCTTCAGTAGACCTAGCTATTTTTTCTTTACATTTAGCAGGGATTTCCTCTATTCTAGGGGCAGTTAATTTTATTACTACAGTAATTAATATACGATCAAATGGTATTACTTTAGATCGAATACCTTTATTCGTTTGATCTGTAATTATTACAGCTGTTTTATTACTTTTATCTCTTCCTGTTTTA	322	AMTPD412-15	BOLD:AAM5390	0.9969	Diptera	Chironomidae	Orthocladius sp. 15TE	17	Chironomidae		155	Orthocladius rivicola	Chironomidae	92.24	Diptera	KU374399
OTU_158	0	1	ACGAATAAATAATATAAGTTTTTGACTTCTACCCCCATCTTTAACCCTATTATTAATGAGAAGAATGGTTGAAAGAGGGGCCGGAACGGGTTGAACTGTTTACCCCCCACTTTCTGCAGGTATTGCTCATGGGGGGGCCTCAGTTGACTTAGCAATCTTTAGACTTCATTTAGCAGGAATTTCTTCAATTTTAGGGGCTGTAAACTTTATTACAACTATTATTAATATACGGTCTATTGGGATAACCTTCGATCGAATACCCCTATTTGTCCGATCTGTTGGGATTACGGCCCTCCTACTATTACTATCTCTTCCGGTTCTA	322	NA	NA	NA	NA	NA	NA	53	Others		158	Hoperius planatus	Dytiscidae	86.12	Coleoptera	KJ637869
OTU_159	0	1	GCGCATGAACAATATTTCGTTCTGGCTGCTGGTACCTGCCATTGGCTTGCTCCTGATCTCGATGTTCGTTGAAGGCCCGTCGGGCATGTATGGTGTCGGCGGCGGCTGGACGATTTATCCACCGCTTTCAACCACGGGCCAACCCGGCCCTGCCATGGATTTTGCCATTCTCTCGCTCCACCTTGCGGGTGCATCGTCGATCCTGGGTGCCATCAACTTCATCACCACAATCTTCAATATGCGCGCCCCCGGCATGACCATCCACAAGATGCCGCTTTTCGTTTGGGCTGTGCTTGTCACCGTGTTTCTGCTGCTGCTCTCGTTGCCGGTTCTT	334	NA	NA	NA	NA	NA	NA	53	Others		159	Candidatus Phaeomarinobacter ectocarpi	Rhodobiaceae	79.88	Rhizobiales	HG966617
OTU_160	0	1	TCGAATAAATAATATAAGTTTTTGACTTCTACCCCCTTCTTTAACTCTTCTTTTATCTAGTTCAATTGTAGAAAATGGAGCTGGAACTGGTTGAACAGTTTACCCCCCTCTTTCTTCTAGAATTTCACATGCTGGGGCCTCAGTTGACTTAGCTATTTTTTCTTTACATTTAGCGGGTATTTCTTCAATTTTAGGAGCTGTAAATTTTATTACTACAGTAATTAACATACGATCTGAAGGAATTACTTTTGATCGAATACCTCTATTTGTTTGATCAGTTTTAATTACAGCTATTCTTCTTCTTCTTTCATTACCAGTATTA	322	GMGRD2499-13	BOLD:AAE6392	0.9781	Diptera	Chironomidae	Limnophyes pentaplastus	17	Chironomidae		160	Limnophyes pentaplastus	Chironomidae	99.07	Diptera	HQ105140
OTU_162	0	1	ACGAATAAACAATATAAGTTTTTGAATACTTCCCCCTTCTTTAACATTATTGTTATCTAGTAGTATAGTAGAAAACGGAGCTGGAACAGGTTGAACAGTTTATCCCCCTCTATCTTCAGGAATTGCTCATGGAGGAGCTTCAGTAGATTTAGCTATTTTTTCCTTACATTTAGCAGGAATTTCTTCAATTTTAGGAGCAGTTAATTTTATTACTACAGTAATTAATATACGATCTACAGGAATTACATTTGACCGAATGCCTTTATTTGTTTGATCTGTTGTAATCACAGCTATTTTACTTTTATTATCTCTTCCCGTATTA	322	FIDIP189-11	BOLD:ABU6649	1	Diptera	Empididae	Empis stercorea	53	Others		162	Rhamphomyia sp. BOLD:ACC5441	Empididae	90.65	Diptera	KM940394
OTU_163	0	1	TCGTATAAATAACAAAAGTTTTTGACTATAACCCCCTTCCTTGACCCTATTGTTGGCCAGTAGTCTCGTTGAAAACGGATCAGGCACTAGTAAAACGGTATATCCCCCTCTTTCTGCAGGAATTGCACATGCAGGAGCTTCTGTGGATAGCTATCTTCTCCCTACATCTAGCAGGGGTCTCTTCTATTCTAGGGGCCGTAAACTTTATTACCACTGTAATCAACATGCGATCTGTAGGGATAACTCTAGATCGTATACCTCTCTTTGTATGAGCCGTAGCTATCACAGCCCTACTTATTCTCCTTTCTCTCCCAGTTTTA	320	NA	NA	NA	NA	NA	NA	53	Others		163	Perla marginata	Perlidae	84.16	Plecoptera	KF492799
OTU_165	0	1	TTTCTCTTTTATCTCATCTCTCATTTACCCCATCTCTCTTTTTCCCACTCTCCCTGACGTCAACCAATCAGAAACTTAATTTTCCC	86	NA	NA	NA	NA	NA	NA	NA	NA		165	Apteryx australis mantelli	Apterygidae	96.15	Apterygiformes	LK064705
OTU_166	0	2	TCGTATAAATAACATAAGTTTTTGACTATTACCCCCTTCCTTGACCCTATTGTTGGCTATAGTAGTCTCGTTGAAAACGGATCAGGCACTGGTTGAACGGTATATCCCCCTCTTTCTGCAGGAATTGCACATGCAGGAGCTTCTGTGGATAGCTATCTTCTCCCTACATCTAGCAGGGGTCTCTTCTATTCTAGGGGCCGTAAACTTTATTACCACTGTAATCAACATGCGATCTGCAGGGATAACTCTAGATCGTATACCTCTCTTTGTATGAGCCGTAGCTATCACAGCCCTACTTCTTCTCCTTTCTCTCCCAGTTTTA	322	NA	NA	NA	NA	NA	NA	53	Others		166	Perla marginata	Perlidae	85.49	Plecoptera	KF492799
OTU_167	0	1	ACGAATAAATAATATGAGTTTTTGACTTCTACCCCCTTCTTTAATACTATTAATTATATCATCTATTATTAATAGAGGAGCAGGAACTGGATGAACTGTTTACCCCCCCTTATCTACACAAATATTTCACAGAGGTTCTTCAGTAGATTTAACAATTTTTTCTCTTCATATAGCAGGAATCTCTTCTATTTTAGGAGCCATTAATTTTATTACAACCATTCTAAATATACGTTCAAAAATAATAAACTTTGAACGCATACCCTTATTTGTATGATCAGTAATAATTACAGCTGTCCTACTATTATTATCATTACCTGTCTTA	322	NA	NA	NA	NA	NA	NA	53	Others		167	Eupodidae sp. BOLD:AAZ5858	Eupodidae	92.86	NA	JX833921
OTU_168	0	1	ACGAATAAATAATATGAGATTCTGATTGTTACCCCCTTCAATCACTCTTTTACTTATTGGTGGGATAGCAGAAAGTGGTGCAGGTACTGGATGAACTGTTTATCCACCTCTCTCTTCAAATGTTTCTCATTCTGGAGCATCAGTAGATTTAACTATTTTTAGTTTACATTTGGCTGGGGTTTCTTCAATTTTGGGTGCTATTAACTTTATCACCACTATTGTTAATATACGTTCAGCTGGTATGACGTGAGATCGGACACCGTTATTTGTCTGGTCCGTGTTTCTCACTGCAATCCTTTTATTACTCTCTTTACCAGTGCTA	322	NA	NA	NA	NA	NA	NA	53	Others		168	Symphypleona sp. BOLD:ACV5788	NA	89.1	NA	KT617858
OTU_173	0	1	TAGGTTGAACAACATAAGTTTTTGGTTTTTAGTTGTATCGTTTTTGCTGGTGGTGCTTTCTGCGTTTGTTGGCGAGGGGCCAGGTACTGGTTGGACGGTATATCCGCCACTTTCTGGTGGAATCTTTCACCCGGATGCCGCTGTGGATGTTGCTATTTTGGCATTGCACATGGCCGGAATATCTTCTGTCCTAGGGGCGATAAATTTTATTGTAACAATATTCAACATGAGGGCACCTGGCATGACGATGTACAAGATGCCACTCTTTGTTTGGTCCATGCTTGTAACCTCTTTTATATTGCTTTTGGCTATACCGGTCCTA	322	NA	NA	NA	NA	NA	NA	53	Others		172	Fasciola hepatica	Fasciolidae	71.8	Plagiorchiida	U57032
OTU_176	0	1	ACGCATGAATAATATATCATTCTGGTTGCTGGTACCTGCCTTTGGCTTGTTGCTAATTTCAATGTTTGTTGAAGGTGCACCTGGGATGGCTGGCATGGGCTGCGGTTGGACCATGTATGCGCCATGTAGCGGCCTTGCTGGTTCGCCTGGTCCCGCGGTTGATTATGGTATTTTAGCTTTGCATTTGGCCGGGGCTTCATCAATCTTGGGTGCGATTAATTTCATCACCACAATTTTCAACATGCGCGCGCCTGGCATGACGTTGCATAAGATGCCGCTGTTTGTGTGGTCGGTTTTGGTCACGGTTTGGCTCTTGCTCTTGTCGCTGCCAGTTCTT	337	NA	NA	NA	NA	NA	NA	53	Others		173	Rhizobium etli bv. phaseoli str. IE4803	Rhizobiaceae	73.21	Rhizobiales	CP007641
OTU_177	0	2	TCGAATGAATAATATAAGATTCTGGCTCTTACCTGTGGCCTTTACTCTACTTCTCGCAAGCAGCAAAGTAGAAAGAAGAGCGAGGACTGGTTGAACAATTACCCCCCACTTTTGGCTGAAATTGCCCATGCTGGGACTTCTGTTGACTTAGCAATTTTTTCTTAACACCTAGCTGGCGTTTCTTCTATTTTAAGAGCCGTGAATTTTATTACTTCGACTATTAACATACGATCAAGAGGTATATTAACTATAGACCGAATTCCTTTATTTGTCTGATCAGTTCTTATTACCGCAATTCTACTTCTCTTGTCACTGCCTGTATTA	324	NA	NA	NA	NA	NA	NA	53	Others		174	Rhithrogena sp. 11 LV-2010	Heptageniidae	90.03	Ephemeroptera	HM481059
OTU_180	0	1	TCGAATAAATAATATAAGATTTTGACTATTACCACCTTCCCTTACTATTTTACTTATAAGTAGAATAGTAAGCATGGGGGTCGGGACGGGGTGAACAGTATATCCCCCTTTATCCAGAAACCTTTCTCATAGAGGGGCCTCAGTAGATTTAGCTATTTTTTCATTACACCTAGCAGGTGTATCATCTATTTTAGGAGCCGTAAATTTTATCTCAACCATTCTTAATATACGATCAATAGGGATATCACCCGAACGAACTCCTTTATTTGTATGGTCTGTAGGAATTACTGCACTCTTACTTCTCTTATCCTTACCCGTTTTA	322	FBHET892-12	BOLD:AAZ0138	0.9969	Hemiptera	Cydnidae	Legnotus limbosus	53	Others		175	Legnotus limbosus	Cydnidae	99.69	Hemiptera	KM021835
OTU_183	0	1	TCGAATAAATAACATAAGATTTTGATTATTGCCTCCGTCATTAACTTTATTATTATCAAGATCAATAGTAGAAAACGGGGCTGGAACAGGATGAACAGTTTACCCCCCTCTTTCTTCTAATATTGCCCATGCCGGAGCTTCAGTAGATTTAGCAATTTTTTCTCTTCATTTAGCAGGAATTTCTTCAATTTTAGGAGCTGTAAATTTTATCACTACAGTAATTAATATACGATCTGAGGGAATTAGTTTAGACCGAATACCTCTATTTGTTTGATCAGTAATTATTACAGCAATTTTATTATTACTATCTTTACCAGTTTTA	322	GMGRG4844-13	BOLD:AAG1617	1	Diptera	Chironomidae	Thienemanniella caspersi	17	Chironomidae		178	Corynoneura sp. 13ES	Chironomidae	92.24	Diptera	KM969019
OTU_184	0	1	CGAATGAATAATATAAGATTTTGATTGCTTCCACCCTCCCTCACACTTCTTCTCGCCAGAAGTTTAGTTGAAAATGGAGCGGGGACCGGTTGAACAGTTTACCCCCCGCTCTCCGCGGGAATTGCTCACGCAGGTGCCTCGGTTGATATGGCAATTTTCTCTCTACACCTAGCCGGTGTATCCTCTATTCTTGGGGCTGTAAACTTTATTACTACTGTAATTAATATACGATCAGCAGGAATAACCCTTGATCGTATACCCCTATTCGTTTGAGCTGTGGCAATTACAGCCTTACTTCTACTTCTCTCGCTCCCCGTCCTA	321	GBA20114-14	BOLD:AAL0965	0.9969	Plecoptera	Perlidae	Dinocras cephalotes	13	Perlidae		179	Dinocras cephalotes	Perlidae	99.69	Plecoptera	KF410938
OTU_186	0	1	TCGAATAAACAACATGAGATTTTGACTCCTTCCTCCTTCACTAACCCTTCTTTTAGCTGGGGGGTTGGTAGAAAGAGGAGCCGGCACTGGATGAACTGTTTACCCCCCATTAGCTGCAGGTATTGCTCATGCCGGAGCTTCTGTTGACCTGTCGATCTTTAGACTTCATTTAGCTGGAGCTTCTTCTATTTTAGGTGCTGTAAATTTTATTACAACAATTATTAATATACGAACCCCTGGTATATCATGGGATCAAACCCCATTATTTGTTTGATCAGTATTTCTCACTGCTATTCTTCTTTTATTATCCCTTCCTGTCTTA	322	NA	NA	NA	NA	NA	NA	53	Others		181	Entomobrya corticalis	Entomobryidae	94.1	NA	LK024455
OTU_187	0	1	TCGAATAAATAATATAAGCTTCTGACTACTACCCCCTTCCCTAACCCTACTTCTAGCGGGAGGGTTAGTAGAAAGAGGAGCTGGAACCGGATGAACTGTTTACCCGCCGTTGGCCGCAGGAGTGGCCCACGCTGGAGCCTCCGTAGATCTGTCAATTTTTAGTCTACATCTTGCAGGAGCTTCTTCAATTCTAGGGGCCGTAAATTTTATCACCACTATTATTAATATGCGAACTCCTGGACTATCTTGAGATCAGACACCTCTGTTTGTTTGATCGGTTTTCTTAACAGCTATTTTACTACTTCTTTCTCTGCCTGTACTT	322	GENHP850-11	BOLD:AAI1224	0.9969	Entomobryomorpha	Entomobryidae	Lepidocyrtus	53	Others		182	Entomobrya unostrigata	Entomobryidae	84.47	NA	KM623530
OTU_188	0	1	CGAATAAATAACATAAGATTTTGGCTGCTCCCCCCATCTTTAATCTTATTAACTATAGGGGCAATAGTGGAAAGAGGTGCCGGAACAGGATGAACTGTCTATCCCCCCTTGTCGTCTACACTTTCTCACACTGGGGCCTCAGTAGATTTAACTATTTTTAGATTGCACTTAGCAGGTGTGTCTTCAATTCTAGGTGCTATTAACTTTATTACTACAATTATTAATATACGAACACCAGGAATAACATGAGACCGTACCCCTCTATTCGTATGGTCTGTTATCATTACAGCAGTTCTATTACTCTTGTCCCTCCCAGTATTA	321	GBCO2104-14	BOLD:ACF6317	0.9719	Symphypleona	Katiannidae	Sminthurinus sp. 2 SA2014	53	Others		183	Sminthurinus sp. 2 SA-2014	Katiannidae	98.75	NA	HG422647
OTU_190	0	1	TCGAATAAATAATATAAGATTTTGGTTACTTCCCCCCTCGATTAGTCTATTATTAATAGGAGGAATATCAGAAAGAGGCGCAGGGACAGGATGAACAGTTTATCCACCTCTGTCTTCTAATGTATCCCATTCCGGGGCTTCTGTAGATTTATCAATCTTTAGTCTTCACTTGGCGGGGGTTTCCTCAATTTTAGGGGCTATCAACTTTATTACTACTATTATCAACATACGGTCTCCTGGAATAACTTGAGACCGCACTCCACTTTTTGTGTGGTCCGTATTTTTGACTGCTATTCTGCTACTATTATCTTTACCTGTATTA	322	NA	NA	NA	NA	NA	NA	53	Others		185	Heterosminthurus sp. 2 JRD-2015	Bourletiellidae	81.45	NA	KM623572
OTU_191	0	1	ACGAATAAATAACTTGAGCTTCTGATTTCTTCCCCCCTCACTATTTTTTTTAATCTCAAGAATATTTATAGATAATAGAGCAGGAACAGGATGAACTGTTTATCCACCCCTATCAAATAGAATATTTCACTCAGGAAAAGCAGTAGACATCAGAATTTTTTCTCTTCATTTAGCTGGAATTTCATCAATCTTAGGCGCAATTAATTTTATTACTACTATTATAAATATAAAACTTAATGCTATTTCATTAGATATAATTCCACTATTTGTTTGATCTGTTAATATTACAGCCCTTTTATTATTACTTTCTTTACCTGTATTA	322	FBAQU135-09	BOLD:AAE7348	1	Trichoptera	Psychomyiidae	Tinodes rostocki	53	Others		186	Tinodes sp. BOLD:ABA8419	Psychomyiidae	88.6	Trichoptera	HQ938466
OTU_192	0	1	TCGTATAAATAATATAAGATTCTGACTATTACCTCCTTCTTTAACCCTACTCCTGTCTAGAGGGTTAATTGAAAGAGGAGTAGGAACTGGCTGAACAGTATATCCCCCACTAGCTGCAAGTATTGCACACAGGGGTCCTTCTGTAGATTTAGGAATTTTTTCTTTACACTTAGCCGGGGCTAGTTCTATTCTAGGCTCTGTTAATTTTATCTCAACAGTTATTAATATACGCGCAGAGGGCATAAGATTCGATAAGGTTCCTTTGTTTGTGTGGTCAGTATTTTTAACTACTATTTTACTTCTACTTTCTCTGCCCGTGTTA	322	GBCMD15047-15	BOLD:AAA1990	0.9938	Isopoda	Asellidae	Asellus aquaticus	49	Asellus aquaticus		187	Asellus aquaticus	Asellidae	99.38	Isopoda	KJ676769
OTU_193	0	1	CGAATAAATAATATAAGATTTTGACTATTACCCCCCTCTCTCAATCTACTTTTAATCAGAGCTTTAATTGAAAGAGGCACAGGAACTGGCTGAACAGTCTACCCCCCTCTCTCAAGAAATTTAGCACATGCTGGCAGATCAGTCGATATTTCAATTTTTTCTCTTCACTTAGCGGGAATTTCCTCCATTTTGGGGGCTATTAATTTTATTTCTACAACATTAAATATACGAAATAAACTAATGACACTTGATCGAATTCCCCTATTTGTATGATCTGTAGCTATTACAGCTCTTCTTCTTCTCCTATCTCTCCCTGTTCTA	321	GBEPT2139-15	BOLD:AAU1354	0.9969	Trichoptera	Limnephilidae	Enoicyla pusilla	53	Others		188	Limnephilus submonilifer	Limnephilidae	87.23	Trichoptera	KM537678
OTU_195	0	1	TCGGCTTAATAACTTAAGATTTTGATTCTTACCTCCTTCTTTAATATTACTTCTTTTTTCATCAATAGTAGAAACTGGGGTCGGGACAGGTTGAACAGTTTACCCCCCTCTATCCAGAAACTTATCACATGCAGGGCCAGCAGTAGATATGGCAATTTTCTCCCTTCATTTAGCAGGGGCTTCATCTATTTTAGGATCAATTAATTTTATGTCAACAATTAAAAACATACGACCAAAGGAAATAAACTCAGAAAATGTTCCTTTATTTGTATGAGCAGTAATTATTACTACTCTTCTTTTACTCTTATCTTTACCTGTGCTA	322	NA	NA	NA	NA	NA	NA	53	Others		190	Aeolosoma litorale	Aeolosomatidae	81.61	Haplotaxida	AF054188
OTU_196	0	1	ACTTGTTTCTTGTAATCTTTTCCTAGTATGCTAATCTTACCCAATATCTCCCCCATAGCTACTCCAAAAATTTCTACTTTTTCCTCATCTGAGAGAACTAATTGATTATTGTTGAGGATGGGATATTTAAAGTTATCTGTTCTCCCTTTCATACTTTTGATCAACCTCCAAACCTTTTATGACGTCATAAAGGATGATTTTGGTGGGCCTTCCAATCAGGTTAAAGTTGACAGTGTCGTACGTCAA	246	NA	NA	NA	NA	NA	NA	NA	NA		191	Bacillus cereus	Bacillaceae	86.84	Bacillales	CP011145
OTU_197	0	1	AAGAATGAATAATATTAGCTTTTGGTTATTACCACCTTCTTTATTATTATTAATTGGATCAGTTTTATGTGAAGCTGGTGTTGGTACTGGTTGGACCGTTTACCCACCTTTATCAGGGATAACAGCTCACTCAGGTGGTTCTGTAGACTTAGCGATTTTTAGTCTTCACCTTTCAGGTGCAGCTTCTATCTTAGGTGCAATAAATTTTATATGTACAATTACTAACATGAGAGCGAAAAGTTTACCTTTCCATAGATTACCTTTATTTGCTTGGTCAATATATATAACAGCATTTTTATTAGTATTATCTTTACCAGTATTA	322	NA	NA	NA	NA	NA	NA	53	Others		192	Gomphonema parvulum	Gomphonemataceae	87.58	NA	JQ354721
OTU_203	0	1	CCGAATAAATAATATAAGATTTTGATTACTACCCCCCTCTATTATACTTTTAATTTCAAGTAGAATTGTAGAAAATGGAGCAGGTACAGGATGAACAGTTTACCCCCCACTCTCATCTAATATTGCTCACAGAGGAAGTTCTGTTGATTTAGCTATTTTTTCACTGCATTTAGCTGGAATCTCATCAATTTTAGGAGCTGTTAATTTTATTACAACTATTATTAATATGCGACCAAATAATATATCTTTAGATCAAATACCTTTATTTGTTTGAGCTGTGGGAATTACAGCACTTTTATTACTTCTTTCTTTACCTGTATTA	322	BTLBP274-11	BOLD:AAD1776	1	Lepidoptera	Tortricidae	Epinotia tenerana	53	Others		196	Epinotia tenerana	Tortricidae	100	Lepidoptera	KP253596
OTU_206	0	1	TCGAATGAATAATATAAGATTTTGGCTTTTACCCCCTTCCCTATCTTTATTACTAATAAGAAGAATAGTAGAAAGAGGGGCAGGAACAGGATGAACTGTTTATCCCCCTTTATCTTCAAATATTGCTCATGGAGGTGCTTCAGTAGATCTTGCTATTTTTAGACTTCATCTAGCAGGAATCTCTTCAATTTTAGGGGCTGTAAATTTTATCACCACTATTATCAATATACGATCTCCTGGAATATTTTTTGACCAAATACCCTTATTTGTATGAGCAGTAGGAATTACTGCTTTACTTTTATTATTGTCTTTGCCTGTTTTA	322	FBAQU427-10	BOLD:ACO5739	1	Coleoptera	Hydraenidae	Hydraena nigrita	53	Others		199	Hydraena nigrita	Hydraenidae	100	Coleoptera	KM448016
OTU_210	0	1	TCGAATGAATAATATAAGTTTTTGAATACTTCCCCCATCTTTAACTCTACTACTTTCTAGTTCAATTGTTGAAAATGGAGCAGGAACAGGATGAACAGTTTATCCTCCTCTTTCATCAGGTATTGCACATGCAGGGGCCTCTGTAGATTTAGCTATTTTTTCTTTACATTTAGCTGGTATCTCTTCTATTTTAGGAGCAGTAAATTTTATTACAACTGTTATTAATATACGATCAACTGGAATCACATTAGATCGAATACCTTTATTTGTGTGATCAGTTGTAATTACAGCCGTGTTATTATTATTATCTCTTCCAGTTTTA	322	CHMNO075-14	BOLD:ACM5292	0.9782	Diptera	Chironomidae	Zavrelimyia	53	Others		201	Anopheles sp. SOKN050	Culicidae	89.13	Diptera	KF966572
OTU_214	0	1	ACGAATAAATAATATAAGATTTTGACTTTTACCACCATCAATTACACTTCTAATTATAAGAAGAATTGTAGAAAATGGGGCAGGTACTGGTTGGACAGTTTATCCACCTCTATCAGCCAATATTTCACATAATGGAGCATCAGTAGATTTAGCTATTTTCTCTTTACATTTAGCAGGAGTATCATCAATTCTAGGAGCAGTAAATTTTATCTCAACAATCATCAACATACGGCCAGAAGGAATAACATTAGAACGAATTCCATTATTTGTATGATCTGTAGGAATCACAGCATTACTATTATTACTATCACTACCAGTATTA	322	EUBUG1173-12	BOLD:ABV8127	0.9938	Hemiptera	Miridae	Phytocoris populi	53	Others		202	Phytocoris populi	Miridae	99.38	Hemiptera	KM021563
OTU_215	0	1	TCGTATAAACAATATAAGATTTTGACTTCTACCCCCCTCACTAATATTATTACTATTATCCTCCTACTCAGAAATAGGAGCAGGAACAGGATGAACAATTTATCCTCCTCTGTCTAATAACATCTTCCATAATAGTATTTCTGTTGATTTAACTATTTTCAGTTTACATATAGCTGGTATTTCTTCTATCATAGGGGCTATTAACTTTATTTGTACAATTATCAACATACGACCTTTAAAAATAAAAATCGAAATAATACCTCTATTTGTTTGATCTATCCTAGTTACAACAATTTTATTACTACTTTCCCTTCCTGTACTA	322	CNGIE399-12	BOLD:ACD3918	0.9969	Mesostigmata	Phytoseiidae	NA	53	Others		203	Phytoseiidae sp. BOLD:ACD3918	Phytoseiidae	99.69	Mesostigmata	KM826359
OTU_218	0	1	GCGTATAAATAATATAAGATTTTGACTACTCCCTCCGGCTTTAACACTTCTTTTAGCTAGTAGAATAGTAGAAAGAGGAGCAGGAACAGGTTGAACTGTGTACCCTCCTTTAGCAGCAGGAATCGCCCATGCAGGAGCTTCAGTTGACTTAGCTATTTTTTCTTTACATTTAGCCGGAGTATCCTCAATTTTATATAGGGGCAGTAAATTTTATTATCACAACTATTAATATACGTACTAGAGGAATAACAATAGACCGAATTCCTTTATTTGTTTGATCAGTAGTAATTACTGCAATTGTATTACTTCTCTTCCTACCTGTACTT	326	NA	NA	NA	NA	NA	NA	16	Ephemeridae		204	Ephemera danica	Ephemeridae	95.03	Ephemeroptera	JX571926
OTU_220	0	1	TCGAATAAATAACATAAGTTTTTGATTATTACCCCCCTCTCTCACCCTTCTTTTGGCGGGTGGTTTAGTTGAGAGAGGTGCTGGAACTGGTTGAACCGTATACCCACCTTTAGCGGGTGGGGTTGCCCACGCCGGTGCTTCCGTAGACCTTTCAATTTTTAGCCTTCACTTAGCCGGTGCTTCGTCGATTTTAGGCGCCGTAAACTTTATCACCACAATTATTAATATACGAACCCCAGGACTTTCCTGGGACCAAACGCCATTATTTGTTTGATCGGTATTTTTAACGGCAATTCTCTTACTTTTATCCCTCCCAGTACTT	322	NA	NA	NA	NA	NA	NA	53	Others		205	Entomobryinae sp. BOLD:AAN6555	Entomobryidae	83.85	NA	KM623590
OTU_221	0	1	ACGAATAAATAATATAAGATTTTGACTTCTGCCACCTTCTCTTATTCTTTTACTATCAGGAGGACTAGTAGAAAGTGGGGCTGGTACAGGTTGAACTGTTTATCCACCCCTTTCAGCAGGTATTGCTCATGCTGGTGCTTCAGTTGATTTATCAATTTTTAGTCTTCATCTAGCGGGTGCTAGTTCTATTTTAGGAGCTGTAAATTTTATTACAACAATTATTAATATACGAACTATGGGTATATCCTGAGATCGAACTCCATTATTTGTTTGGTCAGTTTTTCTTACGGCTATTCTTCTTCTACTCTCTTTACCAGTTCTT	322	NA	NA	NA	NA	NA	NA	53	Others		206	Desoria trispinata	Isotomidae	95.03	NA	KT808356
OTU_222	0	1	ACGAATAAACAATATAAGATTTTGACTCCTACCACCATCTTTAACCCTTCTACTAACAGGAGGCTTGGTAGAGAGAGGAGCAGGAACAGGTTGAACTGTCTACCCCCCTTTAGCTTCAGGAATTGCCCATGCGGGAGGGTCTGTTGATTTATCAATCTTTAGCTTACATCTTGCTGGTGCCTCATCAATTTTAGGAGCCGTGAACTTTATTACCACTATTATTAATATGCGTACTCCAGGGATATCCTGGGATCAAACTCCATTATTTGTGTGGTCTGTATTTTTAACCGCAATCCTTTTACTTCTTTCCTTACCAGTACTA	322	NORCO183-14	BOLD:AAN3449	0.9938	Poduromorpha	Hypogastruridae	Xenylla szeptyckii	53	Others		207	Xenylla sp. SA-2013	Hypogastruridae	97.2	NA	HG422633
OTU_227	0	1	CAAATAAATAATATAAGTTTTTGACTTCTTCCCCACCATATTATTAATGAGAAGAGTGATCGAAAGAGGGGAACAGGATGAAATGTATACCCCCACTTTCTGCGGGCATTGCTCATTTTTTAGTCATCATTTGAATAACCCCTATTTGATTGATCTGTGGGAATTACGGCTCTTTTACTACTATTTTTTCTCCCAGTTCTA	201	NA	NA	NA	NA	NA	NA	53	Others		209	Vesicaperla substirpes	Gripopterygidae	79.53	Plecoptera	GU356484
OTU_228	0	1	TCGGATAAATAATTTAAGATTTTGATTATTACCCCCTTCCTTATTTTTATTAATTATTTCTTCAATAGTAGAGATAGGGGTAGGAGCTGGGTGGACAGTCTATCCTCCTCTAGCTGGGCTAGAGGGTCATGCTGGGAGGTCTGTGGATTTTGCTATTTTTTCTCTTCATTTAGCGGGGGCATCTTCCATCATGGGGGCTATTAATTTTATTTCTACTATTATCAATATACGGTTTTATGGAATAAGGATAGAAAAGGTTCCTTTATTTGTTTGATCTGTTCTTATTACAGCTGTTTTATTACTTTTATCACTTCCTGTATTG	322	ARNM031-15	BOLD:AAP3194	1	Araneae	Araneidae	Araniella opisthographa	NA	NA		210	Araniella yaginumai	Araneidae	90.62	Araneae	JN817163
OTU_233	0	1	GCGCATGAACAATATTTCGTTTTGGCTGTTGGTTCCCGCCATCTCATTACTCGTCATTTCGATGTTTGTCGAAGGTCCTGCCGGCATGCATGGTGCAGGCACAGGCTGGACGATTTATGCGCCGCTCTCTTCTTTCACAGGTCACCCTGGCCCTGCGGTTGATTTTGCCATTTTGTCACTGCACATTGCTGGCGCATCTTCGATTTTGGGTGCCATCAACTTCATCACTACAATTTTCAACATGCGTGCCCCTGGCATGACCTTGCACAAGATGCCGCTGTTCGTGTGGTCCGTTCTGGTCACTGTGTTCCTTCTGTTGTTGTCATTGCCAGTTCTG	337	NA	NA	NA	NA	NA	NA	NA	NA		211	Pyropia haitanensis	Bangiaceae	78.38	Bangiales	KC791165
OTU_234	0	1	AATCCGAAATCCCAAAAACGTGACATCAAATTCACCGACAATACACTTTGACGGCCTCAAAGCCAAATTCGCTTTACGGACTCGATCGAAAAATGCCTTCAAAGAATGTACATGAGATTCCCAAACCTTGGTATGAGCCAAGACGTCATCAAGGTAATTATCCAAAGTTTCAATGCCTTGTACCAGTTTTCTCATGATTCTTGTAAATGTC	211	NA	NA	NA	NA	NA	NA	53	Others		212	Oryza sativa Japonica Group	Poaceae	81.63	Poales	AP014958
OTU_235	0	1	CCGTATAAATAATATAAGATTTTGACTTTTACCTCCTTCCCTAACCCTTCTCTTAGCCGGAGGCCTAGTAGAAAGAGGTGCGGGCACAGGTTGAACCGTATATCCCCCATTAGCGGCAGGTGTAGCTCACGCCGGAGCCTCCGTGGATTTATCTATTTTTAGACTTCATCTGGCGGGCGCCAGATCTATCTTGGGGGCCGTAAATTTCATTACTACAATTATTAATATACGAACCCCAGGCCTATCTTGAGATCAAACTCCACTTTTTGTGTGATCCGTTTTTCTAACCGCTATCTTACTTTTATTATCCCTACCAGTGCTA	322	NA	NA	NA	NA	NA	NA	53	Others		213	Entomobrya ligata	Entomobryidae	82.97	NA	KM610078
OTU_236	0	1	CGCCTTAATAACATAAGATTTTGACTACTTCCCCCTGCTCTAATTCTTCTCCTATCTGGAAGACTAATTGAAAGGGGTGCAGGAACAGGGTGAACAGTCTACCCCCCGTTAGCCTCCTATATAGCCCACAGTGGGGTATCAGTTGACATAACAATTTTTAGTCTTCATCTAGCCGGTATCTCCTCAATTTTAGGGGCTGTTAATTTTATTACCACTATTAATAATATACGGGCCTCAAATATAGACTGGGATCACACCCCTCTATTCCCCTGATCCGTCTTAATCACAGCCATTTTACTTCTACTCTCCCTACCAGTTCTG	321	NA	NA	NA	NA	NA	NA	53	Others		214	Lipothrix lubbocki	Sminthuridae	79.38	NA	HG422652
OTU_241	0	1	TCGAATAAATAATATAAGATTTTGACTACTACCTCCTTCTTTAACTCTTCTTCTTTCTAGGTCAATTGTAGAAAACGGGGCGGGTACAGGTTGAACTGTTTACCCTCCCCTTTCTTCAAGAATTGGTCATACAGGGGGATCTGTTGATTTAGCTATTTTTTCTCTTCATTTAGCAGGTGTTTCTTCAATTTTAGGTGCTATTAATTTTATTACTACAGTAATTAATATACGTACAAAAGGAATTACATTAGATCGGATGCCTTTATTTGTTTGATCTGTTGTAATTACAGCTATTTTACTTCTTCTTTCTTTACCAGTTTTA	322	GMGRF1144-13	BOLD:AAD9250	0.9969	Diptera	Chironomidae	Pseudorthocladius filiformis	17	Chironomidae		215	Pseudorthocladius filiformis	Chironomidae	99.69	Diptera	HQ105318
OTU_242	0	1	CTCGGCTTAACAATATGAGTTTTTGACTTTTACCTCCTTCCCTTATTCTTCTTCTAACAAGAGGTCTTGTAGAAAGAGGAACCGGAACAGGATGAACAGTTTACCCCCCCTTATCCTCTAACCTAGCCCATGCAGGCAGATCAGTAGATCTCACAATTTTTAGATTACATCTTGCAGGGGCCTCGTCTATTCTTGGTGCCATTAATTTTATTACTACCATTATTAATATACGATCCCCAGGAATATCATGAGATCAACTACCTTTATTCACATGATCTGTCTTTCTCACAGCTATCCTTCTTTTACTTTCGCTACCAGTACTA	323	COLLA217-07		1	NA	NA	NA	53	Others		216	Neanura muscorum	Neanuridae	100	NA	JQ909175
OTU_253	0	1	CCGAATGAATAATATAAGATTCTGACTACTCCCCCCATCCCTAACGCTTCTTCTAGCAGGAGGTATGGTAGAAAGAGGGGCGGGGACCGGATGAACAGTATACCCCCCTCTATCGTCAGGAGTAGCTCATGCAGGCGCTTCCGTGGATTTATCTATTTTTAGACTACACTTG	172	CNFNC1664-14	BOLD:AAI5787	1	Entomobryomorpha	Isotomidae	Isotomurus graminis	53	Others		217	Isotomurus graminis	Isotomidae	100	NA	JN981085
OTU_262	0	2	CCGAATAAATAATATAAGATTTTGACTTCTTCCTCCCTCACTGCCTCTCTTATTAATAAGAAGACTTGTAGAAAGAGGGGTTGGGACAGGATGAACTGTTTACCCGCCTTTGTCAGCCAATATTGCTCACAGAGGATCTTCTGTAGATTTTGCAATTTTTAGTCTCCATTTAGCCGGAATTTCTTCAATTCTTGGGGCGGTTAATTTTATTACAACTGCTATTAACATACGATCCCCTGTATTAACTTTTTACCGAATGCCTCTATTTGTTTGATCAGTAGCAATTACTGCTCTTTTACTTCTCTTATCCCTTCCTGTTATT	322	NA	NA	NA	NA	NA	NA	53	Others		218	Limnius volckmari	Elmidae	88.99	Coleoptera	KJ962414
OTU_301	0	1	ACGCATGAATAATATATCATTCTGGTTGCTGGTACCTGCCTTTGGCTTGTTGCTAATTTCAATGTTTGTTGAAGGTGCACCTGGCATGGCTGGCATGGGCTGCGGTTGGACCATGTATGCGCCATGTAGCGGCCTTGCTGGTTCGCCTGGTCCGGCAGTTGATTATGGCATTTTGGCGTTGCATTTGGCCGGGGCTTCATCAATCTTGGGTGCGATTAATTTCATCACCACAATTTTCAACATGCGCGCGCCTGGCATGACTTTGCATAAAATGCCGCTGTTTGTGTGGTCGGTTTTGGTCACGGTTTGGCTCTTGCTCTTGTCCCTTCCGGTTTTG	337	NA	NA	NA	NA	NA	NA	53	Others		222	Rhizobium etli bv. phaseoli str. IE4803	Rhizobiaceae	73.59	Rhizobiales	CP007641
OTU_342	0	4	ACTAATAAATAATATAAGTTTTTGACTTCTACCCCCATCTTTAACCCTATTATTAATGAGAAGAATGGTTGAAAGAGGGGCCGGAACAGGTTGAACTGTTTACCCCCCACTTTCTGCGGGTATTGCTCATGGGGGAGCCTCAGTTGACTTAGCAATCCTTAGACTTCATTTAGCGGGAATTTCTTCAATTTTAGGGGCCGTAAATTTTATTACAACTATTATTAACATACGATCTATTGGGATAACCTTCGACCAAATACCCCTATTTGTCTGATCTGTCGGAATTACGGCCCTTCTACTATTACTATCTCTTCCAGTTATA	322	BARCO026-14	BOLD:ACP5907	0.9744	Coleoptera	Dytiscidae	Oreodytes sanmarkii	37	Hydroporinae		223	Hoperius planatus	Dytiscidae	86.35	Coleoptera	KJ637869
OTU_372	0	3	CGTATAAATAATATAAGATTCTGGCTTTTACCCCCCTCTAACTCTTCTTCTTTCAAGAAGAATTGTTGAAAATGGAGCCGGAACAGGATGAACAGTATATCCCCCTCTTTCTAGAGCAATTGCTCATGCAGGAGCATCAGTAGACTTAGCAATTTTTAGCCTTCATTTAGCTGGTGTATCCTCAATTTTAGGAGCTGTTAATTTTATTACCACAGTAATTAATATGCGAGCAAGAGGAATAACTCTTGATCGTATACCTTTATTTGTTTGATCAGTTGTTATTACTGCTATTTTATTACTTTTATCTTTACCAGTTTTA	319	GBEPT302-14	BOLD:ACL7411	1	Megaloptera	Sialidae	Sialis fuliginosa	48	Sialis		224	Sialis fuliginosa	Sialidae	97.82	Megaloptera	KJ592429
OTU_427	0	2	CGAATAAACAATATAAGATTTTGACTGCTCCCCCCCTCCTTAAATCTTTTATTAATTAGAGCTTTAGTAGAAAGAGGAACAGGAACTGGGTGAACTGTTTATCCGCCCCTTTCCAGAAATCTCGCCCATGCAGGCAGATCTGTTGATATTTCTATTTTCTCACTCCATTTAGCAGAAATCTCTTCTATTTTAGGGGCTATTAATTTTATTTCTACGACACTTAATATGCGAAATAACTTAATAACTTTAGATCGAATTCCCCTATTTGTATGATCTGTAGCCATTACAGCTCTTCTTCTTCTCTCTCTCCCAGTTTTA	318	HMKKT265-10	BOLD:AAE3040	0.9843	Trichoptera	Limnephilidae	Halesus digitatus	36	Halesus		225	Halesus sp. BOLD:AAE3042	Limnephilidae	95.02	Trichoptera	JF891250

## Sheet: overview 2
OTU	exact_mapping	BF2	BR1	Amplicon_Haplotype	Morpho_ID	Group	Species	Italics
OTU_23	102650	GCCCCTGACATAGCTTTCCC	AGTATAGTGATAGCTCCAGC	CCGCATAAATAATATAAGATTTTGACTATTACCCCCCTCTTTAAATCTTCTCTTAATTAGAGCTTTAGTAGAAAGAGGAACAGGAACTGGCTGAACCGTATACCCCCCTCTCTCCAGAAACTTAGCCCATGCGGGAAGTTCAGTTGATATCTCAATTTTCTCCCTCCATCTAGCGGGAATCTCCTCAATTTTAGGAGCAATCAACTTCATCTCTACTACATTAAATATGCGCAATAACTTAATAACCCTAGATCGAATCCCCCTATTTGTATGATCAGTTGCCATCACAGCCCTACTTCTACTTCTGTCTCTCCCAGTCTTA	20	Potamophylax	Potamophylax cingulatus	T
OTU_6	97158	GCACCGGATATGGCTTTCCC	AATATAGTAATTGCCCCTGC	TCGAATAAACAACATAAGTTTTTGACTCTTGCCACCTTCTTTAACTTTATTAGTGTCAAGTAGAGTAGTAGATGTAGGAGCAGGGACTGGGTGAACTGTCTACCCTCCTCTAGCTGCTAATATCGCCCACGGGGGTTCTTCAGTAGATTTCGCTATTTTTTCTTTACATTTGGCTGGGGTTTCATCAATTCTAGGGGCAGTAAATTTTATTACAACTGTGGTTAACATACGTAGTCCGGGCATGACCCTAGATCGAATGCCCTTATTTGTGTGGTCAGTGGTGATTACTGCTGTCTTGCTTTTATTATCATTACCTGTTTTA	24	Baetis	Baetis vernus	T
OTU_4	79012	GCGCCCGATATAGCCTTCCC	AACATTGTGATGGCTCCTGC	CCGTATAAATAATATAAGATTTTGACTTCTTCCCCCCTCACTAAATCTACTTCTAATTAGAGCTCTAGTAGAAAGAGGAACAGGTACAGGCTGAACTGTATACCCGCCACTTTCTAGAAATTTAGCTCATGCAGGAAGATCAGTGGACATCTCCATTTTTTCTCTTCATTTAGCAGGAATTTCCTCCATTTTAGGGGCCATTAATTTTATTTCCACAACCCTCAATATACGAAATAATTTAATAACCCTTGACCGTATCCCCCTATTTGTTTGATCAGTAGCTATCACAGCTCTTCTCCTTCTACTCTCATTACCAGTTTTA	47	Chaetopteryx villosa	Chaetopteryx villosa	T
OTU_199	51152	GCCCCCGATATAGCCTTCCC	AGTATAGTGATAGCTCCAGC	ACGAATAAATAATATAAGTTTTTGACTTCTACCTCCATCTTTAACATTATTATTAATGAGAAGAATGGTTGAAAGAGGGGCCGGAACAGGTTGAACTGTTTACCCCCCACTTTCTGCGGGTATCGCTCATGGAGGGGCCTCGGTTGACTTAGCAATCTTTAGACTTCATTTAGCGGGAATTTCTTCAATTTTAGGGGCTGTAAATTTTATTACAACTATTATTAACATACGGTCTATTGGGATAACCTTCGACCGAATACCCCTATTTGTCTGATCTGTCGGGATTACGGCCCTTCTACTATTATTATCTCTTCCGGTTCTA	37	Hydroporinae	Oreodytes	T
OTU_10	30581	GCTCCAGATATAGCTTTCCC	AGTATAGTAATGGCTCCGGC	CCGAATAAATAATATGAGATTTTGATTACTACCCCCCTCACTAAATTTACTCTTAATTAGAGCTTTAGTTGAAAGAGGAACAGGTACGGGTTGAACTGTCTACCCCCCCCTCTCTAGAAATTTAGCCCATGCAGGAAGATCAGTTGATATCTCTATCTTCTCCCTCCATTTAGCTGGAATTTCTTCAATTTTAGGTGCTATTAATTTTATCTCAACAACTCTAAATATACGAAATAATTTAATAACCTTAGATCGAATCCCCCTATTTGTTTGATCTGTAGCTATTACAGCTTTACTTCTTCTTCTCTCTCTTCCTGTACTA	31	Drusus annulatus	Drusus annulatus	T
OTU_3	31382	GCTCCGGATATAGCATTCCC	AGTATAGTGATTGCCCCAGC	TCGGATAAACAACATAAGCTTTTGACTTCTTCCTCCAGCCCTCACCCTATTATTGGCTAGTAGTATAGTTGAAAGAGGGGCCGGAACCGGTTGAACCGTTTACCCTCCTCTTTCAGCGGGAATCGCACATGCTGGGGCTTCTGTAGATCTCGCTATTTTCTCGTTACACTTGGCAGGAGTCTCATCAATCCTAGGAGCAGTAAACTTTATTACCACCACAATTAATATACGAGCTAGTGGGATAACAATAGACCGAATCCCTCTTTTTGTGTGGTCCGTCGTTATTACCGCAGTCCTACTTCTTTTAAGTCTACCAGTTCTT	21	Leptophlebiidae	Habroleptoides confusa	T
OTU_79	35153	GCCCCCGATATAGCCTTCCC	AGTATAGTAATGGCTCCAGC	CCGAATAAACAATATAAGATTTTGACTTCTTCCCCCCTCCTTAAATCTTTTGTTAATTAGAGCTTTAGTTGAAAGAGGAACAGGAACTGGATGAACTGTTTATCCCCCCCTTTCCAGAAATCTTGCCCATGCAGGCAGATCTGTTGATATCTCTATTTTCTCACTTCATTTAGCAGGAATCTCCTCTATTTTAGGGGCTATTAATTTTATTTCAACAACACTTAATATACGAAATAACTTAATAACTTTGGATCGAATCCCCCTATTTGTATGATCTGTAGCTATTACAGCTCTTCTTCTTCTTCTCTCTCTCCCAGTTTTA	36	Halesus	Halesus radiatus
OTU_12	28251	GCTCCTGATATAGCTTTCCC	AGTATCGTAATGGCACCAGC	CCGAATAAATAATATAAGTTTTTGATTATTACCCCCAGCATTGACCCTACTATTAGCTTCGAGTATGGTAGAAAGAGGGGCTGGGACAGGATGGACTGTATACCCTCCACTAGCTTCCGGGATAGCTCACGCAGGTGCCTCCGTGGACTTAGCTATTTTTTCATTACACCTAGCTGGAGTTTCCTCGATTTTAGGAGCAGTAAATTTTATTACTACAATCTTTAATATACGAGCTAGCGGGATAACTTTAGACCGTATCCCCCTGTTTGTATGATCAGTCTTACTCACAGCTATCTTACTACTTCTTTCTCTTCCAGTTTTA	27	Torleya major	Torleya major
OTU_1	28311	GCTCCAGATATAGCATTTCC	AATATAGTAATGGCCCCGGC	TCGTATAAATAATATAAGATTCTGACTATTACCTCCTTCTCTAACCCTGCTCCTGTCTAGGGGGCTAATTGAAAGAGGAGTAGGAACTGGCTGAACAGTATACCCTCCGCTAGCTGCAAGCATTGCACACAGTGGTCCTTCTGTAGATTTAGGAATTTTTTCTTTACACTTAGCTGGGGCTAGTTCTATTTTAGGCTCTGTTAATTTTATCTCAACAGTTATTAATATGCGTGCAGAGGGCATAAGATTTGATAAGGTTCCTTTGTTTGTATGGTCAGTACTTTTAACTACTATTTTACTTCTACTTTCTCTACCTGTGTTA	49	Asellus aquaticus	Asellus aquaticus
OTU_21	20260	GCCCCAGATATAGCTTTCCC	AGTATAGTAATGGCTCCGGC	TCGAATAAATAATATAAGTTTTTGAATACTTCCCCCTTCATTAACCCTTCTATTAGCTAGTAGTATAGTTGAAAATGGAGCTGGAACTGGTTGAACAGTTTACCCACCCCTATCTTCAGGAATTGCCCATGCTGGAGCATCAGTTGATTTAGCAATTTTTTCTCTTCATTTAGCTGGGATTTCTTCAATTTTAGGAGCAGTAAATTTTATTACAACAGTAATTAATATGCGAGCAAATGGAATTTCATTAGATCGTATACCTTTATTTGTGTGATCAGTAGTAATTACTGCGGTTCTTTTACTTCTTTCTCTTCCTGTCTTA	30	Ptychoptera	Ptychoptera paludosa

## Sheet: fwh1
ID	sort	04_B_fwhF13_fwhR11	sequ	matched_haplotypes	H_ident	H_length	morphoID	morpho_name	BOLD_Order	BOLD_Family	BOLD_Genus	BOLD_Species	Similarity	NCBI_accession	NCBI_order	NCBI_Fam	NCBI_sp	NCBI_Ident	comment
OTU_1	1	186534	AACTCTTTATTTTATTTTCGGAGCTTGATCTGGAATAATCGGAACCTCACTAAGATTGCTCATTCGTGCTGAATTAGGACAACCGGGATCGTTAATTGGAGACGACCAAATTTATAATGTTATTGTAACTGCTCATGCATTTATTATAATTTTCTTTATAGTAATACCTATTATAATT	NA	NA	NA	16	Ephemeridae	Ephemeroptera	Ephemeridae	Ephemera	danica	100	LN734766	Ephemeroptera	Ephemeridae	Ephemera danica	99.37
OTU_2	2	134213	AACTCTCTATTTTATTTTTGGGGCTTGATCCGGTATAGTAGGAACATCCCTAAGTTTACTAATTCGAGCCGAATTGGGTCAACCAGGATCCTTAATTGGAGATGACCAAATTTACAACGTAATTGTTACAGCTCATGCTTTTGTAATAATTTTTTTTATAGTTATACCTATTATAATT	29_A_Assembly	100	178	29	Nemouridae	Plecoptera	Nemouridae	Nemurella	pictetii	100	KF492804	Plecoptera	Nemouridae	Nemurella pictetii	97.19
OTU_4	4	109263	AACACTTTATTTTATCTTTGGGGCATGATCGGGGATAATTGGAACCTCCCTTAGCTTATTAATCCGTGCAGAACTTGGGCAACCAGGTTCTTTAATCGGGGATGACCAAATTTATAACGTCATCGTAACAGCCCATGCTTTCATTATAATTTTCTTCATAGTAATACCTATTATAATT	21_A_Assembly	100	178	21	Leptophlebiidae	Ephemeroptera	Leptophlebiidae	Habroleptoides	confusa	100	LN734747	Ephemeroptera	NA	Habroleptoides confusa	94.97
OTU_13	13	105425	AACTCTATATTTTATTCTAGGGGCTTGATCAGCTATAGCTGGAACAGCTATAAGAGTTTTAATTCGAATTGAGCTAGCACAGCCTGGTACATTCCTAGGTAACGACCAAATTTATAACACTATTGTAACTGCTCACGGTTTGGTTATAATTTTCTTTATAGTGATACCTATTCTTATT	51_B_Assembly	100	178	51	Arhynchobdellida	Arhynchobdellida	Erpobdellidae	Dina	punctata	100	KM095092	Arhynchobdellida	Erpobdellidae	Erpobdella sp. IAK-2015a	89.6
OTU_430	430	102729	AACCCTATACTTTCTATTCGGGGCATGGTCGGGAATAGTTGGGACATCCCTTAGAATACTAATTCGAGCCGAGTTGGGAAACCCAGGCTCACTAATTGGAGATGACCAAATTTATAATGTAATTGTTACAGCCCATGCATTTATTATAATTTTCTTTATAGTGATACCTATTCTTATT	37_B_Assembly	97.8	178	37	Hydroporinae	Coleoptera	Dytiscidae	Oreodytes	NA	97.74	KC017059	Coleoptera	Dytiscidae	Hygrotus marklini	88.44
OTU_3	3	83182	TACACTTTATTTTATTTTTGGGGCTTGAGCTGGAATAGTGGGAACTTCTCTTAGAATACTTATTCGAGCTGAACTAGGCCACCCCGGTGCTTTAATTGGTGATGATCAAATTTATAATGTAATTGTAACAGCCCATGCTTTTGTAATAATTTTTTTTATAGTTATGCCCATCATAATC	4_A_Assembly	100	178	4	Blephariceridae	Diptera	Blephariceridae			99.44	KX453756	Diptera	Blephariceridae	Liponeura cordata	94.35
OTU_11	11	71279	CACATTGTATTTTATTTTTGGGGCATGATCAGGAATAGTGGGTACTTCTTTAAGCCTACTAATTCGGGCAGAACTAGGAACACCGGGATCCTTAATCGGCGATGACCAAATTTATAATGTAATTGTCACCGCTCACGCTTTTGTAATAATTTTTTTCATAGTTATACCAATTATAATC	3_B_Assembly	100	178	3	Scirtidae	Coleoptera	Scirtidae	Elodes	minuta	100	KM444865	Coleoptera	Scirtidae	Elodes minuta	100
OTU_8	8	44608	TACCCTGTATTTTATTTTTGGAGCCTGGTCAGGTATAGTAGGTACTTCTTTAAGACTTTTAATTCGAGCTGAACTCGGACAGCCGGGGTCCTTAATTGGAGATGACCAAATTTATAATGTTATTGTAACCGCTCACGCTTTTGTTATAATTTTCTTTATAGTTATACCTATTATGATT	27_A_Assembly	100	178	27	Ephemerella (Torleya) major	Ephemeroptera	Ephemerellidae	Torleya	major	100	LT626199	Ephemeroptera	Ephemerellidae	Torleya major	98.27
OTU_12	12	38520	AACTATTTATTTTATTTTTGGAATTTGAGCTGGAATAATCGGAACTTCATTAAGAATAATCATTCGAACAGAATTAGGTACTACTGATTCACTCATTAAAAATGACCAAATTTATAATGTTTTAGTAACAGCACACGCTTTTATTATAATTTTCTTTATGGTCATGCCAATTATAATT	26_A_Assembly	100	178	26	Anomalopterygella chauvinia	Trichoptera	Limnephilidae	Drusus	monticola	100	KX296236	Trichoptera	Limnephilidae	Anomalopterygella chauviniana	100
OTU_14	14	37387	AACTTTATACTTTATTTTTGGTGCTTGAGCAGGAATAGTGGGGACATCCCTAAGCCTATTAATTCGGGCTGAACTTGGCCAGCCCGGCTCCCTGATTGGAGACGACCAAATCTATAATGTGATTGTCACAGCCCACGCCTTCGTAATAATTTTCTTTATAGTAATACCTATTATAATT	13_A_Assembly	100	178	13	Perlidae	Plecoptera	Perlidae	Dinocras	cephalotes	100	KF484757	Plecoptera	Perlidae	Dinocras cephalotes	100
OTU_17	17	36670	AACTATTTATTTTATTTTTGGAATTTGAGCTGGAATAGTTGGAACTTCACTAAGAATAATTATTCGAACAGAATTAGGTACTACTGATTCATTAATTAAAAACGATCAAATTTATAACGTTTTAGTGACAGCTCATGCTTTTATTATAATTTTCTTTATAGTAATACCCATTATAATT	31_A_Assembly	100	178	31	Drusus annulatus	Trichoptera	Limnephilidae	Drusus	annulatus	100	KX105696	Trichoptera	Limnephilidae	Drusus annulatus	100
OTU_33	33	36656	CACTCTCTATTTTATATTTGGAATTTGATCAGGATTAATTGGATCATCTTTAAGTTTTATTATTCGTATGGAACTTAGAACACCAGGAAGTTTTATTGGAAATGATCAAATCTATAATGTTATTGTAACTTCTCATGCCTTTATCATAATTTTTTTTATAGTTATACCAATTATAATC	NA	NA	NA	6	Hydropsyche	Trichoptera	Hydropsychidae	Hydropsyche	siltalai	100	KX142839	Trichoptera	Hydropsychidae	Hydropsyche siltalai	100
OTU_15	15	35868	AACTATCTACTTTATTTTTGGGATTTGAGCCGGAATAATCGGGACTTCTCTCAGAATAATTATTCGAACCGAATTAGGAACAACCGAATCCCTAATTAAAAATGATCAAATTTATAACGTACTAGTCACAGCTCATGCTTTTATTATAATTTTCTTTATAGTAATGCCTATTATAATT	47_A_Assembly	100	178	47	Chaetopteryx villosa	Trichoptera	Limnephilidae	Chaetopteryx	fusca	100	KX142871	Trichoptera	Limnephilidae	Chaetopteryx villosa	100
OTU_25	25	34013	AACTATCTATTTCATTTTCGGAATTTGAGCTGGAATAATCGGAACCTCCCTAAGAATAATTATTCGAACTGAACTCGGAACAACTGAATCTTTAATCAAAAATGATCAAATTTATAACGTACTAGTAACTGCCCATGCCTTCATTATAATTTTCTTTATAGTAATACCAATCATAATT	20_A_Assembly	99.4	178	20	Potamophylax	Trichoptera	Limnephilidae	Potamophylax	cingulatus	100	KX143432	Trichoptera	Limnephilidae	Potamophylax cingulatus	100
OTU_20	20	27262	AACTCTTTACTTCCTATTCGGTATTTGAGCCGGAATAGTTGGATCTTCTCTAAGACTTTTAATTCGAATTGAATTAAGAACCCCCAGCTCCCTAATCAAAAATGACCAAATCTATAATGTTCTAGTAACAGCCCATGCCTTTATTATAATTTTCTTTATAGTAATACCAATCATAATC	NA	NA	NA	23	Sericostoma personatum	Trichoptera	Sericostomatidae	Sericostoma	personatum	100	KX294985	Trichoptera	Sericostomatidae	Sericostoma vittatum	100
OTU_26	26	24655	AACTTTATATTTTATTTTTGGAGCATGAGCAGGAATAGTTGGAACATCTTTAAGTATATTAATTCGAGCCGAATTAGGTAACCCGGGCTCTTTAATTGGAGATGATCAAATCTATAATGTTATCGTAACAGCTCACGCATTTGTAATAATTTTTTTTATAGTAATACCTATTATAATT	33_A_Assembly	100	178	33	Agabus	Coleoptera	Dytiscidae	Agabus	guttatus	100	HF947928	Coleoptera	Dytiscidae	Agabus picotae	98.31
OTU_6	6	24359	AACTTTATACTTCATCTTTGGAGCGTGATCAGGAATAGTGGGAACTTCTTTAAGCCTACTCATTCGAGCAGAGCTAGGACAACCTGGCTCCCTTATTGGAGATGATCAAATCTATAACGTTATCGTTACCGCCCATGCTTTTATTATAATTTTCTTTATAGTTATACCAATTATGATT	14_A_Assembly	100	178	14	Epeorus	Ephemeroptera	Heptageniidae	Epeorus	sylvicola	100	HM480850	Ephemeroptera	Heptageniidae	Epeorus sylvicola	98.88
OTU_18	18	21826	TACTTTATATTTTATTTTTGGTGCATGATCAGGCAGGGTAGGAACTGCTCTTAGTATATTAATTCGAACAGAACTGGGACAACCTGGTAGATTTATTGGCAATGACCAGATTTACAATGTAATTGTAACTGCTCATGCTTTTGTTATAATTTTTTTCTTAGTAATACCAGTGATAATC	49_A_Assembly	100	178	49	Asellus aquaticus	Isopoda	Asellidae	Asellus	aquaticus	100	KJ676762	Isopoda	Asellidae	Asellus aquaticus	100
OTU_9	9	21032	GACTTTATACTTTATATTAGGTATATGGGCCGGAATAATTGGAATATCAATAAGATGAATTATCCGAATTGAACTAGGACAGCCAGGTTCATTTATTGGAAATGACCAAATCTATAATGTAATTGTAACAGCCCACGCATTTATTATAATTTTCTTTATAGTAATACCAATCATAATT	34_A_Assembly	100	178	34	Gerroidea	Hemiptera	Veliidae	Velia	caprai	100	KM021742	Hemiptera	Veliidae	Velia caprai	100
OTU_29	29	19354	TACTTTATACTTTATTTTTGGGGCTTGATCTGGGATAGTAGGAACATCTTTAAGCCTCCTAATTCGAGCAGAACTAGGTCAACCCGGGTCCCTAATTGGGGATGATCAAATTTATAACGTCATTGTCACTGCCCATGCTTTTATTATAATTTTCTTCATAGTAATACCTATTATAATT	28_A_Assembly	99.4	178	28	Ephemerella mucronata	Ephemeroptera	Ephemerellidae	Ephemerella	mucronata	100	GU936203	Ephemeroptera	NA	Habrophlebiodes zijinensis	89.83
OTU_10	10	18377	TACTCTATATTTTATTTTTGGAATTTGAGCTAGAATACTAGGTCTTTCATTAAGTTTATTAATTCGTGTTGAATTAAGAACCCCAGGTTCATTATTTGAAAATGATCAAATTTTTAATTCAATTGTCACAGCTCATGCTTTTATTATAATTTTCTTCATAGTTATACCTATTATAATT	11_A_Assembly	100	178	11	Philopotamidae	Trichoptera	Philopotamidae	Philopotamus	montanus	100	KX104944	Trichoptera	Philopotamidae	Philopotamus montanus	100
OTU_19	19	18115	TACCCTTTATTTTATTTTCGGAGCTTGAGCTGGAATAGTAGGAACTTCATTAAGCCTCCTTATTCGAGCTGAATTAGGCCAACCTGGGTCTTTGATTGGAGATGACCAAATTTATAATGTCATTGTTACTGCTCATGCTTTTATCATGATTTTCTTTATAGTCATGCCAATTATGATT	18_A_Assembly	100	178	18	Rhithrogena	Ephemeroptera	Heptageniidae	Rhithrogena	sp. 10 LV-2010	100	HM481103	Ephemeroptera	Heptageniidae	Rhithrogena sp. 10 LV-2010	100
OTU_22	22	17532	AACTTTATATTTTATTTTTGGAGCTTGAGCCGGAATAGTCGGAACTTCTTTAAGCATATTAATTCGTGCCGAATTAGGACATCCAGGAGCATTAATTGGGGATGACCAAATTTATAATGTAATTGTTACAGCACATGCTTTTGTAATAATTTTTTTTATGGTAATGCCTATTATAATT	42_A_Assembly	100	178		Others	Diptera	Pediciidae	Pedicia	littoralis	100	DQ383671	Diptera	Drosophilidae	Drosophila arizonae	94.38
OTU_31	31	16265	AACCTTATATTTTATTTTTGGTGCTTGATCTGGAATAGTTGGAACTTCATTGAGTCTCTTAATTCGAGCTGAATTAGGTCAACCAGGATCTTTAATTGGTGACGATCAAATCTACAATGTGATTGTCACGGCCCATGCTTTTGTAATAATCTTTTTTATAGTTATACCCATCATAATT	45_A_Assembly	100	178	45	Isoperla	Plecoptera	Perlodidae	Isoperla	goertzi	100	KU955921	Plecoptera	Perlodidae	Isoperla grammatica	93.26
OTU_49	49	13387	AACTTTATATTTTATTTTCGGAGCTTGAGCAGGAATAGTAGGTACTTCCCTAAGTATTTTAATTCGAGCTGAGTTAGGTCATCCTGGTTCTTTAATTGGAGATGATCAAATTTATAATGTAATTGTAACAGCACATGCTTTTGTAATAATTTTTTTTATAGTTATACCTATTATAATT	17_B_Assembly	100	178	17	Chironomidae	Diptera	Chironomidae	Diamesa	permacra	100	LN897674	Diptera	Chironomidae	Diamesa dampfi	98.31
OTU_21	21	11813	AACTATTTATTTTATTTTTGGAATTTGATCTGGAATAGTAGGAACTTCTCTAAGAATAATTATTCGAACTGAGCTAGGGACTGCTGAATCTTTAATTAAAAATGATCAAATTTATAATGTTTTAGTGACAGCTCATGCTTTTATTATAATTTTTTTTATAGTTATACCTATTATAATT	15_A_Assembly	100	178	15	Silo	Trichoptera	Goeridae	Silo	pallipes	100	KX292299	Trichoptera	Goeridae	Silo pallipes	100
OTU_56	56	11645	AACTTTATACTTTATTTTTGGAGCTTGAGCCGGCATAGTCGGAACTTCCCTAAGAATACTTATTCGAGCAGAATTAGGTCACCCAGGATCCCTTATTGGAGATGACCAAATTTATAATGTAATTGTAACAGCTCATGCCTTTGTTATAATTTTTTTTATGGTTATGCCTATTATAATT	7_B_Assembly	99.4	178	7	Simuliidae	Diptera	Simuliidae	Simulium	vernum	100	KP861219	Diptera	Simuliidae	Simulium vernum	100
OTU_50	50	10553	TACTTTATACTTTATTTTAGGAGCTTGGGCTAGTGTTGTTGGCACTTCCATAAGAGTAATTATTCGTTCAGAGCTAAGAGCACCCGGTAATTTAATCGATGACGACCAACTGTATAACGTCATAGTCACCGCTCACGCTTTTGTTATAATTTTTTTTATAGTTATGCCGATTATAATC	8_B_Assembly_Contig_1	100	178	8	Gammarus	Amphipoda	Gammaridae	Gammarus	pulex	100	KT075234	Amphipoda	Gammaridae	Gammarus pulex	100
OTU_38	38	10381	AACTTTATATTTTATTTTTGGTATTTGATCAAGAATATTAGGAACCTCTTTAAGTTTATTAATTCGAATAGAATTAAGTTCAACTGGATCATTAATTAAAAATGACCAAATTTATAACGTTTTAGTTACTGCTCATGCATTTATTATAATTTTCTTTATAGTTATACCTATTATAATT	39_B_Assembly	100	178	39	Odontocerum albicorne	Trichoptera	Odontoceridae	Odontocerum	albicorne	100	KX106854	Trichoptera	Odontoceridae	Odontocerum albicorne	100
OTU_34	34	9895	AACTATTTATTTTATTTTTGGAATTTGAGCTGGAATAATCGGAACTTCTCTCAGAATAATTATTCGAACTGAACTTGGAACAACTGACTCTCTAATTAAAAATGATCAAATCTATAATGTTCTTGTTACAGCTCACGCTTTTATTATAATTTTTTTTATAGTTATACCCATTATAATC	36_c_Assembly	100	178	36	Halesus	Trichoptera	Limnephilidae	Halesus	digitatus	100	KX105340	Trichoptera	Limnephilidae	Halesus digitatus	100
OTU_51	51	8777	TACTTTATACTTCATTTTTGGAGCCTGGGCAGGAATAGTAGGTACATCTTTAAGTCTACTAATTCGTGCTGAATTGGGACAACCCGGATCCTTAATTGGTGATGACCAAATTTATAATGTTATTGTAACTGCCCACGCTTTTATTATGATTTTCTTCATAGTTATACCTATTATAATT	19_A_Assembly	100	178	19	Ecdyonurus	Ephemeroptera	Heptageniidae	Ecdyonurus	venosus	100	HM480848	Ephemeroptera	Heptageniidae	Ecdyonurus venosus	100
OTU_30	30	8319	AACTTTATATTTTATTTTAGGAGCTTGAGCTGGAATAGTAGGGACTTCCTTAAGAATATTAATTCGAGCAGAATTAGGACATCCTGGAAGACTTATTGGAGACGATCAAATTTATAATGTTATTGTTACAGCCCATGCTTTTGTAATAATTTTTTTTATAGTTATACCTATTATAATT	30_A_Assembly	100	178	30	Ptychoptera	Diptera	Ptychopteridae	Ptychoptera	paludosa	100	KU379789	Diptera	Ptychopteridae	Ptychoptera paludosa	100
OTU_44	44	7653	AACATTATATTTTATCTTTGGAGCTTGGGCAGGAATAGTAGGGACATCCCTAAGACTTCTTATTCGAGCTGAATTAGGACAACCAGGATCTTTAATTGGAGATGATCAAATTTATAATGTGATCGTAACAGCTCATGCATTTGTAATGATTTTCTTTATAGTTATGCCTATTATAATT	25_d_Assembly	100	178	25	Leuctra	Plecoptera	Leuctridae	Leuctra	nigra	100	JQ736346	Plecoptera	Nemouridae	Protonemura nimborella	91.57
OTU_48	48	7447	AACACTTTATTTTATTTTTGGTGCTTGATCAGGAATAGTAGGAACTTCTTTAAGAATTTTAATTCGAGCTGAATTAGGTCATGCCGGTTCTTTAATTGGCGATGATCAAATTTATAATGTTATTGTTACAGCTCATGCTTTTGTTATAATTTTTTTTATAGTTATACCTATTTTAATT	NA	NA	NA	17	Chironomidae	Diptera	Chironomidae	NA	NA	100	KR764210	Diptera	Chironomidae	Orthocladius oliveri	95.51
OTU_43	43	6576	AACTTTATATTTTATTTTTGGAGCCTGATCAGGTATAATCGGAACCTCACTTAGTCTTTTAATTCGAGCAGAATTAGGAAACCCGGGGTCTTTAATTGGAGATGATCAAATTTACAATGTTATTGTAACAGCACATGCTTTTGTCATAATTTTTTTCATAGTAATACCAATTTTAATT	48_A_Assembly	100	178	48	Sialis	Megaloptera	Sialidae	Sialis	fuliginosa	100	KJ592429	Megaloptera	Sialidae	Sialis fuliginosa	100
OTU_57	57	6460	AACCCTTTATTTTATTTTCGGAGCTTGATCTGGAATGGTCGGAACTTCTCTTAGCTTATTAATTCGAGCTGAATTAGGTCAACCCGGATCCCTCATTGGAGATGACCAAATTTATAATGTAATTGTTACAGCTCACGCATTTGTGATAATTTTTTTTATAGTTATACCGATTATAATT	NA	NA	NA	29	Nemouridae	Plecoptera	Nemouridae	Nemoura	flexuosa	100	JX905853	Plecoptera	Nemouridae	Nemoura flexuosa	99.44
OTU_46	46	5721	AACTCTCTATTTTCTATTTGGTATCTGAGCAGGAATAGTTGGATCTTCCCTAAGTTTATTAATTCGAATCGAATTAAGAACTCCTAACTCTTTAATCAAAAATGATCAAATTTACAATGTTCTAGTAACAGCCCATGCCTTCATTATAATTTTCTTTATAGTTATACCCATTATAATT	22_A_Assembly	100	178	22	Oecismus monedula	Trichoptera	Sericostomatidae	Oecismus	monedula	100	KX143358	Trichoptera	Sericostomatidae	Oecismus monedula	100
OTU_40	40	5665	AACATTATATTTAATTTTTGGTGTTTGATGTGGACTTGTAGGTACAGGTCTATCATTACTAATCCGTTTTGAATTAGGTTCTAATTCAGTAATTATAGATGAACATTTTTATAATGTTATTGTTACTGCACATGCTTTTATTATAATTTTTTTTATAGTAATACCTATAATGATT	NA	NA	NA	1	Ancylus	Pulmonata	Ancylidae	Ancylus	fluviatilis	100	DQ328270	NA	Ancylidae	Ancylus fluviatilis	100
OTU_110	110	5302	AACCCTATACTTTCTATTCGGGGCATGGTCGGGAATAGTTGGGACATCCCTTAGAATACTAATTCGAGCCGAGTTGGGAAACCCAGGCTCACTAATTGGAGATGACCAAATTTATAATGTAATTGTTACAGCCCATGCATTTATTATAATTTTTTTTATAGTTATACCAATTATAATC	37_B_Assembly	98.3	178	37	Hydroporinae	Coleoptera	Dytiscidae	Oreodytes	sanmarkii	98.85	KM452069	Coleoptera	Dytiscidae	Bidessus minutissimus	89.53
OTU_32	32	4949	AACATTATACCTATTATTTGGGGCGTGAGCTGGTATAGTAGGTACAGCTTTAAGTGTCCTAATTCGAGTAGAATTAGGACAACCTGGTTCATTAATTGGTGATGATCAAATCTATAATGTAATTGTTACTGCCCACGCTTTCGTTATAATTTTCTTTATAGTTATACCTGTTATAATT	46_c_Assembly	100	178	46	Cordulegaster boltonii	Odonata	Cordulegastridae	Cordulegaster	boltonii	100	KF584965	Odonata	Cordulegastridae	Cordulegaster boltonii immaculifrons	100
OTU_52	52	4620	AACCTTATATTTTATCTTTGGTGCTTGGGCTGGTATAGTCGGGACATCCTTGAGAATTTTAATTCGAGCTGAACTCGGCCACCCAGGAGCTTTAATTGGTGATGACCAAATTTATAATGTTATTGTAACGGCCCATGCTTTTGTTATAATTTTTTTTATAGTAATACCTATCATAATT	41_A_Assembly	99.4	178	41	Ceratopogonidae	Diptera	Ceratopogonidae	Palpomyia	flavipes	98.87	KU600617	Diptera	Drosophilidae	Impatiophila menghaiensis	91.01
OTU_54	54	4293	AACACTTTATTTTATCTTTGGAGCATGATCAGGTATAATTGGAACCTCCCTTAGCTTATTAATCCGTGCAGAACTTGGGCAATCAGGTTCTTTAATCGGGGATGACCAAATTTATAATGTCATCGTAACAGCCCATGCTTTCGTTATAATTTTTTTCATAGTAATACCTATCATAATT	NA	NA	NA	21	Leptophlebiidae	Ephemeroptera	Leptophlebiidae	Habroleptoides	confusa	100	LN734747	Ephemeroptera	NA	Habroleptoides confusa	96.23
OTU_39	39	3869	CACTTTATATTTTATTTTTGGAGCTTGGGCAGGAATAGTAGGAACTTCATTAAGAATTTTAATTCGAGCAGAACTTGGTCATCCTGGGGCATTAATTGGGGATGATCAAATTTATAATGTAATTGTAACCGCTCATGCATTTATTATAATTTTTTTTATAGTAATGCCTATTATAATT	NA	NA	NA	32	Tipulidae	Diptera	Tipulidae	Tipula	fulvipennis	100	KR468613	Diptera	Tipulidae	Tipula sp. BOLD:AAA4260	96.05
OTU_28	28	3743	AACATTATATTTCATTCTTGGTTCATGATCAGGAATATTAGGAATAGCATTAAGATTATTAATTCGAGCCGAACTAGGAACTCCAGGGTCTCTAATTGGAGATGACCAAATCTATAATGTTATTGTTACAGCTCATGCCTTTATCATAATTTTCTTCATAGTTATACCAATTATAATT	38_A_Assembly	100	178	38	Limnius	Coleoptera	Elmidae	Limnius	volckmari	100	KJ962414	Coleoptera	Elmidae	Limnius volckmari	100
OTU_59	59	3684	TACGTTGTATTTTATTTTCGGTGCCTGGTCGGGGATAGTGGGTACATCTTTAAGTCTACTTATTCGTGCTGAGCTCGGGAACCCGGGCTCTCTCATTGGTGATGACCAAATTTATAACGTTATCGTAACTGCCCATGCATTTATTATAATCTTTTTTATAGTGATACCAATCATAATT	24_A_Assembly	100	178	24	Baetis	Ephemeroptera	Baetidae	Baetis	vernus	100	LT626083	Ephemeroptera	Baetidae	Baetis vernus	97.19
OTU_53	53	2442	CACCCTCTATTTTATTTTTGGTATTTGGTCGGGAATAGTAGGCACTGCCCTTAGACTTTTAATTCGCGCTGAACTGGGGCAATCAGGAAGTCTGATCGGAGACGATCAGATCTATAATGTGATTGTTACAGCCCATGCATTTGTAATGATTTTTTTTATAGTCATACCTATTATAATT	NA	NA	NA	52	Daphnia pulex	Diplostraca	Daphniidae	Daphnia	pulex	100	EU152321	Diplostraca	Daphniidae	Daphnia pulex	100
OTU_5	5	2369	AACTCTATACTTTCTATTCGGGGCATGGTCGGGAATAGTTGGGACATCCCTTAGAATACTAATTCGAGCCGAGTTGGGAAACCCGGGCTCACTAATTGGGGATGACCAAATTTATAATGTAATTGTTACAGCTCATGCATTTATTATAATTTTTTTTATAGTTATACCTATTATGATT	37_A_Assembly	100	178	37	Hydroporinae	Coleoptera	Dytiscidae	Oreodytes	sanmarkii	98.87	KJ203270	Coleoptera	Dytiscidae	Hygrotus novemlineatus	88.76
OTU_694	694	2357	CACTTTATATTTTATTTTTGGGGCTTGATCCGGTATGGTAGGAACATCCTTAAGTTTACTAATTCGAGCTGAATTGGGTCAACCAGGATCCTTAATTGGAGATGACCAAATTTACAACGTAATTGTTACAGCTCATGCTTTTGTAATAATTTTTTTTATAGTTATACCTATTATAATT	NA	NA	NA	29	Nemouridae	Plecoptera	Nemouridae	Nemurella	pictetii	100	KF492804	Plecoptera	Nemouridae	Nemurella pictetii	95.48
OTU_87	87	1871	AACTCTCTATTTTATTTTTGGGGCTTGATCCGGTATAGTAGGAACATCCCTAAGTTTACTAATTCGAGCTGAATTAGGTCAACCAGGATCCTTAATTGGAGATGACCAAATTTACAACGTAATTGTTACAGCTCATGCTTTTGTAATAATTTTTTTTTTATAATTATACCTATTATAATT	29_A_Assembly	97.2	180	29	Nemouridae	Plecoptera	Nemouridae	Nemurella	pictetii	98.87	KF492804	Plecoptera	Nemouridae	Nemurella pictetii	96.67
below_0.003	1968	1500	NA	NA	NA	NA	NA	NA
OTU_174	174	1256	AACCCTATACTTTCTATTCGGGGCATGGTCAGGAATAGTTGGAACATCCCTTAGAATACTAATTCGAGCCGAGTTGGGAAACCCGGGCTCACTAATCGGGGATGACCAAATTTATAATGTAATTGTTACAGCCCATGCATTTATTATAATTTTTTTATAGTTATACCTATTATGATT	NA	NA	NA	37	Hydroporinae	Coleoptera	Dytiscidae	Oreodytes	sanmarkii	98.2	KC017042	Coleoptera	Dytiscidae	Hygrotus sp. CHU3	89.02
OTU_67	67	1216	AACCTTATATTTCATCTTAGGAGTTTGAGCTGGGATAGTAGGAGCAGGGATGAGACTATTAATTCGAGTTGAATTAACACAACCCGGGTCATTTTTAGGAAGTGACCAACTATATAATACTATTGTTACGGCTCACGCATTTATTATAATTTTCTTTATAGTTATACCTATATTTATT	NA	NA	NA	53	Others	Lumbriculida	Lumbriculidae	Stylodrilus	heringianus	100	LT598636	Lumbriculida	Lumbriculidae	Stylodrilus heringianus	100	Earthworm
OTU_189	189	1054	AACTATTTATTTTATTTTTGGAATTTGAGCTGGAATAATCGGAACTTCTCTCAGAATAATTATTCGAACTGAACTTGGAACAACTGACTCTCTAATTAAAAATGATCAAATCTACAATGTCCTTGTTACAGCCCACGCTTTTATTATAATTTTTTTTATAGTTATACCTATTATGATT	36_B_Assembly	98.3	178	36	Halesus	Trichoptera	Limnephilidae	Halesus	radiatus	98.87	KX106832	Trichoptera	Limnephilidae	Halesus radiatus	98.88
OTU_1132	1132	1045	AACTATCTATTTTATTTTTGGTATTTGAGCTGGAATAGTTGGGACATCATTAAGAATAATTATTCGAACTGAATTAAGAACTACTAATTCATTAATTATAAATGATCAAATTTATAATGTTTTAGTAACAGCTCATGCTTTTATTATAATTTTCTTTATAGTAATACCTATTATAATT	50_B_Assembly	98.9	178	50	Thremma gallicum	Trichoptera	Thremmatidae	Thremma	gallicum	98.87	KP283366	Trichoptera	Uenoidae	Thremma gallicum	98.88
OTU_438	438	843	TATTCTCTATTTTATTTTTGGGGCTTGATCCGGTATAGTAGGAACATCCTTAAGTTTACTAATTCGACCTGAATTGGGTCAACCAGGATCCTTAATTGGAGATGACCAAATTTACAACGTTATTGTTACAGCTCATGCTTTTGTAATAATTTTTTTTATAGTTATACCTATTATAATTG	NA	NA	NA	29	Nemouridae	Plecoptera	Nemouridae	Nemurella	pictetii	99.07	KF492804	Plecoptera	Nemouridae	Nemurella pictetii	96.02
OTU_55	55	801	AACTTTATATTTTATTTTTGGTGCTTGATCAGGAATAGTAGGAACATCACTAAGAATTTTAATTCGAGCTGAACTAGGACATCCTGGAGCTTTAATTGGAGATGATCAAATTTATAATGTTATTGTTACAGCACATGCTTTAGTAATAATTTTTTTTATAGTAATACCTATTATAATT	43_A_Assembly	100	178	43	Dicranota	Diptera	Pediciidae	Dicranota	bimaculata	100	KR644954	Diptera	Pediciidae	Dicranota sp. BOLD:AAD0480	97.19
OTU_63	63	703	AACACTTTATTTTATCTTTGGAGCATGATCAGGTATAATTGGAACCTCCCTTAGCTTACTAATCCGTGCAGAACTTGGGCAACCAGGTTCTTTAATCGGAGATGACCAAATTTATAATGTCATTGTAACAGCCCATGCTTTCGTTATAATTTTCTTTATAGTAATGCCTATTATAATT	NA	NA	NA	21	Leptophlebiidae	Ephemeroptera	Leptophlebiidae	Habroleptoides	confusa	99.15	LN734747	Ephemeroptera	NA	Habroleptoides confusa	97.48
OTU_1289	1289	497	AACCCTATACTTTCTATTCGGAGCATGGTCAGGAATAGTTGGGACATCCCTTAGAATACTAATTCGAGCCGAGTTGGGAAACCCAGGCTCACTAATTGGGGATGACCAAATTTATAATGTAATTGTTACAGCCCATGCATTTATTATAATTTTCTTTATAGTTATACCAATTATGATT	37_B_Assembly	97.2	178	37	Hydroporinae	Coleoptera	Dytiscidae	Oreodytes	NA	97.54	KC017050	Coleoptera	Dytiscidae	Hygrotus sp. CHU3	90.17
OTU_558	558	453	TACACTTTATTTTATTTTTGGAGCCTGAGCAGGAATAGTTGGAACATCTTTAAGTATATTAATTCGAGCCGAATTAGGTAACCCAGGCTCTTTAATTGGAGATGATCAAATCTATAATGTTATCGTAACAGCTCACGCATTCGTAATAATTTTTTTTATAGTAATACCTATTATAATT	33_B_Assembly	97.8	178	33	Agabus	Coleoptera	Dytiscidae	Agabus	guttatus	98.31	HF947928	Coleoptera	Dytiscidae	Agabus picotae	97.66
OTU_145	145	444	TACACTTTATTTTATTTTTGGGGCTTGAGCTGGAATAGTGGGAACTTCTCTTAGAATACTTATTCGAGCTGAACTAGGCCACCCCGGTGCTTTAATTGGTGATGATCAAATTTATAATGTAATTGTAACAGCCCATGCTTTTGTAATAATTTTCTTTATGGTCATACCCATTATAATT	NA	NA	NA	53	Others	Diptera	Hybotidae	NA	NA	93.83	KX453756	Diptera	Blephariceridae	Liponeura cordata	92.7
OTU_76	76	417	AACCTTGTACTTCATCTTAGGCGCTTGAGCTAGTGTAGTGGGAACCTCACTAAGAGTAATTATCCGGTCAGAACTCAGGTCACCGGGAAACCTCATAAATGATGACCAGCTATATAATGTAACAGTAACTGCCCATGCTTTTGTAATAATTTTTTTTATAGTGATACCCATTATAATC	NA	NA	NA	8	Gammarus	Amphipoda	Gammaridae	Gammarus	fossarum	100	KF521831	Amphipoda	Gammaridae	Gammarus fossarum	100
OTU_157	157	341	TACATTGTATTTTATTTTTGGAGCATGATCAGGAATAGTGGGTACTTCTTTAAGTCTACTAATTCGGGCAGAACTAGGAACGCCGGGATCCTTAATCGGCGATGACCAAATTTATAACGTAATTGTCACCGCTCACGCTTTTGTAATAATTTTTTTCATAGTTATACCAATTATAATT	NA	NA	NA	3	Scirtidae	Coleoptera	Scirtidae	Elodes	minuta	98.68	KM444865	Coleoptera	Scirtidae	Elodes minuta	97.73
OTU_739	739	254	AACTTTATATTTTATTTTTGGAGCCTGAGCAGGAATAGTTGGAACATCTTTAAGTATATTAATTCGAGCCGAATTAGGTAACCCAGGCTCTTTAATTGGAGATGATCAAATCTATAATGTTATCGTAACAGCTCACGCATTCGTAATAATTTTTTTCATAGTTATACCAATTATAATC	33_B_Assembly	97.8	178	33	Agabus	Coleoptera	Dytiscidae	Agabus	guttatus	98.28	KJ961776	Coleoptera	Dytiscidae	Agabus guttatus	96.61
OTU_74	74	247	AACATTATATTTTATTTTTGGTATTTGAAGAGGAATAGTGGGAACATCTTTAAGAATATTAATTCGAAGGGAATTAGGAACTAATAGATTCTTAATTGGAAACGATCAAATTTATAACGTTATCGTAACGGCTCATGCATTTATTATAATTTTTTTTATAGTTATACCAATTATAATT	35_B_Assembly	100	178	35	Agapetinae	Trichoptera	Glossosomatidae	Agapetus	delicatulus	100	KX140871	Trichoptera	Glossosomatidae	Agapetinae sp. HMCAD0111-12	98.88
OTU_65	65	242	AACTTTATACTTTATTTTTGGAATCTGAGCTGGTATAGTGGGATCTTCATTAAGTTTAATTATTCGAACTGAACTTGGAATACCAGGATCTTTAATCGGAAATGATCAAATTTATAATGTAATTGTAACAGCACATGCATTTGTTATAATTTTTTTTATAGTTATACCAATTATAATT	NA	NA	NA	2	Rhyacophila	Trichoptera	Rhyacophilidae	Rhyacophila	nubila	100	KX107230	Trichoptera	Rhyacophilidae	Rhyacophila nubila	100
OTU_69	69	198	AACTTCATATTTCATTTTTGGTGCTTGATCAGGAATAGTTGGAACATCATTAAGTCTATTAATTCGAGCAGAACTAGGCCAACCTGGTTCTTTAATTGGGGACGACCAACCAAATTTATAATGTTATTGTGACAGCCCACGCTTTGTAATAATTTTCTTTATAGTAATGCCTATTATAATT	NA	NA	NA	53	Others	Ephemeroptera	Heptageniidae	NA	NA	92.86	KC190374	Orthoptera	Tettigoniidae	Mecopoda niponensis	87.36
OTU_68	68	196	TACCCTTTATTTTATTTTTGGAGCTTGAGCTGGAATAGTAGGAACCTCATTAAGCCTTCTTATTCGGGCTGAATTAGGCCAGCCTGGGTCTTTGATTGGAGATGACCAAATTTATAATGTCATTGTCACTGCCCATGCTTTTATCATGATTTTCTTTATAGTTATGCCAATTATGATT	18_F_Assembly	100	178	18	Rhithrogena	Ephemeroptera	Heptageniidae	Rhithrogena	sp. 3 LV-2010	100	LN868557	Ephemeroptera	Heptageniidae	Rhithrogena semicolorata	100
OTU_97	97	156	AACCCTATACTTTTTATTCGGGGCATGGTCAGGAATAGTGGGGACATCCCTTAGAATACTGATTCGAGCTGAATTAGGAAACCCGGGCTCACTAATCGGGGATGACCAGATTTATAATGTAATTGTTACAGCTCATGCATTTATTATAATTTTTTTTATAGTTATATCCATTATAATT	NA	NA	NA	53	Others	Sessilia	Chthamalidae	Chthamalus	NA	96.15	KM849625	Coleoptera	Dytiscidae	Hydroporus mannerheimi	88.44
OTU_948	948	154	AACTCTTTATTTTATTTTCGGGGCATGGTCGGGAATAGTTGGGACATCCCTTAGAATACTAATTCGAGCCGAGTTGGGAAACCCAGGCTCACTAATTGGAGATGACCAAATTTATAATGTAATTGTTACAGCCCATGCATTTATTATAATTTTTTTTATAGTTATACCTATTATGATT	37_B_Assembly	97.2	178	37	Hydroporinae	Coleoptera	Dytiscidae	Oreodytes	NA	98.36	KJ003257	Coleoptera	Tenebrionidae	Zeadelium complicatum	88.76
OTU_91	91	149	GACATCATATTTTATTGTAGGTATTTGATCTGGGTTCTTAGGAGCTAGGATTAGTTTAATTATTCGTACTGAATTAGGGATAGTAGGGAGTTTAATTATAGATGAGCAAATTTATAATGCGATAGTTACGGCTCATGCTTTTTTAATAATTTTTTTTTTTGTTATGCCTGTTGCTGTA	NA	NA	NA	53	Others	Bdelloidea_order_incertae_sedis	Philodinidae	Embata	NA	96.36	JN660052	Philodinida	Philodinidae	Embata environmental sample	96.55	Rotifer
OTU_109	109	147	AACTCTATACTTTCTATTCGGGGCATGGTCGGGAATAGTTGGGACATCCCTTAGAATACTAATTCGAGCCGAGTTGGGAAACCCGGGCTCACTAATTGGGGATGACCAAATTTATAATGTTATTGTAACTGCTCATGCATTTATTATAATTTTCTTTATAGTAATACCTATTATAATT	NA	NA	NA	53	Others	Diptera	Anthomyzidae	Arganthomyza	NA	96.15	KC017059	Coleoptera	Dytiscidae	Hygrotus marklini	88.76
OTU_149	149	146	AACTCTTTATTTTATTTTCGGAGCTTGATCTGGAATAATCGGAACCTCACTAAGATTGCTCATTCGTGCTGAATTAGGACAACCGGGATCGTTAATTGGAGACGACCAAATTTACAACGTAATTGTTACAGCTCATGCTTTTGTAATAATTTTTTTTATAGTTATACCTATTATAATT	NA	NA	NA	53	Others	Diptera	Empididae	Rhamphomyia	NA	95.18	KR941698	Plecoptera	Nemouridae	Nemouridae sp. BOLD-2016	90.96
OTU_108	108	136	AACTCTTTATTTTATTTTCGGAGCTTGATCTGGAATAATCGGAACCTCACTAAGATTGCTCATTCGTGCTGAATTAGGACAACCGGGATCGTTAATTGGAGACGACCAAATTTATAATGTAATTGTTACAGCCCATGCATTTATTATAATTTTTTTTATAGTTATACCTATTATGATT	NA	NA	NA	53	Others	Diptera	Agromyzidae	Chromatomyia	NA	96.43	LN734766	Ephemeroptera	Ephemeridae	Ephemera danica	94.97
OTU_72	72	132	GACATCATATTTTATTGTTGGTATTTGATCTGGATTTTTAGGAGCTAGAATTAGTTTAATTATTCGAACTGAGTTAGGAATAGTTGGAAGATTGATTATAGATGAACAGATTTATAATGCTATAGTCACTGCTCATGCTTTTCTAATAATTTTTTTCTTTGTTATGCCTGTAGCAGTA	NA	NA	NA	53	Others	Bdelloidea_order_incertae_sedis	Philodinidae	NA	NA	90.64	EF650597	Philodinida	Philodinidae	Embata parasitica	94.25	Rotifer
OTU_105	105	129	TACACTTTATTTTATTTTTGGGGCTTGAGCTGGAATAGTGGGAACTTCTCTTAGAATACTTATTCGAGCTGAACTAGGCCACCCCGGTGCTTTAATTGGTGATGATCAAATTTATAATGTAATTGTTACAGCTCATGCATTTATTATAATTTTTTTTATAGTTATACCTATTATGATT	NA	NA	NA	53	Others	Diptera	Drosophilidae	Drosophila	NA	97.7	KX453756	Diptera	Blephariceridae	Liponeura cordata	92.13	Fly
OTU_126	126	115	AACTCTATATTTTATTCTAGGGGCTTGATCAGCTATAGCTGGAACAGCTATAAGAGTTTTAATTCGAATTGAGCTAGCACAGCCTGGTACATTCCTAGGTAACGACCAAATTTATAATGTTATTGTAACTGCTCATGCATTTATTATAATTTTCTTTATAGTAATACCTATTATAATT	NA	NA	NA	53	Others	Diptera	Sciaridae	Scatopsciara	NA	95.06	HQ336344	Arhynchobdellida	Erpobdellidae	Erpobdella octoculata	89.02
OTU_107	107	106	AACTCTTTATTTTATTTTCGGAGCTTGATCTGGAATAATCGGAACCTCACTAAGATTGCTCATTCGTGCTGAATTAGGACAACCGGGATCGTTAATTGGAGACGACCAAATTTATAACGTCATCGTAACAGCCCATGCTTTCATTATAATTTTCTTCATAGTAATACCTATTATAATT	NA	NA	NA	16	Ephemeridae	Ephemeroptera	Ephemeridae	Ephemera	NA	95.48	LN734766	Ephemeroptera	Ephemeridae	Ephemera danica	94.34
OTU_102	102	102	AACTCTCTATTTTATTTTTGGGGCTTGATCCGGTATAGTAGGAACATCCCTAAGTTTACTAATTCGAGCCGAATTGGGTCAACCAGGATCCTTAATTGGAGATGACCAAATTTATAATGTAATTGTTACAGCTCATGCATTTATTATAATTTTTTTTATAGTTATACCTATTATGATT	NA	NA	NA	29	Nemouridae	Plecoptera	Nemouridae	Nemurella	NA	96.61	KF492804	Plecoptera	Nemouridae	Nemurella pictetii	93.82	Fly
OTU_122	122	99	TACTTTATACTTCATTTTTGGGGCTTGATCTGGAATAGTAGGAACTTCCCTAAGAATTCTGATTCGAGCCGAATTAGGACACCCCGGATCCTTAATTGGGGATGATCAAATTTATAATGTAATTGTTACAGCTCATGCTTTTATTATAATTTTTTTTATAGTAATACCAATTTTAATT	NA	NA	NA	17	Chironomidae	Diptera	Chironomidae	Brillia	bifida	100	GQ254419	Diptera	Sarcophagidae	Oxysarcodexia varia	93.26
OTU_89	89	97	TACATTGTATTTTATTTTTTCGGTTTGAGCAGGGTTGATAGGGACTGCTTTTAGTGTAATTATTCGTATAGAATTGGCTTTACCTGGTTCTTTATTAAAGGATGCACAACTTTATAATGTTTTAGTTACAGCTCACGCTTTAGTAATGATTTTTTTTTTAGTGATACCTATAATGATA	NA	NA	NA	44	Bivalvia	Bivalvia	Sphaeriidae	Pisidium	personatum	98.04	KF483389	Veneroida	Sphaeriidae	Pisidium personatum	98.09
OTU_1343	1343	97	TACTTTATATTTTATTTTTGGTGCGTGATCAGGCAGGGTAGGAACTGCTCTTAGCATATTAATTCGAACAGAACTAGGACAACCAGGTAGATTTATTGGCAATGACCAGATTTACAATGTAATTGTAACTGCCCATGCCTTTGTTATAATTTTTTTCTTAGTAATACCAGTGATAATC	NA	NA	NA	49	Asellus aquaticus	Isopoda	Asellidae	Asellus	NA	97.62	KJ676763	Isopoda	Asellidae	Asellus aquaticus	97.66
OTU_118	118	95	TACAATATATTTAATTTTTGGGGTTTGATCTGCTATGGTAGGTACTGCTTTTAGAGTTCTTATCCGGTTAGAACTAGGCCAACCAGGCAGATTTATTGGGGACGACCAAATTTATAATGTTATAGTAACCGCCCACGCGTTTATTATAATTTTTTTTATAGTAATACCCATTATAATT	NA	NA	NA	53	Others	Entomobryomorpha	Isotomidae	Isotomurus	plumosus	98.87	KJ445177	NA	Entomobryidae	Lepidocyrtus sp. BOLD:AAI3390	90.17	Collembola
OTU_73	73	91	AACTTTATACTTTGCATTCGGCGCATGATCTGGAATAGTAGGAGCAAGTTTAAGAACCCTTATTCGATTAGAATTAGGACAACCTGGAAGTTTACTAGGGAGAGATCAAATCTATAATACAATTGTAACGGCTCACGCATTTGTGATAATCTTTTTTATAGTGATACCAATAATAATT	NA	NA	NA	9	Trombidiformes (Acari)	Trombidiformes	Sperchontidae	Sperchon	clupeifer	98.31	KU243826	NA	Torrenticolidae	Testudacarus hyporhynchus	87.64
OTU_195	195	88	AACTCTCTATTTTATTTTTGGGGCTTGATCCGGTATAGTAGGAACATCCCTAAGTTTACTAATTCGAGCCGAATTGGGTCAACCAGGATCCTTAATTGGAGACGACCAAATTTATAATGTTATTGTAACTGCTCATGCATTTATTATAATTTTCTTTATAGTAATACCTATTATAATT	NA	NA	NA	53	Others	Diptera	Muscidae	Musca	NA	96.43	KF492804	Plecoptera	Nemouridae	Nemurella pictetii	91.57
OTU_671	671	78	AACACTTTATTTTATCTTTGGTGCTTGAGCTGGTATAGTCGGGACATCCTTGAGAATTTTAATTCGAGCTGAACTCGGCCACCCAGGAGCTTTAATTGGTGATGACCAAATTTATAATGTTATTGTAACGGCGCATGCTTTTGTTATAATTTTTTTTATAGTAATACCTATTATAATT	41_A_Assembly	97.2	178	41	Ceratopogonidae	Diptera	Ceratopogonidae	Palpomyia	flavipes	98.31	KU565803	Diptera	Empididae	Philetus sp. CNC DIPTERA 103891	91.57
OTU_173	173	73	TACTTTATATTTTATTTTTGGTGCGTGATCGGGCAGAGTAGGAACTGCTCTTAGTATGTTAATTCGAACAGAACTAGGACAGCCAGGTAGATTTATTGGCAATGACCAAATTTACAATGTAATTGTAACTGCTCATGCTTTTGTTATAATTTTTTTCTTAGTAATACCAGTAATAATT	NA	NA	NA	49	Asellus aquaticus	Isopoda	Asellidae	Asellus	NA	97.08	DQ144866	Isopoda	Asellidae	Asellus aquaticus	97.08
OTU_1609	1609	71	CACTCTCTATTTTATATTTGGAATTTGATCAGGATTAATTGGATCATCTTTAAGTTTTATTATTCGTATGGAACTTAGAACACCAGGAAGTTTTATTGGAAATGATCAAATCTATAATGTTATTGTAACTTCTCATGCCTTTATCATAATTTTCTTTATAGTGATACCTATTCTTATT	NA	NA	NA	6	Hydropsyche	Trichoptera	Hydropsychidae	Hydropsyche	NA	96.61	KX142839	Trichoptera	Hydropsychidae	Hydropsyche siltalai	98.26
OTU_135	135	68	AACTCTCTATTTTATTTTTGGGGCTTGATCCGGTATAGTAGGAACATCCCTAAGTTTACTAATTCGAGCCGAATTGGGTCAACCAGGATCCTTAATTGGAGATGACCAAATTTATAACGTCATCGTAACAGCCCATGCTTTCATTATAATTTTCTTCATAGTAATACCTATTATAATT	NA	NA	NA	53	Others	Coleoptera	Derodontidae	Laricobius	NA	95.06	KF492804	Plecoptera	Nemouridae	Nemurella pictetii	91.57
OTU_121	121	63	CACATTGTATTTTATTTTTGGGGCATGATCAGGAATAGTGGGTACTTCTTTAAGCCTACTAATTCGGGCAGAACTAGGAACACCGGGATCCTTAATCGGCGATGACCAAATTTATAATGTTATTGTAACTGCTCATGCATTTATTATAATTTTCTTTATAGTAATACCTATTATAATT	NA	NA	NA	53	Others	Diptera	Sciaridae	Scatopsciara	NA	97.53	KM444865	Coleoptera	Scirtidae	Elodes minuta	93.79
OTU_193	193	63	TACTTTATATTTTATTTTTGGTGCATGATCAGGCAGGGTAGGAACTGCTCTTAGTATATTAATTCGAACAGAACTGGGACAACCTGGTAGATTTATTGGCAATGACCAGATTTACAATGTAATTGTAACTGCTCATGCATTTATTATAATTTTCTTTATAGTAATACCTATTATAATT	NA	NA	NA	49	Asellus aquaticus	Isopoda	Asellidae	Asellus	NA	95.32	DQ144837	Isopoda	Asellidae	Asellus aquaticus	95.32
OTU_115	115	62	AACTCTTTATTTTATTTTCGGAGCTTGATCTGGAATAATCGGAACCTCACTAAGATTGCTCATTCGTGCTGAATTAGGACAACCGGGATCGTTAATTGGAGACGACCAAATTTATAATGTAATTGTCACCGCTCACGCTTTTGTAATAATTTTTTTCATAGTTATACCAATTATAATC	NA	NA	NA	17	Chironomidae	Diptera	Chironomidae	NA	NA	95	GU115807	Plecoptera	Nemouridae	Nemoura sp. CHU1	89.83
OTU_111	111	58	AACTCTATACTTTCTATTCGGGGCATGGTCGGGAATAGTTGGGACATCCCTTAGAATACTAATTCGAGCCGAGTTGGGAAACCCGGGCTCACTAATTGGGGATGACCAAATTTATAATGTAATTGTAACAGCCCATGCTTTTGTAATAATTTTTTTTATAGTTATGCCCATCATAATC	NA	NA	NA	53	Others	Coleoptera	Dytiscidae	NA	NA	94.35	KJ964782	Coleoptera	Dytiscidae	Platambus maculatus	87.01
OTU_138	138	58	AACTCTTTATTTTATTTTCGGAGCTTGATCTGGAATAATCGGAACCTCACTAAGATTGCTCATTCGTGCTGAATTAGGACAACCGGGATCGTTAATTGGAGACGACCAAATTTATAACACTATTGTAACTGCTCACGGTTTGGTTATAATTTTCTTTATAGTGATACCTATTCTTATT	NA	NA	NA	16	Ephemeridae	Ephemeroptera	Ephemeridae	NA	NA	93.79	LN734766	Ephemeroptera	Ephemeridae	Ephemera danica	92.45
OTU_168	168	57	AACACTTTATTTTATCTTTGGGGCATGATCGGGGATAATTGGAACCTCCCTTAGCTTATTAATCCGTGCAGAACTTGGGCAACCAGGTTCTTTAATCGGGGATGACCAAATTTACAACGTAATTGTTACAGCTCATGCTTTTGTAATAATTTTTTTTATAGTTATACCTATTATAATT	NA	NA	NA	53	Others	Diptera	Empididae	Rhamphomyia	NA	95.06	KM874232	Plecoptera	Nemouridae	Zapada columbiana	87.64
OTU_185	185	57	CACTTTATACTTAATTTTAGGTGTGTGAGCAGGAATAATTGGAACAGGAACTAGAATAATCATTCGAATTGAACTCTCTCAACCAGGATCATTTCTAGGGAGAGATCAATTATATAATACTCTAGTTACCGCACACGCATTTTTAATAATTTTCTTCTTAGTTATACCAGTATTTATT	NA	NA	NA	53	Others	Haplotaxida	Naididae	NA	NA	94.44	KF952300	Haplotaxida	Tubificidae	Chaetogaster limnaei	93.82
OTU_1011	1011	57	AACCTTATATTTTATCTTTGGTGCTTGAGCTGGTATAGTCGGGACATCCTTGAGAATTTTAATTCGAGCTGAACTCGGCCACCCAGGAGCTTTAATTGGTGATGACCAAATTTATAATGTTATTGTAACGGCGCATGCTTTTGTTATAATTTTTTTTATAGTTATACCAATTATAATC	41_A_Assembly	97.2	178	41	Ceratopogonidae	Diptera	Ceratopogonidae	Palpomyia	flavipes	98.31	KR429990	Diptera	Heleomyzidae	Heleomyzidae sp. BOLD-2016	91.53
OTU_147	147	54	AACTCTATACTTTCTATTCGGGGCATGGTCGGGAATAGTTGGGACATCCCTTAGAATACTAATTCGAGCCGAGTTGGGAAACCCGGGCTCACTAATTGGGGATGACCAAATTTATAACGTCATCGTAACAGCCCATGCTTTCATTATAATTTTCTTCATAGTAATACCTATTATAATT	NA	NA	NA	53	Others	Coleoptera	Dytiscidae	NA	NA	93.79	KJ966438	Coleoptera	Dytiscidae	Hydroporus incognitus	86.52
OTU_167	167	51	TACACTTTATTTTATTTTTGGGGCTTGAGCTGGAATAGTGGGAACTTCTCTTAGAATACTTATTCGAGCTGAACTAGGCCACCCCGGTGCTTTAATTGGTGATGATCAAATTTATAACGTCATCGTAACAGCCCATGCTTTCATTATAATTTTCTTCATAGTAATACCTATTATAATT	NA	NA	NA	53	Others	Coleoptera	Derodontidae	Laricobius	NA	95.06	KX453756	Diptera	Blephariceridae	Liponeura cordata	91.01
OTU_88	88	50	AACTGTATACTTTATTTTTGGTGCTTGATCAGGAATAGTGGGAACATCCCTAAGCCTATTGATTCGGGCCGAACTCGGTCAACCCGGCTCCCTAATTGGACACGACCAAATCTATAATGTGATTGTCACAGCCTACGCCTTCGTAATACTTTTCTGCGTAGTAATGCCTATTATAATT	NA	NA	NA	13	Perlidae	Plecoptera	Perlidae	NA	NA	91.53	KF410935	Plecoptera	Perlidae	Dinocras cephalotes	91.57
OTU_124	124	49	TACACTTTATTTTATTTTTGGGGCTTGAGCTGGAATAGTGGGAACTTCTCTTAGAATACTTATTCGAGCTGAACTAGGCCACCCCGGTGCTTTAATTGGTGATGATCAAATTTATAATGTTATTGTAACTGCTCATGCATTTATTATAATTTTCTTTATAGTAATACCTATTATAATT	NA	NA	NA	53	Others	Diptera	Tabanidae	Chrysops	NA	97.78	KT604869	Diptera	Agromyzidae	Agromyzidae sp. BOLD:ACV5125	93.18
OTU_131	131	48	TACACTTTATTTTATTTTTGGGGCTTGAGCTGGAATAGTGGGAACTTCTCTTAGAATACTTATTCGAGCTGAACTAGGCCACCCCGGTGCTTTAATTGGTGATGATCAAATTTACAACGTAATTGTTACAGCTCATGCTTTTGTAATAATTTTTTTTATAGTTATACCTATTATAATT	NA	NA	NA	53	Others	Diptera	Sphaeroceridae	Leptocera	NA	95.79	KX453756	Diptera	Blephariceridae	Liponeura cordata	93.26
OTU_119	119	47	AACTCTTTATTTTATTTTCGGAGCTTGATCTGGAATAATCGGAACCTCACTAAGATTGCTCATTCGTGCTGAATTAGGACAACCGGGATCGTTAATTGGAGACGACCAAATTTATAATGTAATTGTAACAGCCCATGCTTTTGTAATAATTTTTTTTATAGTTATGCCCATCATAATC	NA	NA	NA	17	Chironomidae	Diptera	Chironomidae	NA	NA	94.25	JX905863	Plecoptera	Nemouridae	Nemoura cinerea	90.96
OTU_222	222	47	CACATTGTATTTTATTTTTGGGGCATGATCAGGAATAGTGGGTACTTCTTTAAGCCTACTAATTCGGGCAGAACTAGGAACACCGGGATCCTTAATCGGCGATGACCAAATTTATAATGTTATTGTAACCGCTCACGCTTTTGTTATAATTTTCTTTATAGTTATACCTATTATGATT	NA	NA	NA	3	Scirtidae	Coleoptera	Scirtidae	Elodes	NA	95.48	KM444865	Coleoptera	Scirtidae	Elodes minuta	96.05
OTU_230	230	44	AACACTTTATTTTATCTTTGGGGCATGATCGGGGATAATTGGAACCTCCCTTAGCTTATTAATCCGTGCAGAACTTGGGCAACCAGGTTCTTTAATCGGGGATGACCAAATTTATAACGTCATCGTAACAGCCCATGCATTTATTATAATTTTTTTTATAGTTATACCTATTATGATT	NA	NA	NA	21	Leptophlebiidae	Ephemeroptera	Leptophlebiidae	Habroleptoides	NA	96.61	LN734747	Ephemeroptera	NA	Habroleptoides confusa	91.19
OTU_454	454	43	AACTATTTATTTTATTTTTGGAATTTGAGCTGGAATAATCGGAACTTCATTAAGAATAATCATTCGAACAGAATTAGGTACTACTGATTCACTCATTAAAAATGACCAAATTTATAACGTTTTAGTGACAGCTCATGCTTTTATTATAATTTTCTTTATAGTAATACCCATTATAATT	NA	NA	NA	31	Drusus annulatus	Trichoptera	Limnephilidae	Drusus	NA	96.05	KX293135	Trichoptera	Limnephilidae	Anomalopterygella chauviniana	96.07
OTU_114	114	42	TACCCTTTATTTTATTTTCGGAGCTTGAGCTGGAATAGTAGGAACTTCATTAAGCCTCCTTATTCGAGCTGAATTAGGCCAACCTGGGTCTTTGATTGGAGATGACCAAATTTATAATGTTATTGTAACTGCTCATGCATTTATTATAATTTTCTTTATAGTAATACCTATTATAATT	NA	NA	NA	53	Others	Diptera	Culicidae	Anopheles	NA	96.55	HM481039	Ephemeroptera	Heptageniidae	Rhithrogena sp. 10 LV-2010	95.51
OTU_127	127	42	AACTATTTATTTTATTTTTGGAATTTGAGCTGGAATAATCGGAACTTCATTAAGAATAATCATTCGAACAGAATTAGGTACTACTGATTCACTCATTAAAAATGACCAAATTTATAATGTTATTGTAACTGCTCATGCATTTATTATAATTTTCTTTATAGTAATACCTATTATAATT	NA	NA	NA	53	Others	Diptera	Chaoboridae	Chaoborus	NA	96.15	KX293135	Trichoptera	Limnephilidae	Anomalopterygella chauviniana	94.94
OTU_143	143	40	AACACTTTATTTTATCTTTGGGGCATGATCGGGGATAATTGGAACCTCCCTTAGCTTATTAATCCGTGCAGAACTTGGGCAACCAGGTTCTTTAATCGGGGATGACCAAATTTATAATGTTATTGTAACTGCTCATGCATTTATTATAATTTTCTTTATAGTAATACCTATTATAATT	NA	NA	NA	53	Others	Diptera	Anthomyzidae	Arganthomyza	NA	96.15	HQ571213	Ephemeroptera	Ephemeridae	Ephemera blanda	89.83
OTU_120	120	39	TACCCTGTATTTTATTTTTGGAGCCTGGTCAGGTATAGTAGGTACTTCTTTAAGACTTTTAATTCGAGCTGAACTCGGACAGCCGGGGTCCTTAATTGGAGATGACCAAATTTATAATGTTATTGTAACCGCTCACGCTTTTGTAATAATTTTTTTCATAGTTATACCAATTATAATC	NA	NA	NA	27	Ephemerella (Torleya) major	Ephemeroptera	Ephemerellidae	Torleya	NA	96.61	LT626199	Ephemeroptera	Ephemerellidae	Torleya major	95.35
OTU_647	647	38	AACTATTTATTTTATTTTTGGAATTTGATCTGGAATAGTAGGAACTTCTCTAAGAATAATTATTCGAACTGAGCTAGGGACTGCTGAATCTTTAATTAAAAATGATCAAATTTATAATGTTTTAGTGACAGCTCATGCTTTTGTAATAATTTTTTTTATAGTTATGCCCATCATAATC	NA	NA	NA	15	Silo	Trichoptera	Goeridae	Silo	NA	96.61	KX292299	Trichoptera	Goeridae	Silo pallipes	97.18
OTU_1780	1780	38	AACTCTCTATTTTATTTCTGGGGCTTGATCCGGTATAGTAGGAACATCCCTAAGTTTACTAATTCGAGCCGAATTGGGTCAACCAGGATCCTTAATTGGAGATGACCAAATTTACAACGTAATTGTTACAGCTCATGCATTTATTATAATTTTTTTTATAGTAATGCCTATTATAATT	NA	NA	NA	29	Nemouridae	Plecoptera	Nemouridae	Nemurella	NA	96.61	KF492804	Plecoptera	Nemouridae	Nemurella pictetii	93.82
OTU_140	140	37	AACTTTATATTTTATTTTTGGAGCTTGAGCCGGAATAGTCGGAACTTCTTTAAGCATATTAATTCGTGCCGAATTAGGACATCCAGGAGCATTAATTGGGGATGACCAAATTTATAATGTAATTGTTACAGCTCATGCATTTATTATAATTTTTTTTATAGTTATACCTATTATGATT	NA	NA	NA	53	Others	Diptera	Drosophilidae	Drosophila	NA	96.55	KT084499	Diptera	Phoridae	Phoridae sp. BOLD-2016	94.92
OTU_170	170	37	TACCCTGTATTTTATTTTTGGAGCCTGGTCAGGTATAGTAGGTACTTCTTTAAGACTTTTAATTCGAGCTGAACTCGGACAGCCGGGGTCCTTAATTGGAGATGACCAAATTTACAACGTAATTGTTACAGCTCATGCTTTTGTAATAATTTTTTTTATAGTTATACCTATTATAATT	NA	NA	NA	53	Others	Diptera	Empididae	Rhamphomyia	NA	96.39	LT626199	Ephemeroptera	Ephemerellidae	Torleya major	93.06
OTU_201	201	37	AACTCTTTACTTCCTATTCGGTATTTGAGCCGGAATAGTTGGATCTTCTCTAAGACTTTTAATTCGAATTGAATTAAGAACCCCCAGCTCCCTAATCAAAAATGACCAAATCTATAATGTTCTAGTAACAGCCCATGCTTTCATTATAATTTTCTTCATAGTAATACCTATTATAATT	NA	NA	NA	23	Sericostoma personatum	Trichoptera	Sericostomatidae	Sericostoma	NA	96.61	KX294985	Trichoptera	Sericostomatidae	Sericostoma vittatum	97.18
OTU_191	191	36	AACTCTCTATTTTATTTTTGGGGCTTGATCCGGTATAGTAGGAACATCCCTAAGTTTACTAATTCGAGCCGAATTGGGTCAACCAGGATCCTTAATTGGAGATGACCAAATTTATAATGTAATTGTAACAGCCCATGCTTTTGTAATAATTTTTTTTATAGTTATGCCCATCATAATC	NA	NA	NA	29	Nemouridae	Plecoptera	Nemouridae	Nemurella	NA	95.98	KF492804	Plecoptera	Nemouridae	Nemurella pictetii	93.79
OTU_154	154	35	AACTCTCTATTTTATTTTTGGGGCTTGATCCGGTATAGTAGGAACATCCCTAAGTTTACTAATTCGAGCCGAATTGGGTCAACCAGGATCCTTAATTGGAGATGACCAAATTTATAACGTAATTGTCACCGCTCACGCTTTTGTAATAATTTTTTTCATAGTTATACCAATTATAATC	NA	NA	NA	29	Nemouridae	Plecoptera	Nemouridae	Nemurella	NA	96.55	KF492804	Plecoptera	Nemouridae	Nemurella pictetii	94.92
OTU_162	162	35	AACTCTATACTTTCTATTCGGGGCATGGTCGGGAATAGTTGGGACATCCCTTAGAATACTAATTCGAGCCGAGTTGGGAAACCCGGGCTCACTAATTGGGGATGACCAAATTTATAACGTAATTGTCACCGCTCACGCTTTTGTAATAATTTTTTTCATAGTTATACCAATTATAATC	NA	NA	NA	53	Others	Coleoptera	Dytiscidae	NA	NA	93.18	KM443381	Coleoptera	Dytiscidae	Ilybius subtilis	85.88
OTU_130	130	34	AAATTTATATTTTATTTTCGGAGCATGAGCAGGAATAGTTGGTACATCTTTAAGTATATTAATTCGAGCCGAATTAGGTAATCCAGACTCTTTAATTGGAGATGATCAAATTTATAATGTTATTGTAACAGCTCATGCATTTGTAATAATTTTTTTTATAGTTATACCTATTATAATT	NA	NA	NA	53	Others	Diptera	Stratiomyidae	Beris	hauseri	98.72	KJ966742	Coleoptera	Dytiscidae	Agabus guttatus	96.07
OTU_152	152	34	TACACTTTATTTTATTTTTGGGGCTTGAGCTGGAATAGTGGGAACTTCTCTTAGAATACTTATTCGAGCTGAACTAGGCCACCCCGGTGCTTTAATTGGTGATGATCAAATTTATAATGTAATTGTCACCGCTCACGCTTTTGTAATAATTTTTTTCATAGTTATACCAATTATAATC	NA	NA	NA	53	Others	Hemiptera	Cimicidae	Cimex	NA	96	KX453756	Diptera	Blephariceridae	Liponeura cordata	93.22
OTU_278	278	34	AACTCTTTACTTCCTATTCGGTATTTGAGCCGGAATAGTTGGATCTTCTCTAAGACTTTTAATTCGAATTGAATTAAGAACCCCCAGCTCCCTAATCAAAAATGACCAAATCTATAATGTAATTGTAACAGCCCACGCATTTATTATAATTTTCTTTATAGTAATACCAATCATAATT	NA	NA	NA	23	Sericostoma personatum	Trichoptera	Sericostomatidae	Sericostoma	NA	96.61	KX294985	Trichoptera	Sericostomatidae	Sericostoma vittatum	97.18
OTU_1450	1450	34	TACCCTCTATTTCATATTTGGAGCTTGGGCAGGAATAGTAGGGACATCCCTAAGACTTCTTATTCGAGCTGAATTAGGACAACCAGGATCTTTAATTGGAGATGATCAAATTTATAATGTGATCGTAACAGCTCATGCATTTGTAATGATTTTCTTTATAGTTATACCTATTATAATT	25_c_Assembly	97.2	178	25	Leuctra	Plecoptera	Leuctridae	Leuctra	NA	97.74	KR391363	Diptera	Sphaeroceridae	Sphaeroceridae sp. BOLD:ACM5463	91.23
OTU_160	160	33	TACCCTGTATTTTATTTTTGGAGCCTGGTCAGGTATAGTAGGTACTTCTTTAAGACTTTTAATTCGAGCTGAACTCGGACAGCCGGGGTCCTTAATTGGAGATGACCAAATTTATAATGTAATTGTTACAGCTCATGCATTTATTATAATTTTTTTTATAGTTATACCTATTATGATT	NA	NA	NA	53	Others	Diptera	Drosophilidae	Drosophila	NA	97.7	LT626199	Ephemeroptera	Ephemerellidae	Torleya major	94.22
OTU_64	64	32	AACTATCTATTTTATTTTTGGCATTTGAGCTGGAATAGTCGGAACATCATTAAGAATAATTATTCGAACTGAATTAAGAACTAATAATTCATTAATTATAAATGATCAAATTTATAATGTTTTAGTAACAGCTCATGCTTTTATTATAATTTTTTTTATAGTTATACCTATTATAATT	50_A_Assembly	100	178	50	Thremma gallicum	Trichoptera	Thremmatidae	Thremma	gallicum	98.31	KP455291	Trichoptera	Uenoidae	Thremma gallicum	100
OTU_83	83	30	AACTTTACACTTTATTTTTGGTGCTTGATCAGGAATAGTGGGAACATCCCCAAGCCTATTAATTCGGGCTGAACTTGGGTCAGCCCGGCTCCCTAATTGGAGACGACCAAATCTATAATGTGACTGTCACAGCCCACGCCTTCGTAATAATTTTCTTCATAGTAATGCCTATTATAATT	NA	NA	NA	13	Perlidae	Plecoptera	Perlidae	Dinocras	NA	96.21	KF410921	Plecoptera	Perlidae	Dinocras cephalotes	94.97
OTU_256	256	30	AACTCTCTATTTTATTTTTGGGGCTTGATCCGGTATAGTAGGAACATCCCTAAGTTTACTAATTCGAGCCGAATTGGGTCAACCAGGATCCTTAATTGGAGATGACCAAATTTACAACGTAATTGTTACAGCTCATGCTTTTGTAATAATTTTTTTCTTAGTAATACCAGTGATAATC	NA	NA	NA	29	Nemouridae	Plecoptera	Nemouridae	Nemurella	NA	96.55	KF492804	Plecoptera	Nemouridae	Nemurella pictetii	93.79
OTU_258	258	30	AACTTTATATTTTATTTTAGGAGCTTGAGCTGGAATAGTAGGGACTTCCTTAAGAATATTAATTCGAGCAGAATTAGGACATCCTGGAAGACTTATTGGAGACGATCAAATTTATAATGTAATTGTAACAGCCCATGCTTTTGTAATAATTTTTTTTATAGTTATGCCCATCATAATC	NA	NA	NA	30	Ptychoptera	Diptera	Ptychopteridae	Ptychoptera	NA	97.13	KU379789	Diptera	Ptychopteridae	Ptychoptera paludosa	97.18
OTU_116	116	29	CACATTGTATTTTATTTTTGGGGCATGATCAGGAATAGTGGGCACTTCTTTAAGCCTGCTAATTCGAGCAGAACTAGGAACCCCAGGATCCTTAATCGGCGATGACCAAATTTACAACGTAATTGTTACAGCTCATGCTTTTGTAATAATTTTTTTTATAGTTATACCTATTATAATT	NA	NA	NA	3	Scirtidae	Coleoptera	Scirtidae	Elodes	NA	95.48	KJ963479	Coleoptera	Scirtidae	Elodes minuta	96.05
OTU_183	183	28	AACTTCATATTTCATTATTGGTATTTGATCAGGGTTTCTCGGAGCAAGGATTAGTCTTATCATTCGAACAGAATTAGGAATAGCAGGTAGGATCATTACAGATGAGCAAATTTACAATGCTATGGTAACAGCTCATGCTTTTTTAATAATTTTTTTTTTTGTTATACCCGTAGCTGTT	NA	NA	NA	53	Others	Bdelloidea_order_incertae_sedis	Philodinidae	Embata	laticornis	98.83	KM043190	Philodinida	Philodinidae	Embata laticornis	98.88	Rotifer
OTU_344	344	27	AACCTTATATTTTATCTTTGGTGCTTGGGCTGGTATAGTCGGGACATCCTTGAGAATTTTAATTCGAGCTGAACTCGGCCACCCAGGAGCTTTAATTGGTGATGACCAAATTTATAATGTTATTGTAACTGCTCATGCATTTATTATAATTTTCTTTATAGTAATACCTATTATAATT	41_A_Assembly	97.2	178	53	Others	Diptera	Tabanidae	Chrysops	NA	97.89	KR644350	Diptera	Agromyzidae	Agromyzidae sp. BOLD-2016	91.01
OTU_1000	1000	27	CACTTTATATTTTATTTTTGGAGCTTGGGCAGGAATAGTAGGAACTTCATTAAGAATTTTAATTCGAGCAGAACTTGGTCATCCTGGGGCATTAATTGGGGATGATCAAATTTATAATGTAATTGTAACCGCCCATGCTTTTATTATAATTTTCTTTATAGTTATACCAATTATGATT	NA	NA	NA	32	Tipulidae	Diptera	Tipulidae	Tipula	NA	96.05	HE614030	Diptera	Tipulidae	Tipula luna	94.92
OTU_1242	1242	26	AACTCTTTATTTTATTTTCGGAGCTTGATCTGGAATAATCGGAACCTCACTAAGATTGCTCATTCGTGCTGAATTAGGACAACCGGGATCGTTAATTGGAGACGACCAAATTTATAATGTTATTGTAACTGCCCACGCTTTTATTATGATTTTCTTCATAGTTATACCTATTATAATT	NA	NA	NA	16	Ephemeridae	Ephemeroptera	Ephemeridae	Ephemera	NA	96.61	LN734766	Ephemeroptera	Ephemeridae	Ephemera danica	95.6
OTU_137	137	25	CACATTGTATTTTATTTTTGGGGCATGATCAGGAATAGTGGGTACTTCTTTAAGCCTACTAATTCGGGCAGAACTAGGAACACCGGGATCCTTAATCGGCGATGACCAAATTTATAATGTAATTGTCACGGCCCATGCATTTATTATAATTTTTTTTATAGTTATACCTATTATGATT	NA	NA	NA	3	Scirtidae	Coleoptera	Scirtidae	NA	NA	94.35	KM444865	Coleoptera	Scirtidae	Elodes minuta	94.92
OTU_161	161	25	CACATTGTATTTTATTTTTGGGGCATGATCAGGAATAGTGGGTACTTCTTTAAGCCTACTAATTCGGGCAGAACTAGGAACACCGGGATCCTTAATCGGCGATGACCAAATTTATAATGTAATTGTAACAGCCCATGCTTTTGTAATAATTTTTTTTATAGTTATGCCCATCATAATC	NA	NA	NA	3	Scirtidae	Coleoptera	Scirtidae	Elodes	NA	95.48	KM444865	Coleoptera	Scirtidae	Elodes minuta	95.51
OTU_226	226	25	GACTTTATACTTTATATTAGGTATATGGGCCGGAATAATTGGAATATCAATAAGATGAATTATCCGAATTGAACTAGGACAGCCAGGTTCATTTATTGGAAATGACCAAATCTATAATGTAATTGTAACAGCCCATGCTTTCATTATAATTTTCTTCATAGTAATACCTATTATAATT	NA	NA	NA	34	Gerroidea	Hemiptera	Veliidae	Velia	NA	96.61	KM021742	Hemiptera	Veliidae	Velia caprai	96.63
OTU_572	572	25	AACTATTTATTTTATTTTTGGAATTTGAGCTGGAATAGTTGGAACTTCACTAAGAATAATTATTCGAACAGAATTAGGTACTACTGATTCATTAATTAAAAACGATCAAATTTATAATGTTATTGTAACTGCTCATGCATTTATTATAATTTTCTTTATAGTAATACCTATTATAATT	NA	NA	NA	31	Drusus annulatus	Trichoptera	Limnephilidae	Drusus	NA	96.05	KX105696	Trichoptera	Limnephilidae	Drusus annulatus	96.07
OTU_1090	1090	25	AACTTTATATTTTATTTTAGGAGCTTGAGCTGGAATAGTAGGGACTTCCTTAAGAATATTAATTCGAGCAGAATTAGGACATCCTGGAAGACTTATTGGAGACGATCAAATTTATAATGTTATTGTCACAGCCCACGCCTTCGTAATAATTTTCTTTATAGTAATACCTATTATAATT	NA	NA	NA	30	Ptychoptera	Diptera	Ptychopteridae	Ptychoptera	NA	96.61	KU379789	Diptera	Ptychopteridae	Ptychoptera paludosa	96.63
OTU_1577	1577	23	AACTATCTACTTTATTTTTGGGATTTGAGCCGGAATAATCGGGACTTCTCTCAGAATAATTATTCGAACCGAATTAGGAACAACCGAATCCCTAATTAAAAATGATCAAATTTATAACGTACTAGTCACAGCTCATGCCTTTATCATAATTTTCTTCATAGTTATACCAATTATAATT	NA	NA	NA	47	Chaetopteryx villosa	Trichoptera	Limnephilidae	Chaetopteryx	NA	96.61	KX142871	Trichoptera	Limnephilidae	Chaetopteryx villosa	96.63
OTU_150	150	21	GACTTTATACTTTATATTAGGTATATGGGCCGGAATAATTGGAATATCAATAAGATGAATTATCCGAATTGAACTAGGACAGCCAGGTTCATTTATTGGAAATGACCAAATTTATAATGTAATTGTTACAGCTCATGCATTTATTATAATTTTTTTTATAGTTATACCTATTATGATT	NA	NA	NA	53	Others	Diptera	Culicidae	Aedes	NA	97.53	KM021742	Hemiptera	Veliidae	Velia caprai	94.94
OTU_171	171	21	TACCCTGTATTTTATTTTTGGAGCCTGGTCAGGTATAGTAGGTACTTCTTTAAGACTTTTAATTCGAGCTGAACTCGGACAGCCGGGGTCCTTAATTGGAGATGACCAAATTTATAATGTAATTGTAACAGCCCATGCTTTTGTAATAATTTTTTTTATAGTTATGCCCATCATAATC	NA	NA	NA	53	Others	Coleoptera	Carabidae	Carabus	NA	95.06	LT626199	Ephemeroptera	Ephemerellidae	Torleya major	92.44
OTU_221	221	21	AACTCTATACTTTCTATTCGGGGCATGGTCGGGAATAGTTGGGACATCCCTTAGAATACTAATTCGAGCCGAGTTGGGAAACCCGGGCTCACTAATTGGGGATGACCAAATTTATAATGTTATTGTAACCGCTCACGCTTTTGTTATAATTTTCTTTATAGTTATACCTATTATGATT	NA	NA	NA	53	Others	Coleoptera	Dytiscidae	NA	NA	94.92	KJ964782	Coleoptera	Dytiscidae	Platambus maculatus	87.08
OTU_406	406	20	AACTCTCTATTTTATTTTTGGGGCTTGATCCGGTATAGTAGGAACATCCCTAAGTTTACTAATTCGAGCCGAATTGGGTCAACCAGGATCCTTAATTGGAGATGACCAAATTTATAACGTACTAGTCACAGCTCATGCTTTTATTATAATTTTCTTTATAGTAATGCCTATTATAATT	NA	NA	NA	29	Nemouridae	Plecoptera	Nemouridae	NA	NA	94.92	KF492804	Plecoptera	Nemouridae	Nemurella pictetii	93.26
OTU_563	563	20	AACTATTTATTTTATTTTTGGAATTTGAGCTGGAATAATCGGAACTTCTCTCAGAATAATTATTCGAACTGAACTCGGAACAACTGACTCTCTAATTAAAAATGATCAAATCTATAATGTTCTTGTTACAGCCCACGCATTTATTATAATTTTCTTTATAGTAATACCAATCATAATT	NA	NA	NA	36	Halesus	Trichoptera	Limnephilidae	Halesus	NA	96.61	KX143354	Trichoptera	Limnephilidae	Halesus radiatus	96.63
OTU_1038	1038	20	AACTCTTTATTTTATTTTCGGAGCTTGATCTGGAATAATCGGAACCTCACTAAGATTGCTCATTCGTGCTGAATTAGGACAACCGGGATCGTTAATTGGAGACGACCAAATTTATAATGTAATTGTAACAGCTCATGCCTTTGTTATAATTTTTTTTATGGTTATACCTATTATAATT	NA	NA	NA	53	Others	Diptera	Muscidae	Helina	NA	95.24	LN734766	Ephemeroptera	Ephemeridae	Ephemera danica	94.97
OTU_148	148	19	AACTCTTTATTTTATTTTCGGAGCTTGATCTGGAATAATCGGAACCTCACTAAGATTGCTCATTCGTGCTGAATTAGGACAACCGGGATCGTTAATTGGAGACGACCAAATTTATAATGTCATTGTTACTGCTCATGCTTTTATCATGATTTTCTTTATAGTCATGCCAATTATGATT	NA	NA	NA	53	Others	Diptera	Calliphoridae	NA	NA	91.67	HM481037	Ephemeroptera	Heptageniidae	Rhithrogena sp. 8 LV-2010	90.96
OTU_176	176	19	AACTTTATATTTTATTTTTGGAGCTTGAGCCGGAATAGTCGGAACTTCTTTAAGCATATTAATTCGTGCCGAATTAGGACATCCAGGAGCATTAATTGGGGATGACCAAATTTACAACGTAATTGTTACAGCTCATGCTTTTGTAATAATTTTTTTTATAGTTATACCTATTATAATT	NA	NA	NA	42	Limoniidae	Diptera	Pediciidae	Pedicia	NA	97.18	KM942102	Diptera	NA	Diptera sp. BOLD:ACC1121	93.82
OTU_219	219	18	AACTTTATATTTTATTTTAGGAGCTTGAGCTGGAATAGTAGGGACTTCCTTAAGAATATTAATTCGAGCAGAATTAGGACATCCTGGAAGACTTATTGGAGACGATCAAATTTATAATGTTATTGTAACTGCTCATGCATTTATTATAATTTTCTTTATAGTAATACCTATTATAATT	NA	NA	NA	53	Others	Diptera	Muscidae	Musca	NA	97.62	KU379789	Diptera	Ptychopteridae	Ptychoptera paludosa	95.51
OTU_307	307	17	AACTCTCTATTTTATTTTTGGGGCTTGATCCGGTATAGTAGGAACATCCCTAAGTTTACTAATTCGAGCCGAATTGGGTCAACCAGGATCCTTAATTGGAGATGACCAAATTTATAATGTAATTGTTACAGCACATGCTTTTGTAATAATTTTTTTTATGGTAATGCCTATTATAATT	NA	NA	NA	29	Nemouridae	Plecoptera	Nemouridae	Nemurella	NA	96.61	KF492804	Plecoptera	Nemouridae	Nemurella pictetii	93.82
OTU_95	95	16	AACATCATATTTTATTGTAGGGATTTGATCGGGATTTTTAGGAGCAAGAATTAGATTAATTATTCGTACAGAGTTAGGGATAGTAGGAAGATTAATTATAGATGAACAAATTTATAATGCAATGGTTACAGCTCATGCTTTTCTAATAATTTTTTTTTTTGTTATGCCTGTAGCAGTA	NA	NA	NA	53	Others	Bdelloidea_order_incertae_sedis	Philodinidae	NA	NA	92.59	KJ543592	NA	NA	Bdelloidea sp. Bd5_01	90.06	Rotifer
OTU_333	333	16	TACACTTTATTTTATTTTTGGAATTTGAGCTGGAATAATCGGAACTTCTCTCAGAATAATTATTCGAACTGAACTCGGAACAACTGACTCTCTAATTAAAAATGATCAAATCTATAATGTTCTTGTTACAGCCCACGCTTTTATTATAATTTTTTTCATAGTTATACCCATTATAATT	36_A_Assembly	98.3	178	36	Halesus	Trichoptera	Limnephilidae	Halesus	radiatus	100	KX143354	Trichoptera	Limnephilidae	Halesus radiatus	100
OTU_158	158	15	AACCTTATACTTGATATTTGGTGCTATTTCTGGTGTAGCTGGAACTTTATTATCGCTTTTTATCCGAATGGCTTTAGCTCAACCGAATGGCTCTTTTTTCGAGTTCAATCATCATCTGTATAATGTTATAGTTACAGGCCATGCATTTGTGATGATTTTTTTTATGGTAATGCCGACATTGATC	NA	NA	NA	53	Others	Bacillariophyta	NA	NA	NA	85.19	KY021079	Fragilariales	Fragilariaceae	Asterionella formosa	82.39	Algae
OTU_306	306	15	AACTTCGTATTTTATTATTGGAATTTGATCAGGGTTTTTAGGAGCTAGGATTAGGTTAATTATTCGTACTGAGTTAGGTATAGTAGGGAGAATTATCATAGATGAACAAATTCATAATGCCATAGTTACGGCTCATGCTTTCTTAATAATTTTTTTTTTTGTAATGCCTGTAGCTGT	NA	NA	NA	53	Others	Bdelloidea_order_incertae_sedis	Philodinidae	Philodina	flaviceps	99.42	DQ890156	Philodinida	Philodinidae	Philodina flaviceps	99.44	Rotifer
OTU_144	144	14	GACACTGTACATTATTTTTTCCATATTAGCTGGAATTATTGGTGGATTATTATCGGTGATTATTCGCACTCAGCTAATGCACATTAATATACTTAACAATAACTATCAATTATATAACGTAATGGTTACAGGGCATGCGTTGATAATGGTGTTTTTTATGATAATGCCAGCCCTCATG	NA	NA	NA	53	Others	Rickettsiales	Rickettsiaceae	Wolbachia	endosymbiont of Glyptapanteles	100	CP011149	Rickettsiales	Anaplasmataceae	Wolbachia endosymbiont of Drosophila incompta	100	Bacteria
OTU_169	169	14	TACCCTTTATTTTATTTTCGGAGCTTGAGCTGGAATAGTAGGAACTTCATTAAGCCTCCTTATTCGAGCTGAATTAGGCCAACCTGGGTCTTTGATTGGAGATGACCAAATTTATAATGTAATTGTTACAGCTCATGCATTTATTATAATTTTTTTTATAGTTATACCTATTATGATT	NA	NA	NA	53	Others	Diptera	Drosophilidae	Drosophila	NA	97.53	HM481103	Ephemeroptera	Heptageniidae	Rhithrogena sp. 10 LV-2010	94.94
OTU_164	164	13	AACTTTATACTTTATTTTTGGGGCTTGAGCCGGCATAGTCGGAACTTCCTTAAGAATACTTATTCGGGCAGAATTAGGTCACCCAGGATCCCTTATTGGAGATGACCAAATTTACAACGTAATTGTTACAGCTCATGCTTTTGTAATAATTTTTTTTATAGTTATACCTATTATAATT	NA	NA	NA	7	Simuliidae	Diptera	Simuliidae	Simulium	NA	96.38	KP861187	Diptera	Simuliidae	Simulium cryophilum group sp. ScrygpIng-01	96.07
OTU_485	485	13	AACTATTTATTTTATTTTTGGAATTTGAGCTGGAATAATCGGAACTTCTCTCAGAATAATTATTCGAACTGAACTTGGAACAACTGACTCTCTAATTAAAAATGATCAAATCTATAATGTTCTTGTTACAGCTCACGCTTTTATTATAATTTTCTTTATGGTCATGCCAATTATAATT	NA	NA	NA	36	Halesus	Trichoptera	Limnephilidae	Halesus	NA	97.18	KX143041	Trichoptera	Limnephilidae	Halesus digitatus	97.18
OTU_916	916	13	TACCCTGTATTTTATTTTTGGAGCCTGGTCAGGTATAGTAGGTACTTCTTTAAGACTTTTAATTCGAGCTGAACTCGGACAGCCGGGGTCCTTAATTGGAGATGACCAAATTTATAATGTTATTGTAACTGCCCACGCTTTTATTATGATTTTCTTCATAGTTATACCTATTATAATT	NA	NA	NA	27	Ephemerella (Torleya) major	Ephemeroptera	Ephemerellidae	Torleya	NA	96.61	LT626199	Ephemeroptera	Ephemerellidae	Torleya major	94.8
OTU_163	163	12	AACTCTATACTTTCTATTCGGGGCATGGTCGGGAATAGTTGGGACATCCCTTAGAATACTAATTCGAGCCGAGTTGGGAAACCCGGGCTCACTAATTGGGGATGACCAAATCTATAATGTAATTGTAACAGCCCACGCATTTATTATAATTTTCTTTATAGTAATACCAATCATAATT	NA	NA	NA	53	Others	Diptera	Dolichopodidae	Condylostylus	NA	96.15	KT733140	Diptera	Asilidae	Ommatius dentatus	88.2
OTU_228	228	12	AACTCTATACTTTCTATTCGGGGCATGGTCGGGAATAGTTGGGACATCCCTTAGAATACTAATTCGAGCCGAGTTGGGAAACCCGGGCTCACTAATTGGGGATGACCAAATTTATAATGTAATTGTTACAGCACATGCTTTTGTAATAATTTTTTTTATGGTAATGCCTATTATAATT	NA	NA	NA	53	Others	Diptera	Tabanidae	Hybomitra	NA	96.15	KJ966438	Coleoptera	Dytiscidae	Hydroporus incognitus	87.64
OTU_16	16	10	CACATTGTATTTTATTTTTGGGGCATGATCAGGAATAGTGGGCACTTCTTTAAGCCTGCTAATTCGAGCAGAACTAGGAACCCCAGGATCCTTAATCGGCGATGACCAAATTTATAACGTAATTGTCACCGCTCACGCTTTTGTAATAATTTTTTTCATAGTTATACCAATTATAATC	3_A_Assembly	100	178	3	Scirtidae	Coleoptera	Scirtidae	Elodes	minuta	99.44	KJ963479	Coleoptera	Scirtidae	Elodes minuta	99.44
OTU_194	194	10	TACACTTTATTTTATTTTTGGGGCTTGAGCTGGAATAGTGGGAACTTCTCTTAGAATACTTATTCGAGCTGAACTAGGCCACCCCGGTGCTTTAATTGGTGATGATCAAATTTATAATGTAATTGTAACAGCCCACGCATTTATTATAATTTTCTTTATAGTAATACCAATCATAATT	NA	NA	NA	53	Others	Diptera	Dolichopodidae	Condylostylus	nigrofemoratus	98.72	KX453756	Diptera	Blephariceridae	Liponeura cordata	92.13
OTU_24	24	9	CACTTTATATTTTATTTTTGGGATTTGATCAGGCCTAATTGGATCATCTTTAAGATTTATTATCCGAATAGAACTGAGAACCCCAGGCAGATTTATTGGAAACGATCAAATTTATAATGTAATTGTAACATCACACGCATTTATTATAATTTTTTTTATAGTTATACCTATTATAATT	6_A_Assembly	100	178	6	Hydropsyche	Trichoptera	Hydropsychidae	Hydropsyche	dinarica	100	KX142896	Trichoptera	Hydropsychidae	Hydropsyche dinarica	100
OTU_1054	1054	9	AACCCTATACTTTCTATTCTGAGCATGGTCAGGAATAGTTGGAATATCCCTTAGAATACTAATTCGAGCCGAGTTGGGAAACCCGGGCTCACTAATTGGGGATGACCAAATTTATAATGTAATTGTTACAGCCCATGCATTTATTATAATTTTTTTTATAGTTATACCTATTATAATT	NA	NA	NA	37	Hydroporinae	Coleoptera	Dytiscidae	Oreodytes	NA	99.18	KJ203270	Coleoptera	Dytiscidae	Hygrotus novemlineatus	89.6
OTU_172	172	8	GACTTTATACTTTATATTAGGTATATGGGCCGGAATAATTGGAATATCAATAAGATGAATTATCCGAATTGAACTAGGACAGCCAGGTTCATTTATTGGAAATGACCAAATCTATAATGTAATTGTAACAGCCCATGCTTTTGTAATAATTTTTTTTATAGTTATGCCCATCATAATC	NA	NA	NA	34	Gerroidea	Hemiptera	Veliidae	Velia	NA	95.4	KM021742	Hemiptera	Veliidae	Velia caprai	95.48
OTU_765	765	8	AACCTTATATTTTATCTTTGGTGCTTGGGCTGGTATAGTCGGGACATCCTTGAGAATTTTAATTCGAGCTGAACTCGGCCACCCAGGAGCTTTAATTGGTGATGACCAAATTTATAATGTTATTGTAACCGCTCACGCTTTTGTTATAATTTTCTTTATAGTTATACCTATTATGATT	NA	NA	NA	41	Ceratopogonidae	Diptera	Ceratopogonidae	Palpomyia	NA	96.05	KR692485	Diptera	Mycetophilidae	Mycetophilidae sp. BOLD-2016	90.23
OTU_123	123	7	CATAATGTATATTATATTCGCCATATTTGCTGGACTTGTTGGTGGATTATTTTCTGTTATTTTTAGGTTAGAACTAGCAGTACCCGGTGGGCATCTACTAGGTGGTAATTATCAGCTATACAATGTATTAATTACTGCTCATGCGATAATTATGGTATTTTTCATGATTATGCCAGCTTTATTT	NA	NA	NA	53	Others	Rickettsiales	NA	NA	NA	99.17	KM998063	Hymenoptera	NA	Hymenoptera sp. ASAHY857-14	97.8	Bacteria
OTU_139	139	7	AACATTATATCTTTTATTTGGAGCATGGGCTGGTATAGTACGTACAGCTTTAAGTGTCCTAATTCATGTAGAATTAGGACAACCTGGATCACTAATTGGAGATGATCAAATTTATAATGTAATTGTTACTGCTCACGTTTTTGTTATAATTTTTTTATAGTAATACCTGTTATAATT	NA	NA	NA	46	Cordulegaster boltonii	Odonata	Cordulegastridae	Cordulegaster	NA	97.96	KJ994782	Odonata	Cordulegastridae	Cordulegaster maculata	93.26
OTU_42	42	6	AACTTTATACTTTATTTTTGGGGCTTGAGCCGGCATAGTCGGAACTTCCTTAAGAATACTTATTCGGGCAGAATTAGGTCACCCAGGATCCCTTATTGGAGATGACCAAATTTATAACGTAATTGTAACAGCTCATGCTTTTGTCATAATTTTTTTTATGGTAATACCCATTATAATT	7_A_Assembly	100	178	7	Simuliidae	Diptera	Simuliidae	Simulium	cryophilum	98.87	KP861187	Diptera	Simuliidae	Simulium cryophilum group sp. ScrygpIng-01	99.44
OTU_464	464	6	AACTCTTTATTTTATTTTCGGAGCTTGATCTGGAATAATCGGAACCTCACTAAGATTGCTCATTCGTGCTGAATTAGGACAACCGGGATCGTTAATTGGAGACGACCAAATCTATAATGTTATCGTAACAGCTCACGCATTTGTAATAATTTTTTTTATAGTAATACCTATTATAATT	NA	NA	NA	16	Ephemeridae	Ephemeroptera	Ephemeridae	Ephemera	NA	96.05	LN734766	Ephemeroptera	Ephemeridae	Ephemera danica	94.97
OTU_1635	1635	6	CACTTTATATTTTATTTTTGGAGCTTGGTCCGGTATAGTAGGAACATCCCTAAGTTTACTAATTCGAGCCGAATTGGGTCAACCAGGATCCTTAATTGGAGATGACCAAATTTACAACGTAATTGTTACAGCTCATGCTTTTGTAATAATTTTTTTATAGTTATACCTATTATAATT	NA	NA	NA	29	Nemouridae	Plecoptera	Nemouridae	Nemurella	pictetii	100	KF492804	Plecoptera	Nemouridae	Nemurella pictetii	94.35
OTU_45	45	5	AACATTATACTTTATCCTAGGTGCCTGATCAGCCATGGCTGGTACAGGAATAAGGGTACTTATTCGAATTGAATTAGCTCAACCTGGTACATTTCTAGGAAATGACCAAATTTATAATACTATTGTTACAGCCCATGGGTTAGTAATAATTTTCTTTATAGTAATACCAATCCTAATT	51_A_Assembly	100	178	51	Arhynchobdellida	Arhynchobdellida	Erpobdellidae	Erpobdella	vilnensis	100	KP300763	Arhynchobdellida	Erpobdellidae	Erpobdella vilnensis	97.74
OTU_134	134	5	AACTTTATACTTTATTTTTGGTGCTTGAGCAGGAATAGTGGGGACATCCCTAAGCCTATTAATTCGGGCTGAACTTGGCCAGCCCGGCTCCCTGATTGGAGACGACCAAATCTATAATGTAATTGTAACAGCCCACGCATTTATTATAATTTTCTTTATAGTAATACCAATCATAATT	NA	NA	NA	13	Perlidae	Plecoptera	Perlidae	Dinocras	NA	96.05	KF410906	Plecoptera	Perlidae	Dinocras cephalotes	96.07
OTU_198	198	5	GACTTTATACTTTATATTAGGTATATGGGCCGGAATAATTGGAATATCAATAAGATGAATTATCCGAATTGAACTAGGACAGCCAGGTTCATTTATTGGAAATGACCAAATCTATAATGTGATTGTCACAGCCCACGCCTTCGTAATAATTTTCTTTATAGTAATACCTATTATAATT	NA	NA	NA	34	Gerroidea	Hemiptera	Veliidae	Velia	NA	95.48	KM021742	Hemiptera	Veliidae	Velia caprai	95.51
OTU_261	261	5	GACTTTATACTTTATATTAGGTATATGGGCCGGAATAATTGGAATATCAATAAGATGAATTATTCGAATTGAACTAGGACAGCCAGGTTCATTTATTGGAAATGACCAAATTTATAATGTTATTGTAACTGCTCATGCATTTATTATAATTTTCTTTATAGTAATACCTATTATAATT	NA	NA	NA	34	Gerroidea	Hemiptera	Veliidae	Velia	NA	95.48	KM021742	Hemiptera	Veliidae	Velia caprai	95.51
OTU_334	334	5	AACTTTATACTTCATCTTTGGAGCGTGATCAGGAATAGTGGGAACTTCTTTAAGCCTACTCATTCGAGCAGAGCTAGGACAACCTGGCTCCCTTATTGGAGATGATCAAATTTATAACGTCATCGTAACAGCCCATGCTTTCATTATAATTTTCTTCATAGTAATACCTATTATAATT	NA	NA	NA	53	Others	Coleoptera	Derodontidae	Laricobius	NA	96.3	HM480850	Ephemeroptera	Heptageniidae	Epeorus sylvicola	93.82
OTU_179	179	2	AACTCTTTATTTTATTTTCGGAGCTTGATCTGGAATAATCGGAACCTCACTAAGATTGCTCATTCGTGCTGAATTAGGACAACCGGGATCGTTAATTGGAGACGACCAAATTTATAATGTTATTGTAACAGCGCATGCTTTTGTAATAATTTTCTTTATGGTCATACCCATTATAATT	NA	NA	NA	16	Ephemeridae	Ephemeroptera	Ephemeridae	Ephemera	NA	95.48	LN734766	Ephemeroptera	Ephemeridae	Ephemera danica	94.34
OTU_37	37	1	CACCCTTTACTTTATCTTCGGTCTATGAGCCGGAATAGTTGGCACAGGTACCAGACTATTAATTCGATTTGAACTAGCACAACCTGGGTCCTTTCTAGGTAGAGACCAACTCTACAATACACTAGTAACAGCACACGGATTTCTAATAATCTTCTTCCTTGTAATACCAGTATTTATT	NA	NA	NA	53	Others	Haplotaxida	Naididae	NA	NA	94.12	LT598638	Haplotaxida	Tubificidae	Tubificinae sp. 939	94.94
OTU_75	75	1	AACTCTTTATTTTATTTTCGGGGCTTGATCTGGAATAATCGGAACCTCCCTAAGATTGCTTATTCGCGCTGAATTAGGACAACCAGGATCATTAATTGGAGATGACCAAATTTATAATGTTATTGTAACTGCTCATGCATTTATTATAATTTTCTTTATAGTAATACCTATTATAATT	NA	NA	NA	53	Others	Diptera	Culicidae	Anopheles	NA	96.55	KR148600	Ephemeroptera	Ephemeridae	Ephemera simulans	92.13
OTU_93	93	1	TACTTTATATTTTATTTTTGGTGCATGATCGGGTAGAGTAGGAACTGCTCTTAGTATATTAATTCGAACAGAGCTAGGGCAACCAGGTAGATTTATTGGCAATGACCAAATTTACAATGTAATTGTAACTGCTCATGCTTTTGTTATAATTTTTTTCTTAGTAATACCAGTAAAAATT	NA	NA	NA	49	Asellus aquaticus	Isopoda	Asellidae	Asellus	aquaticus	99.38	DQ144866	Isopoda	Asellidae	Asellus aquaticus	98.83
OTU_186	186	1	AACTTTATATTTTATTTTTGGAGCTTGAGCTGGAATAGTAGGTACTTCCCTTAGTATCTTAATTCGGGCTGAGTTAGGTCATCCTGGTTCTTTAATTGGAGACGACCAAATTTATAATGTTATTGTAACTGCTCATGCATTTATTATAATTTTCTTTATAGTAATACCTATTATAATT	NA	NA	NA	53	Others	Diptera	Muscidae	Musca	NA	96.43	LN897587	Diptera	Chironomidae	Diamesa sp. 1 MM-2015	94.92
OTU_337	337	1	TACCCTGTATTTTATTTTTGGAGCCTGGTCAGGTATAGTAGGTACTTCTTTAAGACTTTTAATTCGAGCTGAACTCGGACAGCCGGGGTCCTTAATTGGAGATGACCAAATCTATAACGTTATCGTTACCGCCCATGCTTTTATTATAATTTTCTTTATAGTTATACCAATTATGATT	NA	NA	NA	27	Ephemerella (Torleya) major	Ephemeroptera	Ephemerellidae	Torleya	NA	95.48	LT626199	Ephemeroptera	Ephemerellidae	Torleya major	93.64
OTU_897	897	1	AACTCTTTATTTTATTTTCGGAGCCTGATCAGGTATAATTGGAACCTCACTTAGTCTTTTAATTCGAGCAGAATTAGGAAACCCAGGGTCTTTAATTGGAGATGATCAAATTTATAATGTTATTGTAACAGCACATGCTTTTGTCATAATTTTTTTCATAGTAATACCAATTTTAATT	48_c_Assembly	98.3	178	48	Sialis	Megaloptera	Sialidae	Sialis	fuliginosa	98.31	KJ592429	Megaloptera	Sialidae	Sialis fuliginosa	96.63
OTU_1533	1533	1	AACTTTATACTTTATTTTTGGAGCTTGAGCCGGCATAGTCGGAACTTCCCTAAGAATACTTATTCGAGCAGAATTAGGTCACCCAGGATCCCTTATTGGGGATGATCAAATTTATAATGTAATTGTAACAGCTCATGCCTTTGTATAATTTTTTTTATGGTTATACCTATTATAATT	7_d_Assembly	99.4	178	7	Simuliidae	Diptera	Simuliidae	Simulium	silvestre	99.4	KP861215	Diptera	Simuliidae	Simulium vernum	98.88
OTU_1808	1808	1	AACTATTTATTTTATTTTTGGAATTTGAGCTGGAATAATCGGAACTTCTCTCAGAATAATTATTCGAACTGAACTCGGAACAACTGACTCTCTAATTAAAAATGATCAAATCTATAATGTTCTTGTTACAGCCCACGCTTTTATATAATTTTTTTCATAGTTATACCCATTATAATT	36_A_Assembly	99.4	178	36	Halesus	Trichoptera	Limnephilidae	Halesus	radiatus	100	KX143354	Trichoptera	Limnephilidae	Halesus radiatus	99.44
OTU_7	7	0	AACTCTGTATTTCATCTTCGGAGCCTGATCAGGTATAGTCGGTACATCTCTGAGTTTACTGATTCGAGCAGAACTAGGTCAGCCAGGCTCCTTAATTGGAGATGATCAAATCTATAATGTTATTGTAACAGCGCATGCTTTTGTAATAATTTTCTTTATGGTCATACCCATTATAATT	13_d_Assembly	100	178	13	Perlidae	Plecoptera	Perlidae	Perla	marginata	100	KF492799	Plecoptera	Perlidae	Perla marginata	99.44
OTU_23	23	0	TACCCTCTATTTCATATTTGGAATTTGATCTGGTTTAGTAGGATCCTCCCTAAGATTTATTATTCGTATAGAACTTAGAACACCAGGCAGATTTATTGGAAACGATCAAATTTATAACGTTGTTGTAACCTCACACGCCTTTATTATAATTTTTTTTATAGTTATACCAATTATAATT	6_c_Assembly	100	178	6	Hydropsyche	Trichoptera	Hydropsychidae	Hydropsyche	saxonica	100	KX106980	Trichoptera	Hydropsychidae	Hydropsyche saxonica	100
OTU_27	27	0	AACTCTTTACTTTATTTTCGGAGCTTGATCAGGAATAGTGGGTACATCCCTAAGCTTATTAATTCGAGCTGAATTAGGGCAACCTGGCTCCCTCATTGGTGATGATCAAATTTATAACGTAATTGTAACAGCCCATGCTTTTGTAATAATTTTTTTTATAGTTATGCCAATCATAATT	29_c_Assembly	100	178	29	Nemouridae	Plecoptera	Nemouridae	Protonemura	intricata	100	KF492800	Plecoptera	Nemouridae	Protonemura intricata	99.44
OTU_35	35	0	AACTATTTATTTTATTTTTGGAATTTGATCTGGAATAGTAGGAACTTCTTTAAGAATAATTATTCGAACTGAATTAGGAACAGCTGAATCTTTAATTAAAAATGATCAAATTTATAATGTTTTAGTAACAGCTCATGCTTTTATTATAATTTTTTTTATAGTTATACCTATCATAATC	15_c_Assembly	100	178	15	Silo	Trichoptera	Goeridae	Silo	piceus	99.44	KX106068	Trichoptera	Goeridae	Silo piceus	99.44
OTU_36	36	0	TACTTTATACTTTATCTTAGGGGCTTGGGCTAGTGTTGTTGGCACTTCCATGAGAGTGATTATTCGCTCAGAACTAAGTACCCCTGGTAATTTAATCGATGATGACCAATTATATAACGTCATAGTTACCGCTCACGCTTTTGTTATAATTTTTTTTATAGTCATACCTATTATAATT	8_A_Assembly	100	178	8	Gammarus	Amphipoda	Gammaridae	Gammarus	pulex	100	KT075231	Amphipoda	Gammaridae	Gammarus pulex	100
OTU_41	41	0	AACTTTATATTTTATTTTTGGAGCTTGAGCTGGAATAGTAGGTACTTCCCTTAGTATCTTAATTCGAGCTGAGTTAGGTCATCCTGGTTCTTTAATTGGAGACGACCAAATTTATAATGTAATTGTAACAGCACATGCTTTTGTAATAATTTTTTTTATAGTTATACCTATTATAATT	17_A_Assembly	100	178	17	Chironomidae	Diptera	Chironomidae	NA	NA	100	LN897587	Diptera	Chironomidae	Diamesa sp. 1 MM-2015	100
OTU_47	47	0	TACTTTATACTTCATTTTTGGCGCCTGAGCTGGAATAGTAGGCACTTCTTTGAGCCTTCTAATTCGAGCTGAGCTAGGACAACCGGGTTCTTTAATTGGAGACGACCAAATTTATAATGTTATTGTTACGGCCCATGCTTTTATTATAATTTTCTTCATGGTCATGCCCATCATAATT	NA	NA	NA	19	Ecdyonurus	Ephemeroptera	Heptageniidae	Ecdyonurus	subalpinus	100	JQ655119	Ephemeroptera	Ephemerellidae	Kangella brocha	88.7
OTU_58	58	0	AACTTTATATTTTATTTTTGGAGCTTGAGCTGGAATAGTAGGTACCTCCCTTAGTATCTTAATTCGAGCCGAGCTAGGCCACCCAGGTGCTTTAATTGGAGATGACCAAATTTATAATGTCATTGTAACTGCTCATGCTTTTGTTATAATTTTTTTTATAGTTATACCAATTTTAATT	NA	NA	NA	17	Chironomidae	Diptera	Chironomidae	Apsectrotanypus	trifascipennis	99.44	JF288067	Diptera	Chironomidae	Sympotthastia sp. BOLD:AAG8509	93.79
OTU_60	60	0	AACTTTATACTTCATTTTTGGAGCATGGGCCGGAATAGTCGGAACTTCTTTAAGAATTTTAATTCGTGCTGAATTAGGACATCCTGGAGCTTTAATTGGAGATGATCAAATTTATAATGTTATTGTTACTGCTCATGCATTTGTTATAATTTTTTTTATAGTTATACCTATTATAATT	NA	NA	NA	42	Limoniidae	Diptera	Limoniidae	Dicranophragma	nemoralis	100	JQ344390	Diptera	NA	Diptera sp. hongheHap_31	94.35	conflict DB?
OTU_61	61	0	AACAATATATTTTATTTTCGGGATTTGAGCAGGAATACTAGGAATAATACTAAGAATAATTATTCGAATTGAGCTTTCTCAACCAGGACCATTATTTAATAACGATCAAATATACAATGTTGTAGTAACATCACATGCATTTATTATAATTTTCTTTATGGTTATACCAATTATAATT	NA	NA	NA	53	Others	Hemiptera	Cicadellidae	Fagocyba	douglasi	100	KR575676	Hemiptera	Cicadellidae	Fagocyba douglasi	100	Leafhopper
OTU_62	62	0	AACGTTATATTTCATTTTTGGAATTTGAAGAGGTATAGTAGGAACTTCTTTAAGAATATTAATTCGAAGAGAATTAGGGACTAACAGATTTTTAATTGGAAATGATCAAATTTATAATGTTATTGTAACTGCTCACGCATTCATTATAATTTTTTTTATAGTTATACCAATTATAATT	35_A_Assembly	100	178	35	Agapetinae	Trichoptera	Glossosomatidae	Agapetus	ochripes	100	KX107399	Trichoptera	Glossosomatidae	Agapetus ochripes	100
OTU_66	66	0	AACTTTATATTTTATTTTTGGAGCTTGAGCAGGTATAGTAGGAACATCACTAAGAATTTTGATTCGTTTAGAATTAGGCCACCCCGGGTCTTTAATTGGAGACGATCAAATTTATAATGTGATTGTTACAGCTCATGCTTTTGTTATAATTTTTTTTATAGTAATACCTATCTTAATT	NA	NA	NA	17	Chironomidae	Diptera	Chironomidae	Corynoneura	lobata	98.87	HQ105049	Diptera	Chironomidae	Corynoneura lobata	97.74
OTU_70	70	0	AACTTTGTATCTAATTTTCGGTGTCTGATCTGCTATAGTAGGAACAGCATTTAGTGTTTTAATTCGCTTAGAGTTAGGCCAAACAGGTTCATTTATTGGAGACGACCAAATTTACAATGTAATAGTAACCGCCCATGCTTTTATCATAATTTTTTTTATAGTCATACCTATTATAATT	NA	NA	NA	53	Others	Entomobryomorpha	Isotomidae	Parisotoma	notabilis	100	KJ792236	NA	Isotomidae	Parisotoma notabilis	100	Collembola
OTU_71	71	0	AACTCTATACTTTCTATTCGGGGCATGGTCAGGAATAGTTGGGACATCCCTTAGAATACTAATTCGAGCCGAGTTAGGAAACCCGGGCTCACTAATTGGGGATGACCAAATTTATAATGTAATTGTCACGGCCCATGCATTTATTATAATTTTCTTTATAGTAATACCTATTATAATT	37_c_Assembly	98.3	178	37	Hydroporinae	Coleoptera	Dytiscidae	Oreodytes	sanmarkii	98.31	KC017059	Coleoptera	Dytiscidae	Hygrotus marklini	89.89
OTU_77	77	0	AACTTTATACTTTATTTTCGGAGCTTGATCTGGAATAGTAGGTACTTCTTTAAGAATTTTAATTCGGGCTGAATTAGGTCATGCTGGATCCTTAATTGGAGATGATCAAATTTATAATGTAATTGTTACCGCTCATGCTTTTGTTATAATTTTTTTTATAGTTATGCCCATTTTAATT	NA	NA	NA	17	Chironomidae	Diptera	Chironomidae	Orthocladius	sp. 15TE	100	KR748530	Diptera	Chironomidae	Chironomidae sp. BOLD-2016	93.82
OTU_78	78	0	AAGTTTATATTTTGTGTTTGGTGCGTGAGCTGCCATAGTGGGTACGGCGATGAGAGTATTAATTCGAATTGAGTTGGGACAGACTGGTAGATTATTAGGGGATGACCAGTTGTATAACGTTATTGTTACTGCTCATGCTTTTGTTATGATTTTTTTTATGGTTATACCTATTTTAATT	NA	NA	NA	53	Others	Araneae	Linyphiidae	Maso	sundevalli	100	KY269952	Araneae	Linyphiidae	Maso sundevalli	100	Spider
OTU_79	79	0	TATGTTATATTTTTTATTTGCTTTATGGGCTGGAATGGTTGGTTCTTCCTTAAGGTTATTAATTCGTTTGGAGTTAAGGTGTCCTGGTATTTTATTATTAAATGAGCAGATTTATAATTCTTTTGTGACAAGGCATGCTTTTATTATAATTTTTTTTATGGTTATGCCTTTTTTGATT	NA	NA	NA	53	Others	Hymenoptera	Dryinidae	Aphelopus	melaleucus	100	KM558448	Hymenoptera	NA	Hymenoptera sp. BOLD:ACK3226	94.22	Wasp
OTU_81	81	0	CACTTTATATTTTATTTTTGGGTTCTGATCGGCCATAGTCGGGACTGCCTTTAGGGTCTTGATTCGCTTAGAGTTGGGGCAAAGAGGGAGTCTTATTGGAGATGATCAAGTTTATAATGTAATGGTCACTGCACATGCTTTCGTTATAATTTTTTTTATAGTTATACCTATTATAATT	NA	NA	NA	53	Others	Diptera	Psychodidae	NA	NA	93.83	KT808333	NA	Sminthurididae	Sminthurides malmgreni	96.27
OTU_84	84	0	AACTTTCTATTTCATCTTTGGAGCCTGATCGGGTATAGTCGGTACATCTCTGAATTTACTGATTTGAGCAGAATTAGGCCAACCAGGCTCTTTGATTGGAGATGATCAAATCTACAATGTTATTGTAACAGCACATGCTTTTGTAATAATTTTCTTAATGGTTATACCTATTATAATT	NA	NA	NA	13	Perlidae	Plecoptera	Perlidae	Perla	NA	95.4	KF492799	Plecoptera	Perlidae	Perla marginata	91.57
OTU_85	85	0	AACTTTATATTTCATCTTTGGAGCCTGATCTGGTGTAGTCGGTACATCTCTTAGTTTACTAATTCGAGCAGAACTTGGTCAACCAGGCTCTTTATTCAAATTTATAAAGTTATTGTAACAGCACATGCTTTTGTAATAATTTTTATTATAGTTATGCCCATTATAATT	NA	NA	NA	53	Others	Diptera	Empididae	NA	NA	90.91	KF492799	Plecoptera	Perlidae	Perla marginata	83.15
OTU_86	86	0	AACCTTATATTTACTACTGGGTGCTTGATCCTCATTTGTGGGTACTGCGTTTAGTATTCTTATCCGTTTAGAACTTGCCCAACCAAGACCTTTCATTGGTGACGACCAAACCTACAATGTAATAGTTACTGCCCATGCTTTTATCATAATTTTTTTTATAGTTATACCAATTATGATT	NA	NA	NA	53	Others	Poduromorpha	Neanuridae	Neanura	muscorum	100	JQ909175	NA	Neanuridae	Neanura muscorum	100	Collembola
OTU_90	90	0	TACTCTTTATTTTATTTTCGGAGCTTGATCTGGAATAGTAGGTACTTCTTTAAGTATCTTAATTCGTTTAGAATTAGGTCATCCAGGTTCTTTAATTGGAGATGATCAAATCTATAATGTAATTGTTACAGCTCATGCCTTTGTTATAATTTTTTTTATAGTTATACCTATCTTAATT	17_d_Assembly_Contig_1	100	178	17	Chironomidae	Diptera	Chironomidae	Thienemanniella	majuscula	100	KR741662	Diptera	Chironomidae	Thienemanniella xena	93.79
OTU_94	94	0	AACCCTATACGTTTTATTCGGGGCATGGTCGGGAATAGTGGGGACATCCCTTAGAATACTAATTCGAGCAGAATTGGGAAAACCGGGCTCACTAATCGGGGATGACCAGATTTATAATGTAATTGTTACAGCTCATGCATTTATTATAATTATTTTTATAGTTATACCTATTATAATT	NA	NA	NA	37	Hydroporinae	Coleoptera	Dytiscidae	Oreodytes	NA	95.79	LT602334	Coleoptera	Dytiscidae	Deronectes toledoi	88.2
OTU_96	96	0	AACTTTATATTTAATTTTCGGAATTTGAGCAGCAATAGTAGGAACAGCATTTAGAGTATTAATTCGTTTAGAACTAGGACAACCAGGTTCATTTATTGGTGATGATCAAATTTATAACGTAATAGTCACAGCTCATGCTTTTATTATAATTTTTTTTATGGTTATACCTATTATAATT	NA	NA	NA	53	Others	Entomobryomorpha	Isotomidae	Desoria	NA	96.61	JN981079	NA	Isotomidae	Desoria trispinata	96.63	Collembola
OTU_99	99	0	AACTTTATATTTCATCTTTGGAGCCTGATCGGGTATAGTCGGTACATCTCTGAGTTTACTGATTCGAGCAGAATTAGGCCAACCAGGCTCTTTGTTTGGAGATGATCTAATGTTATTGTAACAGCGCATGCTTTTGTGATAATTTTCTTTATGGTTATACCTATTATAATT	NA	NA	NA	13	Perlidae	Plecoptera	Perlidae	Perla	NA	95.88	KF492799	Plecoptera	Perlidae	Perla marginata	89.33
OTU_100	100	0	TACTTTGTACTTAATTTTCGGAGTGTGAGCTGCTATAGTAGGGACTTCCTTTAGTGTTCTGATTCGATTGGAGCTAGGCCAACCAGGAAGATTTATCGGAGACGATCAAATTTATAACGTAATAGTAACAGCCCACGCATTTATTATAATTTTTTTTATAGTCATGCCAATTATAATT	NA	NA	NA	53	Others	Entomobryomorpha	Isotomidae	Desoria	grisea	99.44	KM623662	NA	Isotomidae	Desoria sp. BOLD:AAA7162	99.44	Collembola
OTU_103	103	0	AACTTTATATTTCATCTTTGGAGCCTGATCGGATATAATCGGTACATCTCTGAGTTTACTGATTCGAGCAGAATTGGGCCAACCAGGCTCTTTGATTGGAGATGATCAAATCTATAGGATGTTATTGTAACAGCGCATGCTTTTGTAATAATTTTCTTTATGGTTATACCTATTATAATT	NA	NA	NA	13	Perlidae	Plecoptera	Perlidae	Perla	NA	95.48	KF492799	Plecoptera	Perlidae	Perla marginata	91.67
OTU_104	104	0	AACTTTGTACTTTATTTTTGGTGCTTGATCAGGAATAGTGGGAACATCCCTAAACCTATTAATTCGGGCTGAACTTGGTCAGCCCGGCTCCCTAATTGGAGACGACCAAATCTATAATGTGATTGTCACAGCCCACGCCTTCGTAATAATTTTCTTCATAGTAATGCCTATTATAATT	NA	NA	NA	13	Perlidae	Plecoptera	Perlidae	Dinocras	NA	96.97	KF410921	Plecoptera	Perlidae	Dinocras cephalotes	96.07
OTU_106	106	0	TACATTATATATAATTTTTGGGGTTTGATGTGGTATAGTTGGTACTGGGCTTTCACTATTAATTCGATTAGAATTAGGTACGGCTGGAGTATTATTAGATGATCATTTTTTTAATGTTGTAGTAACAGCACATGCATTTGTTATAATTTTTTTTATAGTAATGCCAATTATAATT	NA	NA	NA	53	Others	Stylommatophora	Agriolimacidae	Deroceras	laeve	100	KP976442	NA	Agriolimacidae	Deroceras sp. BOLD:AAL1512	97.14	Land slug
OTU_125	125	0	GACAATATATTTAATTTTCGGAGTATGATCGGCTATGGTAGGGACTGCTTTTAGAGTTTTAATCCGACTAGAACTAGGACAGCCAGGAAGATTTATTGGAGACGACCAAATTTATAACGTAATAGTAACAGCCCACGCCTTTATTATAATTTTTTTCATAGTAATGCCAATCATAATT	NA	NA	NA	53	Others	Entomobryomorpha	Entomobryidae	NA	NA	92.68	KT622712	NA	Isotomidae	Isotomidae sp. BOLD:AAI2077	89.27	Collembola
OTU_129	129	0	TACTTTGTATTTTATTTTTTCTGTTTGAGCGGGGTTGATGGGGACTGCTTTTAGTGTAATTATTCGTATAGAATTAGCTTTGCCTGGTTCTTTATTAAAGGATGCACAACTTTATAATGTTTTAGTTACGGCTCATGCCTTAGTAATGATTTTTTTTTTGGTAATGCCTATAATAATG	NA	NA	NA	44	Bivalvia	Bivalvia	Sphaeriidae	Pisidium	casertanum	98.03	KM611911	Veneroida	Sphaeriidae	Pisidium sp. BOLD:AAG0350	96.63
OTU_132	132	0	TACTTTATACTTCATTTTTGGTGCCTGAGCTGGAATAGTAGGTACTTCTTTGAGCCTTCTGATTCGAGCTGAGCTAGGACAGCCAGGTTCTTTAATTGGAGACGACCAAATTTATAATGTTATTGTTACTGCCCATGCTTTTATTATAATTTTATTCATGGTCATGCCTATCATAATT	NA	NA	NA	19	Ecdyonurus	Ephemeroptera	Heptageniidae	Ecdyonurus	NA	95.48	HM464658	Decapoda	NA	Anomura sp. LPdivOTU264	89.27
OTU_133	133	0	TACCCTGTATTTTATTTTTGGAGCCTGGTCAGGTATAGTAGGTACTTCTTTAAGACTTTTAATTCGAGCTGAACTCGGACAGCCGGGGTCCTTAATTGGAGATGATCAAATCTATAATGTTATTGTAACAGCGCATGCTTTTGTAATAATTTTCTTTATGGTCATACCCATTATAATT	NA	NA	NA	53	Others	Decapoda	Munidopsidae	Munidopsis	NA	95.24	LT626199	Ephemeroptera	Ephemerellidae	Torleya major	92.49	Lobster
OTU_136	136	0	AACCCTATACTTTTTATTCGGGACATGGTCGGGGATAGTAGGAACATCCCTTAGAATACTAATTCGAGCAGAATTGGGTAACCCGGGCTCACTAATTGGGGATGACCAAATTTATAATGTAATTGTTACAGCTCATGCATTTATTATAATTTTTTTCATAGTAATACCTATTATAATT	NA	NA	NA	53	Others	Diptera	Sciaridae	Corynoptera	NA	97.53	LT602334	Coleoptera	Dytiscidae	Deronectes toledoi	88.76
OTU_141	141	0	AACGTTATATTTTATTTTTGGAGCATGATCAGGAATAGTAGGAACTTCTTTAAGAATTTTAATTCGAGCTGAATTAGGTCACCCTGGAACATTAATTGGAGATGACCAAATTTATAATGTTATTGTTACAGCACATGCTTTTGTTATAATTTTTTTTATAGTTATACCAATTTTAATT	NA	NA	NA	17	Chironomidae	Diptera	Chironomidae	Polypedilum	pullum	100	KR472640	Diptera	Chironomidae	Chironominae sp. BOLD-2016	96.05
OTU_146	146	0	AACTTTATATTTTGTTTTTGGGTTTTGGTCAGCGATGCTAGGAACTGCTTTTAGTATTTTGATTCGGTTAGAACTTGGCCAACCTGGAAGAATTATTGGGGATGATCAAATTTATAATGTAATAGTGACAGCACACGCTTTTATTATAATTTTTTTCATAGTAATGCCAATCATAATT	NA	NA	NA	53	Others	Diptera	Calliphoridae	NA	NA	92.77	KR111997	NA	Tomoceridae	Pogonognathellus flavescens	85.96
OTU_151	151	0	AACTTTATATTTTATTTTTGGATTTTGAGCAGCCTTATTAGGAGCTTCTATAAGAATATTTATTCGAATAAAATTAGGAAGTCCAAATTTAATAGACCAAAATGATCAAATTTATAATGTTATGGTAACAGCTCATGCTTTTGTAATAATTTTTTTTATAGTTATACCAATCATGATT	NA	NA	NA	9	Trombidiformes (Acari)	Trombidiformes	Eupodidae	NA	NA	97.7	KM836467	NA	Eupodidae	Eupodidae sp. BOLD:ACK8612	96.07
OTU_156	156	0	AACTTTATATTTTATTTTTGGAGCTTGATCAGGAATAGTAGGAACTTCTTTAAGAATTCTTATTCGAGCTGAATTAGGGCATTCAGGAGCTTTAATTGGAGACGATCAAATTTATAATGTTATTGTTACCGCTCACGCTTTTGTAATAATTTTTTTTATAGTTATACCTATTTTAATT	NA	NA	NA	17	Chironomidae	Diptera	Chironomidae	Limnophyes	pentaplastus	100	HQ105140	Diptera	Chironomidae	Limnophyes pentaplastus	98.87
OTU_159	159	0	AACTCTGTATTTCATCTTCGGAGCCTGATCAGGTATAGTCGGTACATCTCTGAGTTTACTGATTCGAGCAGAACTAGGTCAGCCAGGCTCCTTAATTGGAGATGATCAAATCTATAATGTTATTGTAACAGCGCATGCTTTTGTAATAATTTTTTTTATAGTTATGCCCATCATAATC	NA	NA	NA	13	Perlidae	Plecoptera	Perlidae	Perla	NA	97.13	KF492799	Plecoptera	Perlidae	Perla marginata	96.61
OTU_175	175	0	GACTTTATACTTTATATTAGGTATATGGGCCGGAATAATTGGAATATCAATAAGATGAATTATCCGAATTGAACTAGGACAGCCAGGTTCATTTATTGGAAATGACCAAATCTATAATGTTATTGTAACAGCGCATGCTTTTGTAATAATTTTCTTTATGGTCATACCCATTATAATT	NA	NA	NA	34	Gerroidea	Hemiptera	Veliidae	Velia	NA	95.48	KM021742	Hemiptera	Veliidae	Velia caprai	94.38
OTU_177	177	0	AACTCTGTATTTCATCTTCGGAGCCTGATCAGGTATAGTCGGTACATCTCTGAGTTTACTGATTCGAGCAGAACTAGGTCAGCCAGGCTCCTTAATTGGAGATGACCAAATTTATAATGTTATTGTAACCGCTCACGCTTTTGTTATAATTTTCTTTATAGTTATACCTATTATGATT	NA	NA	NA	13	Perlidae	Plecoptera	Perlidae	NA	NA	94.35	KF492799	Plecoptera	Perlidae	Perla marginata	93.82
OTU_178	178	0	AACTTTATATTTAATTTTTGGAGTTTGGGCAGCCATAGTAGGTACTGCTTTTAGAGTAATTATTCGACTTGAACTAGGACAACCAGGAAGGTTTATTGGGGATGACCAAATCTATAATGTTATAGTTACAGCCCACGCTTTTATTATAATTTTTTTTATAGTTATACCTATCATAATT	NA	NA	NA	53	Others	Entomobryomorpha	Tomoceridae	Tomocerus	minor	100	KR116268	NA	Tomoceridae	Tomocerus minor	100	Collembola
OTU_182	182	0	AACTCTGTATTTCATCTTCGGAGCCTGATCAGGTATAGTCGGTACATCTCTGAGTTTACTGATTCGAGCAGAACTAGGTCAGCCAGGCTCCTTAATTGGAGATGATCAAATCTATAATGTTATTGTAACTGCTCATGCATTTATTATAATTTTCTTTATAGTAATACCTATTATAATT	NA	NA	NA	13	Perlidae	Plecoptera	Perlidae	Perla	NA	95.48	KF492799	Plecoptera	Perlidae	Perla marginata	94.94
OTU_187	187	0	TACTTTATACTTCATTTTTGGCGCCTGAGCTGGAATAGTAGGCACTTCTTTGAGCCTTCTAATTCGAGCTGAGCTAGGACAACCGGGTTCTTTAATTGGAGACGACCAAATTTATAATGTTATTGTAACTGCTCATGCATTTATTATAATTTTCTTTATAGTAATACCTATTATAATT	NA	NA	NA	53	Others	Diptera	Muscidae	Musca	NA	96.3	KR766917	Diptera	Ephydridae	Ephydridae sp. BOLD-2016	89.83
OTU_192	192	0	TACTTTATATTTTATTTTTGGTATTTGATCTTCTTTACTAGGAACTTCTTTAAGAATAATCATTCGAATTGAACTAAGAACTCCAGGCTCTTTCATTAATAATGATCAAATTTATAACTCAATTATTACAATTCATGCATTTATTATAATTTTCTTTATAGTAATACCTATTATAATT	NA	NA	NA	53	Others	Trichoptera	Psychomyiidae	Lype	reducta	100	KX107140	Trichoptera	Psychomyiidae	Lype reducta	100
OTU_205	205	0	TACTTTATACTTTATTTTCGGTGCCTGGGCTGGAATAGTAGGTACTTCTCTAAGTCTCTTAATTCGTGCTGAACTAGGACAGCCTGGATCACTGATTGGAGATGATCAAATTTATAATGTTATTGTTACTGCTCATGCTTTTATTATGATTTTCTTTATGGTTATGCCTATTATAATT	NA	NA	NA	19	Ecdyonurus	Ephemeroptera	Heptageniidae	Ecdyonurus	dispar	100	HG935041	Ephemeroptera	Heptageniidae	Ecdyonurus corsicus	89.89
OTU_208	208	0	AACTCTTTACTTTATTTTCGGAGCTTGATCAGGAATAGTGGGTACATCCCTAAGCTTATTAATTCGAGCTGAATTAGGGCAACCTGGCTCCCTCATTGGTGATGATCAAATTTATAACGTAATTGTAACAGCCCATGCTTTTGTAATAATTTTCTTTATGGTCATACCCATTATAATT	NA	NA	NA	29	Nemouridae	Plecoptera	Nemouridae	Protonemura	NA	97.18	KF492800	Plecoptera	Nemouridae	Protonemura intricata	96.07
OTU_243	243	0	AACATTATATTTTATATTCGGGGCTTGATCAGGAACTGTGGGAACATCTCTAAGTATACTAATTCGAACTGAACTAGGAACCCCCGGAAAATTAATTGGAGACGACCAAATTTATAACACTATTGTAACTGCTCACGCTTTCATTATAATTTTTTTTATGGTAATACCCATCATAATT	NA	NA	NA	53	Others	Coleoptera	Curculionidae	Orchestes	fagi	100	KM440941	Coleoptera	Curculionidae	Rhynchaenus fagi	100
OTU_245	245	0	AACCCTATATTTTATCTTTGGTGCATGATCTGGCATAGTTGGAACTTCTTTGAGTCTTTTAATTCGTGCTGAGTTAGGCCAGCCAGGATCCCTAATTGGTGATGATCAAATTTATAATGTAATTGTAACTGCCCATGCTTTCATTATAATTTTCTTTATAGTAATACCTATTATGATT	NA	NA	NA	53	Others	Ephemeroptera	Ephemerellidae	Ephemerella	ignita	100	HG935103	Ephemeroptera	Ephemerellidae	Serratella ignita	96.63
OTU_253	253	0	AACTCTATACTTTCTATTCGGGGCATGGTCGGGAATAGTTGGGACATCCCTTAGAATACTAATTCGAGCCGAGTTGGGAAACCCGGGCTCACTAATTGGGGATGACCAAATCTATAATGTTATTGTAACAGCGCATGCTTTTGTAATAATTTTCTTTATGGTCATACCCATTATAATT	NA	NA	NA	53	Others	Coleoptera	Dytiscidae	NA	NA	92.66	KJ964782	Coleoptera	Dytiscidae	Platambus maculatus	86.52
OTU_262	262	0	AACTCTTTATTTTATTTTCGGAGCTTGATCTGGAATAATCGGAACCTCACTAAGATTGCTCATTCGTGCTGAATTAGGACAACCGGGATCGTTAATTGGAGACGACCAAATTTATAATGTTATTGTTACGGCCCATGCTTTTATTATAATTTTCTTCATGGTCATGCCCATCATAATT	NA	NA	NA	53	Others	Diptera	Sciaridae	NA	NA	91.25	LN734766	Ephemeroptera	Ephemeridae	Ephemera danica	93.08
OTU_405	405	0	AACTCTGTATTTCATCTTCGGAGCCTGATCAGGTATAGTCGGTACATCTCTGAGTTTACTGATTCGAGCAGAACTAGGTCAGCCAGGCTCCTTAATTGGAGATGATCAAATTTATAATGTAATTGTTACAGCTCATGCATTTATTATAATTTTTTTTATAGTTATACCTATTATGATT	NA	NA	NA	53	Others	Diptera	Drosophilidae	Drosophila	affinis	98.85	KF492799	Plecoptera	Perlidae	Perla marginata	92.7
OTU_463	463	0	AACTCTTTACTTTATTTTCGGAGCTTGATCAGGAATAGTGGGTACATCCCTAAGCTTATTAATTCGAGCTGAATTAGGGCAACCTGGCTCCCTCATTGGTGATGATCAAATTTATAATGTAATTGTTACAGCTCATGCATTTATTATAATTTTTTTTATAGTTATACCTATTATGATT	NA	NA	NA	53	Others	Diptera	Drosophilidae	Drosophila	NA	97.53	KF492800	Plecoptera	Nemouridae	Protonemura intricata	93.82
OTU_484	484	0	CACTTTATATTTTATTTTTGGGATTTGATCAGGCCTAATTGGATCATCTTTAAGATTTATTATCCGAATAGAACTGAGAACCCCAGGCAGATTTATTGGAAATGACCAAATCTATAATGTAATTGTAACAGCCCACGCATTTATTATAATTTTCTTTATAGTAATACCAATCATAATT	NA	NA	NA	34	Gerroidea	Hemiptera	Veliidae	Velia		100	KX142896	Trichoptera	Hydropsychidae	Hydropsyche dinarica	94.94
OTU_708	708	0	AACTTTATATTTTATTTTTGGAGCCTGATCAGGTATAATTGGAACCTCACTTAGTCTTTTAATTCGAGCAGAATTAGGAAACCCAGGGTCTTTAATTGGAGATGATCAAATTTATAATGTTATTGTAACAGCACATGCTTTTGTCATAATTTTTTTTATAGTAATACCTATTATAATT	48_c_Assembly	98.3	178	48	Sialis	Megaloptera	Sialidae	Sialis	fuliginosa	98.31	KJ592429	Megaloptera	Sialidae	Sialis fuliginosa	96.63
OTU_889	889	0	AACATTATATTTCATCTTTGGAGCTTGGGCAGGAATAGTAGGGACATCCCTAAGACTTCTTATTCGAGCTGAATTAGGACAACCAGGATCTTTAATTGGAGATGATCAAATTTATAATGTGATCGTAACAGCTCACGCATTTGTAATAATTTTTTTTATAGTAATACCTATTATAATT	41_H_Assembly	97.8	178	41	Ceratopogonidae	Plecoptera	Leuctridae	Leuctra	NA	97.74	JQ736346	Plecoptera	Nemouridae	Protonemura nimborella	92.7
OTU_1157	1157	0	AACTCTTTACTTTATTTTCGGAGCTTGATCAGGAATAGTAGGTACATCCCTAAGCTTATTAATTCGAGCTGAATTAGGACAACCTGGCTCCCTCATTGGCGATGATCAAATTTATAACGTAATTGTAACAGCCCATGCTTTTGTAATAATTTTTTTTATAGTTATACCTATTATAATT	NA	NA	NA	29	Nemouridae	Plecoptera	Nemouridae	Protonemura	intricata	98.31	KF492800	Plecoptera	Nemouridae	Protonemura intricata	96.07
OTU_1207	1207	0	AACTCTGTATTTCATCTTCGGAGCCTGATCAGGTATAGTCGGTACATCTCTGAGTTTACTGATTCGAGCAGAACTAGGTCAGCCAGGCTCCTTAATTGGAGATGATCAAATCTATAATGTTATTGTAACTGCCCACGCTTTTATTATGATTTTCTTCATAGTTATACCTATTATAATT	NA	NA	NA	13	Perlidae	Plecoptera	Perlidae	NA	NA	94.35	KF492799	Plecoptera	Perlidae	Perla marginata	93.82
OTU_1209	1209	0	CACTTTATATTTTATTTTTGGGATTTGATCAGGCCTAATTGGATCATCTTTAAGATTTATTATCCGAATAGAACTGAGAACCCCAGGCAGATTTATTGGAAACGACCAAATTTATAATGTAATTGTTACAGCTCATGCATTTATTATAATTTTTTTTATAGTTATACCTATTATGATT	NA	NA	NA	6	Hydropsyche	Trichoptera	Hydropsychidae	Hydropsyche	NA	96.61	KX142896	Trichoptera	Hydropsychidae	Hydropsyche dinarica	96.63
OTU_1441	1441	0	AACTCTTTACTTTATTTTCGGAGCTTGAGCCGGCATAGTCGGAACTTCCCTAAGAATACTTATTCGAGCAGAATTAGGTCACCCAGGATCCCTTATTGGGGATGATCAAATTTATAATGTAATTGTAACAGCTCATGCCTTTGTTATAATTTTTTTTATGGTTATACCTATTATAATT	7_d_Assembly	98.3	178	7	Simuliidae	Diptera	Simuliidae	Simulium	silvestre	99.28	KP861215	Diptera	Simuliidae	Simulium vernum	97.75
OTU_1576	1576	0	AACTCTTTACTTTGTTTTCGGAGCTTGATCAGGAATAGTAGGTACATCCCTAAGCTTATTAATTCGAGCTGAATTAAGACAACCTGGCTCCCTCATTGGCGATGATCAAATTTATAACGTAATTGTAACAGCCCATGCTTTTGTAATAATTTTTTTTACAGTTATGCCAATCATAATT	NA	NA	NA	29	Nemouridae	Plecoptera	Nemouridae	Protonemura	intricata	98.99	KF492800	Plecoptera	Nemouridae	Protonemura intricata	96.07
OTU_1616	1616	0	AACTCTGTATTTCATCTTTGGAGCCTGATCAGGTATGGTCGGCACATCTCTGAGTTTACTGATTCGAGCAGAACTAGGCCAGCCAGGCTCCTTAATTGGAGATGATCAAATCTATAATGTTATTGTAACAGCGCATGCTTTTGTAATAATTTTCTTTATAGTAATACCTATTATAATT	NA	NA	NA	13	Perlidae	Plecoptera	Perlidae	Perla	NA	96.61	KF492799	Plecoptera	Perlidae	Perla marginata	96.63

## Sheet: overview fwh1
OTU	exact_mapping	fwhF1	fwhR1	Amplicon_Haplotype	Morpho_ID	Group	Species
OTU_2	110209	NA	GGGGGATTCGGAAACTGACT	AACTCTCTATTTTATTTTTGGGGCTTGATCCGGTATAGTAGGAACATCCCTAAGTTTACTAATTCGAGCCGAATTGGGTCAACCAGGATCCTTAATTGGAGATGACCAAATTTACAACGTAATTGTTACAGCTCATGCTTTTGTAATAATTTTTTTTATAGTTATACCTATTATAATT	29	Nemouridae	Nemurella pictetii
OTU_4	93163	NA	GGTGGGTTTGGTAATTGACT	AACACTTTATTTTATCTTTGGGGCATGATCGGGGATAATTGGAACCTCCCTTAGCTTATTAATCCGTGCAGAACTTGGGCAACCAGGTTCTTTAATCGGGGATGACCAAATTTATAACGTCATCGTAACAGCCCATGCTTTCATTATAATTTTCTTCATAGTAATACCTATTATAATT	21	Leptophlebiidae	Habroleptoides confusa
OTU_13	87803	NA	GGGGGTTTTGGTAATTGACT	AACTCTATATTTTATTCTAGGGGCTTGATCAGCTATAGCTGGAACAGCTATAAGAGTTTTAATTCGAATTGAGCTAGCACAGCCTGGTACATTCCTAGGTAACGACCAAATTTATAACACTATTGTAACTGCTCACGGTTTGGTTATAATTTTCTTTATAGTGATACCTATTCTTATT	51	Arhynchobdellida	Dina punctata
OTU_430	91902	NA	GGGGGATTCGGAAACTGATT	AACCCTATACTTTCTATTCGGGGCATGGTCGGGAATAGTTGGGACATCCCTTAGAATACTAATTCGAGCCGAGTTGGGAAACCCAGGCTCACTAATTGGAGATGACCAAATTTATAATGTAATTGTTACAGCCCATGCATTTATTATAATTTTTTTTATAGTTATACCTATTATGATT	37	Hydroporinae	Oreodytes
OTU_3	70064	NA	GGGGGCTTCGGAAACTGACT	TACACTTTATTTTATTTTTGGGGCTTGAGCTGGAATAGTGGGAACTTCTCTTAGAATACTTATTCGAGCTGAACTAGGCCACCCCGGTGCTTTAATTGGTGATGATCAAATTTATAATGTAATTGTAACAGCCCATGCTTTTGTAATAATTTTTTTTATAGTTATGCCCATCATAATC	4	Blephariceridae	Blephariceridae
OTU_11	58979	NA	GGTGGATTTGGAAATTGATT	CACATTGTATTTTATTTTTGGGGCATGATCAGGAATAGTGGGTACTTCTTTAAGCCTACTAATTCGGGCAGAACTAGGAACACCGGGATCCTTAATCGGCGATGACCAAATTTATAATGTAATTGTCACCGCTCACGCTTTTGTAATAATTTTTTTCATAGTTATACCAATTATAATC	3	Scirtidae	Elodes minuta
OTU_8	27179	NA	GGGGGATTTGGAAATTGGCT	TACCCTGTATTTTATTTTTGGAGCCTGGTCAGGTATAGTAGGTACTTCTTTAAGACTTTTAATTCGAGCTGAACTCGGACAGCCGGGGTCCTTAATTGGAGATGACCAAATTTATAATGTTATTGTAACCGCTCACGCTTTTGTTATAATTTTCTTTATAGTTATACCTATTATGATT	27	Ephemerella (Torleya) major	Torleya major
OTU_12	31850	NA	GGGGGATTCGGAAATTGACT	AACTATTTATTTTATTTTTGGAATTTGAGCTGGAATAATCGGAACTTCATTAAGAATAATCATTCGAACAGAATTAGGTACTACTGATTCACTCATTAAAAATGACCAAATTTATAATGTTTTAGTAACAGCACACGCTTTTATTATAATTTTCTTTATGGTCATGCCAATTATAATT	26	Anomalopterygella chauvinia	Anomalopterygella chauviniana
OTU_14	31897	NA	GGGGGGTTCGGCAACTGATT	AACTTTATACTTTATTTTTGGTGCTTGAGCAGGAATAGTGGGGACATCCCTAAGCCTATTAATTCGGGCTGAACTTGGCCAGCCCGGCTCCCTGATTGGAGACGACCAAATCTATAATGTGATTGTCACAGCCCACGCCTTCGTAATAATTTTCTTTATAGTAATACCTATTATAATT	13	Perlidae	Dinocras cephalotes
OTU_17	30118	NA	GGGGGATTCGGTAACTGACT	AACTATTTATTTTATTTTTGGAATTTGAGCTGGAATAGTTGGAACTTCACTAAGAATAATTATTCGAACAGAATTAGGTACTACTGATTCATTAATTAAAAACGATCAAATTTATAACGTTTTAGTGACAGCTCATGCTTTTATTATAATTTTCTTTATAGTAATACCCATTATAATT	31	Drusus annulatus	Drusus annulatus

## Sheet: fwh2
ID	sort	19_B_fwhR22_fwhF23	sequ	matched_haplotypes	H_ident	H_length	morphoID	morpho_name	BOLD_Order	BOLD_Family	BOLD_Genus	BOLD_Species	BOLD_Similarity	NCBI_accession	NCBI_order	NCBI_Fam	NCBI_sp	NCBI_Ident	comment
OTU_1	1	309227	TCTTTCAGCGGGAATCGCACATGCTGGGGCTTCTGTAGATCTCGCTATTTTCTCGTTACACTTGGCAGGAGTCTCATCAATCCTAGGAGCAGTAAACTTTATTACCACCACAATTAATATACGAGCTAGTGGGATAACAATAGACCGAATCCCTCTTTTTGTGTGGTCCGTCGTTATTACCGCAGTCCTACTTCTTTTAAGTCTA	21_A_Assembly	100	205	21	Leptophlebiidae	Ephemeroptera	Leptophlebiidae	Habroleptoides	confusa	100	LN734749	Ephemeroptera	NA	Habroleptoides confusa	96.08
OTU_6	6	87034	CCTATCTTCTAATCTATCTCATGCAGGTAGTTCTGTCGACTTAACAATTTTCTCTCTACATATAGCAGGAATTTCCTCAATCTTAGGGGCCATTAATTTTATCTCAACTATTATAAATATAAAATTTAAAAATTTAAATTATGAAATAATCCCTCTTTTCGTTTGATCAATTTTAATTACAGCAGTTTTATTATTATTATCTCTA	6_B_Assembly	100	205	6	Hydropsyche	Trichoptera	Hydropsychidae	Hydropsyche	siltalai	100	KX142839	Trichoptera	Hydropsychidae	Hydropsyche siltalai	100
OTU_2	2	62788	ATTATCTAGAAATATTGCCCATAACGGAGCATCAGTAGACTTAGCTATTTTTTCACTACATCTAGCTGGAGTATCATCAATTTTAGGTGCAGTAAATTTTATCTCAACTATTATTAATATACGAACTGCTGGTATAACCAGAGAAAAAATTCCCCTATTTGTATGATCAGTAGGAATTACAGCCCTATTATTACTTCTTTCCCTT	34_A_Assembly	100	205	34	Gerroidea	Hemiptera	Veliidae	Velia	caprai	100	KM021742	Hemiptera	Veliidae	Velia caprai	100
OTU_4	4	35118	TTTAGCAGCAGGAATCGCCCACGCAGGAGCTTCAGTTGACTTAGCTATTTTTTCTTTACATTTAGCCGGAGTATCCTCAATTTTAGGGGCAGTAAATTTTATTACTACAACTATTAATATACGTACTAGAGGAATAACAATAGACCGTATTCCTTTATTTGTTTGATCAGTAGTAATTACTGCAATTTTATTACTTCTATCCTTA	16_A_Assembly	100	205	16	Ephemeridae	Ephemeroptera	Ephemeridae	Ephemera	danica	100	JX571926	Ephemeroptera	Ephemeridae	Ephemera danica	100
OTU_3	3	32830	ACTTTCAGCAGGAATTGCCCATGCTGGATCTTCTGTAGACCTTGCAATTTTCTCCCTCCATTTGGCTGGAGTTTCTTCAATTTTAGGAGCTGTAAACTTTATCACAACTGTAATCAATATGCGTTCAGCAGGTATAACCTTAGACCGAATACCGTTATTTGTTTGAGCTGTAGTAATTACAGCTTTATTATTACTATTATCTTTA	29_A_Assembly	100	205	29	Nemouridae	Plecoptera	Nemouridae	Nemurella	pictetii	100	KF492804	Plecoptera	Nemouridae	Nemurella pictetii	97.56
OTU_7	7	25998	CTTATCTAGAGCTATCGCTCATGCGGGAGCTTCGGTGGATTTAGCTATTTTTTCCTTACATTTAGCGGGTATTTCTTCTATTTTAGGGGCCGTAAATTTTATTACCACTGTTATTAATATACGAACAACAGGAATTACCTTAGACCGAATACCCCTTTTCGTGTGATCCGTAGTTATTACAGCGGTACTTCTTCTTCTCTCTCTT	4_A_Assembly	100	205	4	Blephariceridae	Diptera	Blephariceridae	NA	NA	96.02	KR468778	Diptera	Trichoceridae	Trichocera sp. BOLD-2016	87.83
OTU_5	5	24569	TCTAGCCTCCGGAATTGCACATGCGGGAGGTTCCGTAGATTTAGCAATTTTTTCTTTACACCTCGCAGGTGTCTCATCCATTTTAGGGGCCGTAAATTTTATTACCACTACAATTAATATACGAGCCAGTGGAATAACAATAGACCGAATCCCTCTTTTTGTTTGATCAGTTTTAATTACTGCTATTTTATTACTCCTATCCCTA	28_A_Assembly	100	205	28	Ephemerella mucronata	Ephemeroptera	Ephemerellidae	Ephemerella	mucronata	100	JN299127	Ephemeroptera	Ephemerellidae	Ephemerella mucronata	92.82
OTU_9	9	17957	TCTAGCTGCTAATATCGCCCACGGGGGTTCTTCAGTAGATTTCGCTATTTTTTCTTTACATTTGGCTGGGGTTTCATCAATTCTAGGGGCAGTAAATTTTATTACAACTGTGGTTAACATACGTAGTCCGGGCATGACCCTAGATCGAATGCCCTTATTTGTGTGGTCAGTGGTGATTACTGCTGTCTTGCTTTTATTATCATTA	24_A_Assembly	100	205	24	Baetis	Ephemeroptera	Baetidae	Baetis	vernus	100	KU955988	Ephemeroptera	Baetidae	Baetis rhodani	99.51
OTU_21	21	14490	TCTATCAAGAAATTTAGCTCATGCTGGACCCTCAGTAGACCTGGCAATCTTCTCACTCCATCTAGCAGGAGCCTCCTCCATTTTAGGAGCCATTAACTTTATTACGACTGTAATTAATATACGATGAAATGGACTACGACTTGAACGAGTTCCATTATTTGTATGAGCAGTAACAATTACAGTAGTTCTATTACTATTATCATTA	NA	NA	NA	53	Others	Lumbriculida	Lumbriculidae	Stylodrilus	heringianus	100	LT598636	Lumbriculida	Lumbriculidae	Stylodrilus heringianus	100
OTU_28	28	8376	CCTCTCTAGAAATTTAGCCCATGCAGGAAGATCAGTTGATATCTCTATCTTCTCCCTCCATTTAGCTGGAATTTCTTCAATTTTAGGTGCTATTAATTTTATCTCAACAACTCTAAATATACGAAATAATTTAATAACCTTAGATCGAATCCCCCTATTTGTTTGATCTGTAGCTATTACAGCTTTACTTCTTCTTCTCTCTCTT	31_A_Assembly	100	205	31	Drusus annulatus	Trichoptera	Limnephilidae	Drusus	annulatus	100	KX296649	Trichoptera	Limnephilidae	Drusus annulatus	100
OTU_34	34	6854	CTTAGCCGGCAACTCCGCACATAGCGGAAGCGCTGTAGATTTAGCTATTTTCTCTTTACACCTAGCGGGGGCTTCTTCCATTTTAGGTGCCATCAACTTTATTTCCACCGTCCTAAATATACGCAGACCCGGTATATCCATAGACCAAGCGCCTCTCTTTGTCTGGTCTATTTTTATTACCACTATCCTACTTCTATTATCTCTG	8_B_Assembly_Contig_2	100	205	8	Gammarus	Amphipoda	Gammaridae	Gammarus	fossarum	100	KX065397	Amphipoda	Gammaridae	Gammarus fossarum	100
OTU_60	60	5743	TCTTTCAGCGAGAATCGCACATGCTGGGGCTTCTGTAGATCTCGCTATTTTCTCGTTACACTTGGCAGGAGTCTCGTCAATCCTGGAAGCAGTAAACTTTATTACAACCACAATTAATATACGAGCTAGTGGTATAACAATAGACCGCATCCCTCTTTTTGTGTGGTCCGTAGTTATTACCGCAGTCCTACTTCTATTAAGTCTG	NA	NA	NA	21	Leptophlebiidae	Ephemeroptera	Leptophlebiidae	Habroleptoides	confusa	99.51	LN734749	Ephemeroptera	NA	Habroleptoides confusa	95.59
OTU_8	8	5452	TCTTTCTAGAGCAATTGCTCATGCAGGAGCATCAGTAGACTTAGCAATTTTTAGCCTTCATTTAGCTGGTGTATCCTCAATTTTAGGAGCTGTTAATTTTATTACCACAGTAATTAATATGCGAGCAAGAGGAATAACTCTTGATCGTATACCTTTATTTGTTTGATCAGTTGTTATTACTGCTATTTTATTACTTTTATCTTTA	48_c_Assembly	100	205	48	Sialis	Megaloptera	Sialidae	Sialis	fuliginosa	100	KJ592429	Megaloptera	Sialidae	Sialis fuliginosa	98.53
OTU_10	10	4237	ACTGTCAGCTAATATTGCCCACAGAGGATCTTCTGTAGATCTGGCAATTTTTAGTCTCCATTTAGCCGGAATTTCCTCGATTCTTGGAGCAGTTAATTTCATTACAACTGTTATTAATATACGATCTCCAGGAATAACTTTTGACCGAATACCTTTATTTGTTTGATCAGTTGCTATTACTGCCCTCCTACTTCTCCTATCCCTC	38_A_Assembly	99.5	205	38	Limnius	Coleoptera	Elmidae	Limnius	volckmari	100	KJ962414	Coleoptera	Elmidae	Limnius volckmari	100
OTU_329	329	4041	CCTTTCTAGAGTAGTTGCTCATGCAGGAGCATCAGTAGACTTAGCAATTTTTAGTCTTCATTTAGCTGGTGTATCCCCAATTTTAGGGGCTGTTAATTTTATTACCACAGTAATTAATATACGAGCAAGAGGAATAACTCTTGATCGTATACCTTTATTTGTTTGATCAGTTGTTATTACTGCTATTTTATTACTTTTATCTTTA	48_A_Assembly	98.5	205	48	Sialis	Megaloptera	Sialidae	Sialis	fuliginosa	98.53	KJ592429	Megaloptera	Sialidae	Sialis fuliginosa	98.54
OTU_11	11	3802	ACTTTCAGCGGGTATTGCCCATACAGGGGCATCAGTAGACCTTGCAATTTTTTCACTTCATTTAGCGGGAATTTCTTCAATTTTAGGAGCAGTAAATTTTATTACTACAGTTATTAATATACGATCAAGAGGAATTACTTTAGATCGTATACCCTTATTTGTATGATCAGTTGTAATTACTGCAGTTTTATTATTACTTTCATTG	32_A_Assembly	100	205	32	Tipulidae	Diptera	Tipulidae	Tipula	fulvipennis	99	KR439659	Diptera	Tipulidae	Tipula sp. BOLD-2016	90.69
OTU_102	102	3585	TTTATCTGCTAATGTCTCTCACGCAGGGGCGTCTGTTGATTTAGCCATTTTTTCTCTTCATTTAGCGGGGATCTCTTCAATTTTAGGGGCTGTAAATTTTATTACTACAATTATTAATATGCGATCAAATGGGATTACATTTGATCGTATACCCCTATTTGTTTGATCTGTGCTAATTACTGCTATCCTTCTCCTTTTATCCCTC	41_B_Assembly	99.5	205	41	Ceratopogonidae	Diptera	Ceratopogonidae	Palpomyia	flavipes	100	KR524679	Diptera	Ceratopogonidae	Ceratopogonidae sp. BOLD-2016	88.12
OTU_23	23	2243	TTTATCTAGAAATATTGCCCATGCTGGAGCTTCTGTAGACCTAACTATTTTTTCTTTACATTTAGCAGGAATTTCATCTATTTTAGGAGCTGTTAATTTTATTTCTACTATTATAAATATACGATCATCATTAATAACCCTTGACCGAATTCCTTTATTTGTTTGATCAGTTATAATTACTGCTATTCTTCTTTTACTTTCTTTA	39_B_Assembly	100	205	39	Odontocerum albicorne	Trichoptera	Odontoceridae	Odontocerum	albicorne	100	KX107481	Trichoptera	Odontoceridae	Odontocerum albicorne	100
OTU_26	26	2205	CCTATCCTCAGGAATTGCTCATGCCGGAGCTTCCGTAGACTTAGCTATTTTTTCTCTTCATTTAGCGGGGATCTCATCTATTTTAGGAGCGGTAAATTTTATTACCACAGTTATTAATATACGATCATCGGGGATTACATTTGATCGAATACCTCTATTTGTTTGAGCGGTTGTTATTACAGCTATTTTATTATTATTATCATTA	42_A_Assembly	100	205	53	Others	Diptera	Pediciidae	Pedicia	littoralis	100	JF870504	Diptera	Simuliidae	Simulium sp. BOLD:AAE8840	90.15
OTU_37	37	2046	CTTGTCTTCTGGAATTGCCCATGCAGGAGCTTCAGTTGATTTAGCTATTTTTTCTCTTCACCTAGCCGGAATTTCTTCTATTCTAGGAGCTGTAAATTTTATTACTACTATTATCAATATACGATCTAATGGAATTACCTTTGATCGAATGCCACTATTTGTATGATCAGTTGTTATTACTGCAATTTTATTATTATTGTCATTA	7_B_Assembly	100	205	7	Simuliidae	Diptera	Simuliidae	Simulium	vernum	100	KP861219	Diptera	Simuliidae	Simulium vernum	100
OTU_22	22	1867	ACTATCAAATAATTTATTTCATTCAGGAAAAGCAGTAGATATTTCAATTTTTTCATTACATTTAGCAGGTATTTCATCTATTTTAGGAGCAATCAATTTCATTTCTACAATTATAAATATAAAAATAAAAAATATTCCTATAAGAATAATTCCCTTATTTGTTTGATCTATTAAAATTACAGCAATTTTATTATTATTATCTCTC	12_B_Assembly	100	205	12	Polycentropodidae	Trichoptera	Polycentropodidae	Plectrocnemia	conspersa	100	KX106632	Trichoptera	Polycentropodidae	Plectrocnemia conspersa	100
OTU_46	46	1858	CCTTTCAGCAGGTATTGCCCATGCAGGCTCTTCTGTAGACATGGCAATTTTCTCTCTACATTTAGCAGGAGTCTCCTCAATTTTAGGGGCAGTAAATTTTATTACTACTGTAATTAATATACGATCTTCGGGGATATCTTTAGACCGTATACCATTATTTGTTTGAGCGGTGGCAATCACAGCTTTATTACTTTTATTATCATTA	NA	NA	NA	29	Nemouridae	Plecoptera	Nemouridae	Nemoura	flexuosa	100	JX905853	Plecoptera	Nemouridae	Nemoura flexuosa	100
OTU_33	33	1845	CCTATCCAGTAATTTAGCCCATATAGGGTCATCCGTAGATCTTTCAATCTTTTCATTACATTTAGCAGGAGTATCCTCAATTTTAGGAGCAATTAACTTTATTACAACAATAATAAATATACGATCATTGGGAATATCCTATGATCGTATGCCACTCTTCGCATGATCAGTCCTTATTACAGCTGTACTACTACTACTATCACTT	23_A_Assembly	100	205	23	Sericostoma personatum	Trichoptera	Sericostomatidae	Sericostoma	personatum	100	KX295864	Trichoptera	Sericostomatidae	Sericostoma personatum	100
OTU_32	32	1584	ACTTTCTGCGGGTATTGCTCATGGGGGAGCCTCGGTTGACTTAGCAATCTTTAGACTTCATTTAGCGGGAATTTCTTCAATTTTAGGGGCTGTAAATTTTATTACAACTATTATTAACATACGATCTATTGGGATAACCTTCGACCGAATACCCCTATTTGTCTGATCTGTCGGGATTACGGCCCTTCTACTATTATTATCTCTT	37_A_Assembly	99	205	37	Hydroporinae	Coleoptera	Dytiscidae	Oreodytes	sanmarkii	100	KJ966289	Coleoptera	Dytiscidae	Hygrotus inaequalis	86.7
OTU_48	48	1516	TCTCTCCAGAAACTTAGCCCATGCGGGAAGTTCAGTTGATATCTCAATTTTCTCCCTCCATCTAGCGGGAATCTCCTCAATTTTAGGAGCAATCAACTTCATCTCTACTACATTAAATATGCGCAATAACTTAATAACCCTAGATCGAATCCCCCTATTTGTATGATCAGTTGCCATCACAGCCCTACTTCTACTTCTGTCTCTC	20_B_Assembly	100	205	20	Potamophylax	Trichoptera	Limnephilidae	Potamophylax	cingulatus	99	KX143432	Trichoptera	Limnephilidae	Potamophylax cingulatus	99.02
OTU_36	36	1343	TCTTTCTTCTGGTATTGCTCATGCTGGAGCATCAGTTGATTTAGCGATTTTTTCTTTACATCTAGCTGGAATTTCTTCTATTTTAGGGGCTGTAAATTTTATTACCACAGTAATTAATATACGATCTAGAGGGATTACTTTAGATCGAATACCTTTATTTGTCTGATCTGTTGTTATTACAGCTATTCTTCTTTTATTATCTTTA	17_B_Assembly	100	205	17	Chironomidae	Diptera	Chironomidae	Diamesa	permacra	100	LN897674	Diptera	Chironomidae	Diamesa dampfi	94.15
OTU_13	13	1335	CCTAGCAGCTGGGATTGCACATGCTGGTGCTTCCGTAGATCTTGCAATTTTTTCTTTACATCTGGCGGGGGTGTCTTCAATTTTGGGGGCAGTAAATTTTATTACCACAGTAATTAATATGCGCTCAAATGGAATAACATTAGACCGTATACCTCTCTTCGTCTGAGCCGTAGTTATCACAGCCTTATTACTACTCTTATCATTA	25_A_Assembly	100	205	25	Leuctra	Plecoptera	Leuctridae	Leuctra	nigra	100	JQ736346	Plecoptera	Nemouridae	Protonemura nimborella	85.78
OTU_45	45	1103	TTTATCATCTGGAATTGCCCATGGAGGAGCTTCTGTAGATTTAGCTATTTTTAGATTACATTTAGCTGGAATTTCTTCTATTCTAGGGGCAGTAAATTTTATTACAACAATTATTAATATACGATCTGTAGGTATAACTTTTGATCGAATACCATTATTCGTATGATCCGTAGGAATTACTGCACTATTATTATTACTATCATTA	33_B_Assembly	100	205	33	Agabus	Coleoptera	Dytiscidae	Agabus	guttatus	100	HF947928	Coleoptera	Dytiscidae	Agabus picotae	95.12
OTU_20	20	1018	TTTAAGAGGATCTATTGCTCATAGTGGTGCTTCTGTTGATTTAGCAATTTTTTCGTTACATTTAGCTGGGATATCATCTATTTTAGGTGCAATTAATTTTATTACAACGATTTTTAATATACGTGCTCCTGGAATTACTATGGAACGTCTTTCCTTATTTGTTTGATCAATTTTAATTACAGCGTTTTTATTATTATTATCGTTA	1_A_Assembly	100	205	1	Ancylus	Pulmonata	Ancylidae	Ancylus	fluviatilis	100	EU376515	NA	Ancylidae	Ancylus fluviatilis	100
OTU_16	16	960	TCTTTCCAGAAATTTAGCTCATTCAGGAAGATCAGTAGATATTTCAATTTTTTCTTTACATTTAGCAGGAATTTCTTCAATTTTAGGGGCTATTAATTTTATTTCAACAGTATTAAATATACGAAATAAATTAATTTACCTAGATCGTATACCTTTATTTGTATGATCAGTAGCTATTACAGCTCTTCTTTTACTACTCTCTTTA	50_B_Assembly	99.5	205	50	Thremma gallicum	Trichoptera	Thremmatidae	Thremma	gallicum	99.51	KP283069	Trichoptera	Uenoidae	Thremma gallicum	100
OTU_51	51	862	GTTGGCAGGTATCTCAGCTCACGGGGGCGGAGCTGTAGACTTGGCTATTTTCTCGTTACATCTAGCAGGAGCCTCCTCTATTCTAGGTGCCATTAATTTTATCTCTACTGTAATTAATATACGTAGACCGGGTATATCTATAGACCAAACACCTCTTTTTGTTTGGTCTGTCTTTATCACAGCTATCTTACTCCTCTTATCTTTA	8_B_Assembly_Contig_1	100	205	8	Gammarus	Amphipoda	Gammaridae	Gammarus	pulex	100	KT075234	Amphipoda	Gammaridae	Gammarus pulex	100
OTU_39	39	709	TCTTTCAGCGGGAATCGCACATGCCGGGGCTTCTGTCGATCTCGCTATTTTCTCGTTACACTTAGCAGGAGTATCATCAATCCTGGGAGCAGTAAACTTTATTACCACCACAATTAATATACGAGCTAGTGGTATAACAATAGACCGCATCCCTCTTTTTGTGTGGTCCGTCGTTATTACCGCAGTCCTACTTCTTTTAAGTCTT	NA	NA	NA	21	Leptophlebiidae	Ephemeroptera	Leptophlebiidae	Habroleptoides	confusa	98.53	LN734749	Ephemeroptera	NA	Habroleptoides confusa	96.59
OTU_43	43	641	GCTCTCAGCCGGAATCGCACATGCCGGCGCTTCAGTGGATATAGCAATTTTTTCCCTCCATTTAGCCGGAGTTTCTTCGATTCTTGGGGCCGTTAATTTTATTACAACGGTCATTAATATACGATCAAGAGGAATAACCCTAGATCGAATACCTCTATTCGTTTGAGCTGTAGCAATCACCGCTCTCTTATTACTTCTTTCCCTC	45_A_Assembly	100	205	45	Isoperla	Plecoptera	Perlodidae	Isoperla	NA	97.54	KU955919	Plecoptera	Perlodidae	Isoperla grammatica	92.16
OTU_285	285	560	CCTTTCCAGAAATCTTGCCCATGCAGGCAGATCTGTTGATATCTCTATTTTCTCACTTCATTTAGCAGGAATCTCCTCTGTTTTAGGGGCTATTAATTTTATTTCAACAACACTTAATATACGAAATAACTTAATAACTTTGGATCGAATCCCCCTATTTGTATGATCTGTAGCTATTACAGCTCTTCTTCTTCTTCTCTCTCTC	36_B_Assembly	99.5	205	36	Halesus	Trichoptera	Limnephilidae	Halesus	radiatus	99.51	KX106832	Trichoptera	Limnephilidae	Halesus radiatus	99.51
OTU_31	31	390	TTTATCTTCTAATATTGGACATAATGGAAGATCGGTAGATTTAACTATTTTTTCCCTCCATTTAGCTGGAGTATCATCAATTTTAGGGGCAATCAATTTTATTACAACAGTAATTAATATACGATCTAAGGGAATATCTATAGATCAAATACCTTTATTTGTATGATCTGTAGCAATTACAGCTCTTCTTCTTTTATTATCACTT	2_A_Assembly	100	205	2	Rhyacophila	Trichoptera	Rhyacophilidae	Rhyacophila	nubila	98.52	KX142799	Trichoptera	Rhyacophilidae	Rhyacophila sp. BIOUG16428-F05	100
OTU_24	24	373	TCTTGCTGGAGCAATCGCTCATGCCGGAGCTTCTGTAGATTTAACTATTTTTTCTTTACATTTAGCTGGAGTCTCTTCAATTCTTGGGGCTATTAATTTCATTACTACAACTATTAATATAAAGTCTCCTGGTATAAAATTAGATCAAATACCTTTATTTGTTTGAGCAGTTGCTATTACTGCCGTATTATTATTATTATCATTA	46_A_Assembly	100	205	46	Cordulegaster boltonii	Odonata	Cordulegastridae	Cordulegaster	boltonii	100	KF584967	Odonata	Cordulegastridae	Cordulegaster boltonii iberica	100
OTU_139	139	349	ACTTTCTGCGGGTATTGCTCATGGGGGGGCCTCAGTTGACTTAGCAATCTTTAGACTTCATTTAGCAGGAATTTCTTCAATTTTAGGGGCTGTAAATTTTATTACAACTATTATTAACATACGATCTATTGGAATAACCTTCGACCGAATACCCCTATTTGTCTGATCTGTCGGGATTACAGCCCTTCTACTATTACTATCCCTC	NA	NA	NA	37	Hydroporinae	Coleoptera	Dytiscidae	Oreodytes	NA	97.01	KJ966289	Coleoptera	Dytiscidae	Hygrotus inaequalis	87.25
OTU_224	224	327	CTTTATCTTCCACCATTGCCCACAGAGGGGCATCAGTTGATTTAGCAATCTTTAGCCTTCACTTGGCAGGAATTTCTTCAATTTTAGGGGCAGTTAACTTCATTTCTACAGTAATTAATATACGATCCTACGGAATAACATTCGATCGAATACCCCTTTTTGTATGAGCTGTAGCAATTACTGCTCTATTACTTTTACTATCCCTG	3_B_Assembly	100	206	3	Scirtidae	Coleoptera	Scirtidae	Elodes	minuta	100	KM376577	Coleoptera	Scirtidae	Elodes marginata	100
OTU_44	44	303	ACTTTCTGCTGGAATTGCCCATGCTGGGGCTTCTGTTGACTTAGCAATTTTTTCTTTACATCTAGCTGGTGTTTCTTCTATTTTAGGTGCCGTGAATTTTATTACTACGACTATTAACATACGATCAAGAGGAATAACTATAGACCGGATTCCTTTATTTGTCTGGTCTGTCCTTATTACTGCAATTCTACTTCTCTTATCACTC	18_c_Assembly	100	205	18	Rhithrogena	Ephemeroptera	Heptageniidae	Rhithrogena	sp. 10 LV-2010	99.51	HM481021	Ephemeroptera	Heptageniidae	Rhithrogena sp. 10 LV-2010	99.51
OTU_272	272	294	CCCTAGCTGCTAATATCGCCCACGGAGGTTCTTCAGTAGACTTCGCTATTTTTTCTTTACATTTGGCTGGGGTTTCATCAATTTTAGGGGCAGTAAATTTTATTACAACTGTGGTTAACATACGGAGTCCGGGCATGACCCTAGATCGAATGCCCTTATTTGTGTGGTCAGTGGTGATTACTGCTATCTTGCTTTTATTGTCACTA	NA	NA	NA	24	Baetis	Ephemeroptera	Baetidae	Baetis	NA	97.51	KU955988	Ephemeroptera	Baetidae	Baetis rhodani	97.09
OTU_68	68	278	ATTATCAAGAAATCTAGCACATGCTGGACCTTCTGTAGACTTAGCTATTTTCTCTCTTCATCTTGCAGGTGCATCATCTATTCTAGGAGCACTAAACTTCATTACTACTGTAATCAATATACGATGAAATGGAATGAAATTAGAACGACTTCCATTATTCGTATGGGCAGTATTACTAACAGTAATTTTACTTCTGCTATCACTT	NA	NA	NA	53	Others	Haplotaxida	Naididae	NA	NA	91.18	KF952346	Haplotaxida	Tubificidae	Chaetogaster limnaei	92.54
OTU_52	52	234	ACTTTCTAGAAATTTAGCTCATGCAGGAAGATCAGTGGACATCTCCATTTTTTCTCTTCATTTAGCAGGAATTTCCTCCATTTTAGGGGCCATTAATTTTATTTCCACAACCCTCAATATACGAAATAATTTAATAACCCTTGACCGTATCCCCCTATTTGTTTGATCAGTAGCTATCACAGCTCTTCTCCTTCTACTCTCATTA	47_A_Assembly	100	205	47	Chaetopteryx villosa	Trichoptera	Limnephilidae	Chaetopteryx	fusca	100	KX142997	Trichoptera	Limnephilidae	Chaetopteryx fusca	100
OTU_75	75	227	TTTAAGGAGCTTAGAAGGGAGAGTCTCAATTAACTTAGATTTAATTATCTTTTCATTACATGTTGCAGGAGTCTCTTCAATCCTGAGAAGTATCAATTTTTTAACATCTATCATCATATGTCGATCTACCTTGATAACATGAGATCGATTACCCCTTTTTATTTGAAGAATTTTAGTGACAATTATCCTGCTGATCATTAGCCTA	NA	NA	NA	53	Others	NA	NA	NA	NA	NA	EF175764	Mermithida	Mermithidae	Romanomermis iyengari	72.79
OTU_50	50	218	GCTAGCTGCAAGCATTGCACACAGTGGTCCTTCTGTAGATTTAGGAATTTTTTCTTTACACTTAGCTGGGGCTAGTTCTATTTTAGGCTCTGTTAATTTTATCTCAACAGTTATTAATATGCGTGCAGAGGGCATAAGATTTGATAAGGTTCCTTTGTTTGTATGGTCAGTACTTTTAACTACTATTTTACTTCTACTTTCTCTA	49_A_Assembly	100	205	49	Asellus aquaticus	Isopoda	Asellidae	Asellus	aquaticus	100	DQ144834	Isopoda	Asellidae	Asellus aquaticus	100
OTU_49	49	205	ACTAAGAGGGCCTATTGCCCATGGTGGTTCTTCAGTTGACTTAGCTATTTTTTCTCTGCATTTAGCAGGTTTATCAAGAATTTTAGGTGCTATTAATTTTATTACTACAATCTTTAATATACGATCACCTGGAATTACACTGGAACGAATAAGCTTATTTGTTTGGTCTGTATTAATTACTGCATTTTTATTGCTTTTATCTTTA	5_A_Assembly	100	205	5	Lymnaeidae	Hygrophila	Lymnaeidae	Radix	balthica	100	KU525145	NA	Lymnaeidae	Radix balthica	100
OTU_57	57	194	CCTATCAAGTAACTTAGCTCATATAGGATCTTCTGTAGATCTATCAATTTTTTCATTACACCTAGCCGGTGTATCATCAATCTTGGGGGCAATTAATTTTATTACAACAATAATAAACATACGATCATTAGGAATATCATATGATCGAATACCTCTTTTTGCCTGATCAGTATTCATTACTGCTATCTTACTGCTTCTTTCTCTC	22_A_Assembly	100	205	22	Oecismus monedula	Trichoptera	Sericostomatidae	Oecismus	monedula	100	KX143358	Trichoptera	Sericostomatidae	Oecismus monedula	100
OTU_245	245	128	TCTTTCAGCGGGAATTGCCCATGCTGGGTCTTCTGTAGACCTTGCAATTTTCTCCCTCCATTTGGCTGGAGTTTCTTCAATTTTAGGAGCTGTAAACTTTATCACAACTGTAATCAATATACGTTCAGCAGGTATAACCTAAGACCGAATACCTTTATTTGTTTGAGCCGTAGTAATTACAGCTTTATTATTACTATTATCTTTA	NA	NA	NA	29	Nemouridae	Plecoptera	Nemouridae	Nemurella	pictetii	99.51	KF492804	Plecoptera	Nemouridae	Nemurella pictetii	96.57
OTU_40	40	94	TCTATCGGCAGGAATTGCTCATGCTGGAGCTTCTGTTGATTTAGCAATTTTTTCTCTTCATTTAGCTGGAATTTCCTCTATTTTAGGAGCTGTAAATTTTATTACTACTGTAATTAATATACGATCTTCAGGAATTACTTTTGATCGAATACCTTTATTTGTTTGAGCTGTTGTAATTACAGCTGTATTATTACTTCTTTCTTTA	43_A_Assembly	100	205	43	Dicranota	Diptera	Pediciidae	Dicranota	bimaculata	100	KR643972	Diptera	Pediciidae	Dicranota sp. BOLD:AAD0480	94.09
OTU_79	79	76	GCTAGCTGCAAGTATTGCACACAGTGGTCCTTCTGTAGATTTAGGAATTTTTTCTTTACACTTAGCCGGAGCTAGTTCTATTCTAGGTTCTGTTAATTTTATCTCAACAGTTATTAATATGCGTGCAGAAGGCATAAGATTTGATAAGGTTCCTTTGTTTGTATGATCAGTATTTTTAACTACTATTTTACTTCTCCTTTCTCTA	NA	NA	NA	49	Asellus aquaticus	Isopoda	Asellidae	Asellus	NA	97.51	DQ144845	Isopoda	Asellidae	Asellus aquaticus	97.56
below_0.003	456	75	NA	NA	NA	NA	NA	NA
OTU_59	59	59	ACTAGCTTCCGGGATAGCTCACGCAGGTGCCTCCGTGGACTTAGCTATTTTTTCATTACACCTAGCTGGAGTTTCCTCGATTTTAGGAGCAGTAAATTTTATTACTACAATCTTTAATATACGAGCTAGCGGGATAACTTTAGACCGTATCCCCCTGTTTGTATGATCAGTCTTACTCACAGCTATCTTACTACTTCTCTCTCTT	27_B_Assembly	99.5	205	27	Ephemerella (Torleya) major	Ephemeroptera	Ephemerellidae	Torleya	major	99.5	LT626199	Ephemeroptera	Ephemerellidae	Torleya major	94.63
OTU_64	64	57	TCTGTCTAGAAATATTGCCCATAATGGTGCATCAGTAGATTTAGCTATTTTCTCAATACACCTAGCCGGAGTCTCATCAATTTTAGGTGCAGCAAATTTTATTTCAGATATTATTAATATACGGATAGCTGGTATAACCAGAGAAAATATTCCTCTATTAGTATGATGAGTAGGAATTACAGCCCTATTACTTCTTCTTTCACTG	NA	NA	NA	53	Others	Hemiptera	NA	NA	NA	89.39	KM021742	Hemiptera	Veliidae	Velia caprai	89
OTU_65	65	52	TCTTTCTAGAAATTTAGCCCATGCAGGAAGTTCAGTTGACATCTCCATTTTTTCTCTTCATTTAGCTGGAATTTCTTCAATTTTGGGTGCCATTAACTTCATCTCAACTACCCTAAATATACGGAATAATTTAATAACTCTAGATCGAATCCCCCTATTTGTTTGATCAGTAGCTATTACAGCTTTATTATTACTCCTATCTCTA	26_A_Assembly	100	205	26	Anomalopterygella chauvinia	Trichoptera	Limnephilidae	Drusus	monticola	100	KX296230	Trichoptera	Limnephilidae	Anomalopterygella chauviniana	100
OTU_47	47	47	CCTATCTGCAAATATTTCCCATATAGGAAAGGCCGTAGATTTAACTATTTTTTCCCTTCATATAGCAGGAATTTCATCAATTTTAGGGGCTGTCAATTTTATTACTACTATTATTAATATACGATGTACATATATAACTATAGATCGGATACCTTTATTTGTATGATCAGTTTTTATTACAGCTATTTTACTTCTTTTATCATTA	11_A_Assembly	100	205	11	Philopotamidae	Trichoptera	Philopotamidae	Philopotamus	montanus	100	KX104944	Trichoptera	Philopotamidae	Philopotamus montanus	100
OTU_74	74	45	CCTATCTTCAACTATTGCTCATATTGGGGGATCTGTAGACTTAAGAATTTTTTCACTGCATTTAGCGGGAATCTCCTCTATTTTAGGGGCTGTCAATTTTATTTCAACAATAATTAATATACGATCTAATGGAATAAGAGTTGAAAAAATACCCCTTTTCGTTTGATCAGTATTAATTACAGCTGTGTTATTACTTTTATCTTTA	35_B_Assembly	100	205	35	Agapetinae	Trichoptera	Glossosomatidae	Agapetus	delicatulus	100	KX105920	Trichoptera	Glossosomatidae	Agapetus delicatulus	99.02
OTU_104	104	28	TCTATCTTCAGGAGTTGCACATGCAGGAGCTTCGGTAGACCTATCAATTTTTAGTCTTCATCTTGCTGGTGCTTCATCAATTTTAGGAGCAGTAAATTTTATTACCACTATTATTAATATGCGAACAACAGGAATAACATGAGATCGCACTCCGTTATTTGTTTGATCTGTGTTTTTAACAGCTATCCTTCTACTTTTGTCTTTA	NA	NA	NA	53	Others	Entomobryomorpha	Isotomidae	Isotomurus	plumosus	99.51	GQ373766	NA	Isotomidae	Isotomidae sp. DPCOL72740	87.56	Collembola
OTU_252	252	27	CCTAGCAGCTGGGATTGCACACGCTGGTGCTTCCGTAGATCTTGCAATTTTTTCTTTACATCTGGCAGGGGTATCTTCAATTTTGGGGGCAGTAAATTTTATTACCACAGTAATTAATATGCGCTCAAATGGAATAACATTAGACCGTATACCTCTCTTTGCCTGAGCCGTAGTTATCACAGCCTTATTATTACTTTTATCATTA	NA	NA	NA	25	Leuctra	Plecoptera	Leuctridae	Leuctra	NA	97.06	JQ736346	Plecoptera	Nemouridae	Protonemura nimborella	85.78
OTU_85	85	26	ACTATCTAGAAATTTAGCACACGCAGGACCTTCTGTAGATTTAACTATTTTTTCTTTACATCTAGCAGGAATTTCATCAATCCTAGGAGCAATTAATTTTATAGCAACTATTTTAAACATAAAACCTACTTATATAAAAATAGAACAGATTCCTTTGTTTGTATGATCAATTTTTATTACCACAGTTTTGTTACTACTATCTTTA	9_A_Assembly	100	205	9	Trombidiformes (Acari)	Trombidiformes	Sperchontidae	Sperchon	clupeifer	99.51	KF000277	NA	Oxidae	Oxus sp. 20280C	87.7
OTU_122	122	23	GCTCTCTGCGGGGATTGCTCATGCAGGAGCCTCAGTTGATATGGCAATTTTCTCGCTGCACCTAGCCGGTGTATCATCTATTCTTGGCGCTGTAAACTTTATTACCACTGTAATTAATATACGATCAGCCGGGATAACCCTTGATCGTATGCCCCTATTCGTTTGAGCTGTGGCAATTACCGCCCTACTCCTACTTCTCTCCCTC	13_c_Assembly	100	205	13	Perlidae	Plecoptera	Perlidae	Dinocras	cephalotes	100	KF410943	Plecoptera	Perlidae	Dinocras cephalotes	100
OTU_89	89	22	TTTGTCTTCTGGGATTGCACATGCAGGAGCTTCAGTTGACTTAGCTATTTTTTCTTTACATTTAGCTGGTATTTCTTCTATTTTAGGGGCAGTAAATTTTATTACGACTGTAATTAATATACGATCTAATGGTATCACTTTAGATCGAATACCTTTATTCGTTTGATCAGTAATTATTACTGCTGTCTTATTATTATTATCTTTA	17_d_Assembly_Contig_2	99.5	206	17	Chironomidae	Diptera	Chironomidae	NA	NA	100	KJ522835	Diptera	Culicidae	Anopheles sp. 7 BSL-2014	91.04
OTU_103	103	22	GCTAGCTGCAAGTATTGCACACAGTGGTCCTTCTGTAGATTTAGGAATTTTTTCCTTACACTTAGCCGGAGCTAGTTCTATTCTAGGCTCTGTTAATTTTATCTCAACAGTTATTAATATACGTGCAGAAGGCATAAGATTTGATAAAGTCCCTTTGTTTGTATGATCAGTGTTTTTAACCACCATTTTGCTTCTCCTTTCTCTA	NA	NA	NA	49	Asellus aquaticus	Isopoda	Asellidae	Asellus	NA	95.52	KJ676741	Isopoda	Asellidae	Asellus aquaticus	95.12
OTU_127	127	13	CTTATCATCTAATATTGCTCACACAGGAGCTTCTGTTGATTTAGCTATTTTTTCTCTTCATTTAGCAGGTATTTCTTCAATTTTAGGAGCTGTAAATTTTATTACAACTGTAATTAATATGCGATCTCAAGGAATTACTTTAGATCGAATACCTTTATTTGTGTGATCAGTAGTTATTACAGCAGTGCTTTTATTACTTTCTTTA	NA	NA	NA	17	Chironomidae	Diptera	Chironomidae	Brillia	bifida	100	KR730659	Diptera	Chironomidae	Thienemanniella lobapodema	91.5
OTU_18	18	12	CCTATCTTCTGGCATTGCTCACGCAGGGGCCTCCGTTGACTTAGCTATTTTTTCTCTTCACCTCGCCGGAATTTCCTCTATTTTAGGGGCCGTAAATTTTATTACAACTATTATTAATATACGATCTAATGGGATTACCTTCGATCGAATGCCCCTATTTGTTTGATCAGTAGTTATTACTGCAATTTTATTACTATTATCATTA	7_A_Assembly	100	205	7	Simuliidae	Diptera	Simuliidae	Simulium	cryophilum	100	KP861195	Diptera	Simuliidae	Simulium cryophilum	100
OTU_95	95	11	GCTAGCTGCAAGTATTGCACACAGTGGTCCTTCTGTAGACTTAGAAATTTTTTCCTTATACTTAGCCGGAGCTAGCTCTATTCTAGGCTCTGTTAATTTTATCTCGACGGTTATTAATATACGTGCAGAAGGCATAAGATTTGATAAAGTTCCTTTATTTGTGTGATCAGTGTTTTTAACTACTATTTTGCTTCTCCTTTCTCTA	NA	NA	NA	53	Others	Isopoda	Asellidae	NA	NA	94.53	KT364292	Isopoda	Asellidae	Asellus kosswigi	95.54
OTU_17	17	10	TTTATCTGCCAATGTCTCTCATGCAGGAGCATCTGTTGATTTAGCCATTTTTTCTCTTCATTTAGCGGGGATCTCTTCAATTTTAGGGGCTGTAAATTTTATTACTACAATTATTAATATACGATCAAATGGAATTACATTTGATCGTATACCCCTATTTGTTTGATCTGTGTTAATTACTGCTATTCTTCTCCTTTTATCCCTC	41_A_Assembly	99.5	205	41	Ceratopogonidae	Diptera	Ceratopogonidae	Palpomyia	NA	97.06	KR440320	Diptera	Ceratopogonidae	Bezzia sp. BOLD-2016	90.05
OTU_312	312	9	TCTGTCTAGAAATATCGCCCATAATGGTGCATCAGTAGATTTAGCTATTTTCTCAATACACCTAGCCGGAGTCTCATCAATTTTAGGTGCAGCAAATTTTATTTCAGCTATTATTAATATTCGAACAGCTGGTATAACCAGAGAAAATATTCTTTTATTAGTATGATGAGTAGGAATTACAGCCCTATTAGTTCTTCTTTCACTG	NA	NA	NA	53	Others	Hemiptera	NA	NA	NA	88.89	KM021742	Hemiptera	Veliidae	Velia caprai	88.5
OTU_81	81	8	TTTGTCAGCCAATATTGCTCACAGAGGATCTTCTGTAGATTTTGCAATTTTTAGTCTCCATTTAGCCGGAATTTCTTCAATTCTTGGGGCGGTTAATTTCATTACAACTGCTATTAACATACGATCCCCTGTAGTAACTTTTTACCGAATGCCTCTATTTGTTTGATCAGTAGCAATTACTGCTCTTTTACTTCTCTTATCCCTT	NA	NA	NA	53	Others	Coleoptera	NA	NA	NA	89.05	KJ962414	Coleoptera	Elmidae	Limnius volckmari	88.61
OTU_188	188	8	ACTTTCTGCGGGTATTGCTCATGGGGAGGCCTCAGTTGACTTAGCAATCTTTAGACTTCATTTAGCGGGAATTTCTTCAATTTTAGGGGCTGTAAATTTTATTACAACTATTATTAACATACGATCTATTGGGATAACCTTCGACCGAATACCCTTATTTGTCTGATCTGTCGGGATTACGGCCCTTCTACTATTATTATCATCTCTT	NA	NA	NA	37	Hydroporinae	Coleoptera	Dytiscidae	Oreodytes	sanmarkii	98.01	KJ966289	Coleoptera	Dytiscidae	Hygrotus inaequalis	87
OTU_88	88	5	CCTATCTTCAGGAATTGCCCATGCTGGAGCATCAGTTGATTTAGCAATTTTTTCTCTTCATTTAGCTGGGATTTCTTCAATTTTAGGAGCAGTAAATTTTATTACAACAGTAATTAATATACGAGCAAATGGAATTTCATTAGATCGTATACCTTTATTTGTGTGATCAGTAGTAATTACTGCGGTTCTTTTACTTCTTTCTCTT	30_A_Assembly	100	205	30	Ptychoptera	Diptera	Ptychopteridae	Ptychoptera	paludosa	100	KU379789	Diptera	Ptychopteridae	Ptychoptera paludosa	100
OTU_12	12	4	TTTATCTAGAAACATTGCCCATGCTGGGGCTTCCGTAGATCTAACTATCTTTTCTTTACATTTAGCAGGAATTTCATCTATTTTAGGGGCTGTTAATTTTATTTCTACTATTATAAATATACGATCATCACTAATAACTCTTGACCGAATTCCTTTATTTGTTTGATCAGTTATAATTACTGCTATTCTTCTCTTGCTTTCTTTA	39_A_Assembly	100	205	39	Odontocerum albicorne	Trichoptera	Odontoceridae	Odontocerum	albicorne	100	KX142872	Trichoptera	Odontoceridae	Odontocerum albicorne	100
OTU_15	15	3	ATTAGCAGGAAACCTTGCCCATTCTGGACCTTCTGTGGACCTTGCCATTTTTTCTCTTCATTTAGCCGGAATTGCCTCAATCCTGGGGGCCATCAATTTCATTACCACTATAATTAACATGCGCTGAAAAGGGATACGACTTGAACGAATTCCCTTATTTGTGTGATCTGTAATTATTACTGTAGTCCTACTTCTACTAACTCTA	NA	NA	NA	53	Others	Haplotaxida	NA	NA	NA	88.24	LT598638	Haplotaxida	Tubificidae	Tubificinae sp. 939	92.68
OTU_83	83	2	CTTATCCAGAAATTTAGCTCATGCCGGAAGATCGGTAGATATCTCTATTTTTTCTTTACATTTAGCTGGAATTTCTTCTATTTTAGGGGCTATTAATTTTATTTCAACCACCCTAAACATACGAAGAAAATTAATTTCTCTAGACCGAATTCCCCTATTTGTTTGATCAGTTGCTATTACTGCACTTCTTTTATTATTATCTCTT	15_A_Assembly	100	205	15	Silo	Trichoptera	Goeridae	Silo	pallipes	100	KX142901	Trichoptera	Goeridae	Silo pallipes	100
OTU_99	99	2	ATTATCTGGTATTGAAAGCCACTCAGGTGGGTCTGTAGATTTAGCAATTTTTAGTTTACATTTAGCTGGTGCATCATCGATTTTAGGTGCTATAAACTTTATTACTACTGTAATAAATATGCGTTCTCCTGGAATTAAAATGCATAGAATACCATTATTTGTTTGAGCGGTATTTATAACTGCAATTTTATTATTATTATCATTA	NA	NA	NA	53	Others	NA	NA	NA	NA	80.16	GU070901	NA	NA	invertebrate environmental sample	82.76
OTU_14	14	0	ACTTTCCTCTACTATTGCTCATATCGGGGGATCTGTTGACTTATCAATTTTTTCATTACATTTAGCTGGAATTTCCTCTATTTTAGGAGCAGTAAATTTTATTTCAACAATAATTAATATACGATCAAATAGAATAACAATAGAAAAAATACCACTTTTTGTATGGTCTGTATTTATTACAGCTATTCTTTTGTTGCTTTCCCTT	35_A_Assembly	100	205	35	Agapetinae	Trichoptera	Glossosomatidae	Agapetus	ochripes	100	KX143416	Trichoptera	Glossosomatidae	Agapetus ochripes	100
OTU_19	19	0	GCTATCCGCCGGAATCGCTCACGCAGGTTCTTCCGTCGATTTAGCAATTTTCTCACTACACTTAGCGGGTGTTTCCTCAATTTTAGGAGCTGTAAATTTCATTACAACTGTAATTAATATACGATCCGCCGGTATAACATTAGACCGAATACCTTTATTTGTGTGAGCTGTTGTAATTACTGCCCTCCTATTGCTTCTTTCTCTA	29_c_Assembly	100	205	29	Nemouridae	Plecoptera	Nemouridae	Protonemura	intricata	100	KF492800	Plecoptera	Nemouridae	Protonemura intricata	99.51
OTU_25	25	0	ACTTTCAGCGGAAATTGCCCATGCAGGAGCTTCTGTTGATTTAGCAATTTTTTCTTTACATTTAGCAGGTATTTCTTCAATTTTAGGGGCTGTAAACTTTATTACTACAGTTATTAATATACGATCTAATGGAATTACTTTTGACCGAATACCCTTATTTGTTTGATCAGTAATTATTACAGCTGTATTATTATTATTATCTTTA	NA	NA	NA	42	Limoniidae	Diptera	Limoniidae	Dicranophragma	nemoralis	99.51	KF809122	Diptera	Culicidae	Anopheles oswaldoi	90.69
OTU_27	27	0	ACTATCAAACTCTATATTTCATATAGGGAAAGCTATTGATATCTCAATTTTCTCACTTCACCTTGCAGGAATCTCATCAATTTTAGGAGCTATTAATTTTATCACTACTATTATTAACATAAAATTAAATACTGTTTCCTTCGAAATCATTCCTCTTTTTGTTTGATCAATTGGAATCACTGCTCTTCTCCTCCTTCTCTCCCTC	NA	NA	NA	53	Others	Trichoptera	Psychomyiidae	Lype	reducta	100	KX142952	Trichoptera	Psychomyiidae	Lype reducta	100
OTU_29	29	0	TCTTTCTTCAGGAATTGCTCATGCTGGAGCATCGGTTGATTTAGCAATTTTTTCTTTACATCTAGCTGGGATTTCTTCTATTTTAGGAGCAGTAAATTTTATTACAACAGTAATTAATATACGTTCTAGTGGAATTACTTTAGATCGAATACCTTTATTTGTTTGATCTGTAGTTATTACAGCAGTATTATTACTTCTTTCATTA	17_A_Assembly	100	205	17	Chironomidae	Diptera	Chironomidae	NA	NA	100	LN897587	Diptera	Chironomidae	Diamesa sp. 1 MM-2015	99.02
OTU_30	30	0	TCTTTCCTCAGGAATTGCCCATGCTGGAGCATCTGTTGATTTAGCCATTTTTTCCTTACACTTAGCCGGAATTTCTTCTATTTTAGGGGCAGTTAATTTTATTACAACTGTAATTAATATACGATCTAATGGAATTACTTTAGATCGAATACCTTTATTTGTCTGATCTGTCGTAATTACAGCAATTTTATTATTACTTTCTCTT	17_d_Assembly_Contig_1	100	205	17	Chironomidae	Diptera	Chironomidae	Apsectrotanypus	trifascipennis	100	KR624059	Diptera	Chironomidae	Parakiefferiella scandica	92.54
OTU_35	35	0	TTTATCATCCGGAATTGCTCATGGAGGAGCTTCTGTAGATTTAGCTATTTTTAGATTACATTTAGCTGGAATTTCTTCTATTTTAGGGGCAGTAAATTTTATTACAACAATTATTAATATACGATCTGTAGGAATAACTTTTGATCGAATACCGTTATTTGTTTGATCTGTAGGAATTACTGCACTATTACTATTATTATCATTA	33_A_Assembly	100	205	33	Agabus	Coleoptera	Dytiscidae	Agabus	guttatus	99.02	HF947928	Coleoptera	Dytiscidae	Agabus picotae	94.63
OTU_38	38	0	CCTTTCCAGAAATCTTGCCCATGCAGGCAGATCTGTTGATATCTCTATTTTTTCACTTCATTTAGCGGGAATCTCCTCTATTTTAGGAGCTATTAATTTTATTTCAACTACACTTAACATACGAAATAACTTAATAACTTTAGATCGAATCCCCCTATTTGTATGATCTGTAGCTATTACAGCTCTTCTTCTTCTTCTCTCTCTC	36_A_Assembly	100	205	36	Halesus	Trichoptera	Limnephilidae	Halesus	radiatus	100	KX103199	Trichoptera	Limnephilidae	Halesus radiatus	100
OTU_41	41	0	TTTATCTTCCACCATTGCCCACAGAGGGGCATCAGTTGATTTAGCAATCTTTAGCCTTCACTTGGCGGGAATTTCTTCAATTTTAGGGGCAGTTAACTTCATTTCTACAGTAATTAATATACGATCCCACGGAATAACATTTGACCGAATACCTCTTTTTGTATGAGCTGTAGCAATTACTGCTCTATTACTTCTCCTATCCTTG	3_A_Assembly	100	205	3	Scirtidae	Coleoptera	Scirtidae	Elodes	minuta	99.51	KJ963479	Coleoptera	Scirtidae	Elodes minuta	99.51
OTU_42	42	0	GCTTTCGGCGGGAATTGCCCACGCAGGGGCTTCTGTAGATATAGCTATCTTCTCTCTACATTTAGCGGGGGTCTCTTCTATTTTGGGTGCTGTAAACTTTATCACTACTGTAATCAATATACGATCTGCAGGAATAACCTTAGACCGCATACCCCTTTTTGTGTGAGCTGTCGCTATTACGGCCCTACTTCTTCTCCTCTCCCTC	13_d_Assembly	100	205	13	Perlidae	Plecoptera	Perlidae	Perla	marginata	100	KF492799	Plecoptera	Perlidae	Perla marginata	99.51
OTU_53	53	0	CCTTTCTAGAAATCTAGCACACTCAGGATCAAGTGTTGATTTGACTATTTTTTCGCTTCATTTAGCAGGTATTTCATCAATTATGGGAGCAGTAAATTTTATCACAACAGTAATAAACATGCGACCTATGGATATAAAAATAGACCGAACACCACTCTTTGTATGGTCAGTACTCATTACAGCAATCCTACTTCTTCTGTCTCTA	NA	NA	NA	53	Others	Hemiptera	Cicadellidae	Fagocyba	douglasi	100	KR575676	Hemiptera	Cicadellidae	Fagocyba douglasi	99.02	Leafhopper
OTU_54	54	0	TCTATCTAATTTAGAAGGGTTTAACCACTTTAGATTGGATTTAATCATTTTTTCCCTGCATTTAGCGGGTATTTCTTCTATTTTGAGATCCCTTAATTTTATGGTTACTATTACTTCTGCTCGCCCTCTTAATATAAGGTGAGACCGGTTACCCTTATTTATTTGAAGAGTTTTAATCACTGTTTTTCTGCTGTTGTTAACTCTT	NA	NA	NA	53	Others	NA	NA	NA	NA	73.33	JF845535	Lepidoptera	NA	Lepidoptera sp. BOLD:AAN7423	75
OTU_55	55	0	TCTTTCTTCTAATCTTTCACATGCTGGGAGATCAGTAGATTTAACAATTTTTTCCCTACATATAGCAGGGATTTCATCTATTTTAGGTGCTATTAATTTTATTTCTACTATTATAAATATAAAATTTAAAAATTTAAACTATGAAATAATTCCCCTATTTGTATGATCTATCTTAATTACAGCAATCTTACTTCTTCTTTCCCTT	6_c_Assembly	100	205	6	Hydropsyche	Trichoptera	Hydropsychidae	Hydropsyche	saxonica	100	KX106980	Trichoptera	Hydropsychidae	Hydropsyche saxonica	100
OTU_56	56	0	CTTATCTGCAGGAATCGCACACGCAGGTGCGTCCGTTGACCTAGCAATTTTCTCCCTTCATCTAGCAGGAGTCTCATCTATTTTGGGTGCTGTTAATTTTATTACTACTACTATTAATATACGATCTAGTGGGATAACTATAGACCGCATCCCTTTATTCGTTTGATCTGTTCTAATCACAGCTATTTTGTTGCTCCTTTCTTTG	NA	NA	NA	19	Ecdyonurus	Ephemeroptera	Heptageniidae	Ecdyonurus	NA	97.51	HG935046	Ephemeroptera	Heptageniidae	Ecdyonurus sp. EC-37-FR(MV)	86.08
OTU_58	58	0	CCTGTCAGCAGGAATCGCGCACGCTGGTGCATCTGTTGATCTTGCAATCTTTTCGCTTCATCTTGCTGGAGTTTCATCGATTTTAGGGGCAGTAAATTTTATCACAACTACTATTAATATACGATCTAGTGGCATGACTATAGACCGAATTCCTTTATTTGTATGATCCGTATTAATCACAGCCATTTTATTACTTCTTTCTCTC	19_c_Assembly	100	205	19	Ecdyonurus	Ephemeroptera	Heptageniidae	Ecdyonurus	subalpinus	100	HG935046	Ephemeroptera	Heptageniidae	Ecdyonurus sp. EC-37-FR(MV)	87
OTU_61	61	0	CCTCTCTTCAAATCTATCCCACGCAGGAAGATCTGTGGATTTAACTATTTTTTCCCTGCATATAGCCGGAATTTCATCAATCCTGGGAGCTATTAATTTTATCTCAACTATTATAAATATAAAATTTAAAAATTTAAATTATGAAATGATTCCCTTATTTGTATGATCTATCTTAATTACAGCAGTTCTTTTACTTTTATCACTC	6_A_Assembly	100	205	6	Hydropsyche	Trichoptera	Hydropsychidae	Hydropsyche	dinarica	100	KX142896	Trichoptera	Hydropsychidae	Hydropsyche dinarica	100
OTU_62	62	0	TCTTTCTTCAAATATTGCTCATGCTGGGGCTTCTGTAGACTTAGCTATTTTCTCACTTCATTTAGCCGGTATTTCTTCAATTTTAGGGGCAGTAAATTTTATTACAACCGTAATTAACATACGATCAGAGGGTATTTCACTAGATCGAATACCTTTGTTTGTGTGATCTGTTGTAATTACAGCAGTTCTACTATTGCTCTCATTA	NA	NA	NA	17	Chironomidae	Diptera	Chironomidae	Corynoneura	lobata	99.51	HQ105049	Diptera	Chironomidae	Corynoneura lobata	99.02
OTU_66	66	0	ACTATCCGCCAGAATCGCTCATGCGGGATCTTCCGTCGATTTAGCAATTTTCTCACTACATCTAGCGGGTGTTTCCTCAATTTTAGGGGCTGTAAATTTCATTACAACTGTAATTAATATACGATCCGCCGGTATAACATTAGACCGAATACCTTTATTTGTTTGAGCTGTTGTAATTACTGCCCTTCTATTGCTTCTTTCTTTA	NA	NA	NA	29	Nemouridae	Plecoptera	Nemouridae	Protonemura	NA	95.59	KF492800	Plecoptera	Nemouridae	Protonemura intricata	94.61
OTU_69	69	0	CCTTTCAGCAGGTATTGCTCATGCTGGTGCTTCAGTTGATTTATCAATTTTTAGTCTTCATCTAGCGGGTGCTAGTTCTATTTTAGGAGCTGTAAATTTTATTACAACAATTATTAATATACGAACTATGGGTATATCCTGAGATCGAACTCCATTATTTGTTTGGTCAGTTTTTCTTACGGCTATTCTTCTTCTACTCTCTTTA	NA	NA	NA	53	Others	Entomobryomorpha	Isotomidae	NA	NA	94.61	KT808356	NA	Isotomidae	Desoria trispinata	95.52	Collembola
OTU_70	70	0	TCTTTCAGCGAGAATCGCACATGCTGGGGCTTCTGTAGATCTAGCTATTTTCTCGTTACACTTAGCAGGAGTCTCGTCAATCCTAGGAGCAGTAAACTTTATTACCACTACAATTAACATACGAGCTAGCGGCATAACTATAGACCGCATCCCTCTTTTTGTGTGGTCCGTTGTTATTACCGCAGTCCTACTTCTATTAAGCCTG	NA	NA	NA	21	Leptophlebiidae	Ephemeroptera	Leptophlebiidae	Habroleptoides	NA	95.52	LN734749	Ephemeroptera	NA	Habroleptoides confusa	94.12
OTU_71	71	0	ATTATCAAATAATTTATTTCATTCAGGAAAAGCAGTTGATATTTCAATTTTTTCATTACATATAGCAGGAATTTCATCAATTTTAGGAGCAATTAACTTCATTTCAACAATTTTCAACATAAAATTAAAAAATATTCCAATAAGAATAATTCCATTATTCGTTTGATCAATTAAAATTACAGCAATTTTATTATTATTATCATTA	12_A_Assembly	100	205	12	Polycentropodidae	Trichoptera	Polycentropodidae	Polycentropus	flavomaculatus	100	KX293746	Trichoptera	Polycentropodidae	Polycentropus flavomaculatus	100
OTU_72	72	0	GCTTGCTTCTTTAGAGGGGCATTCTGGGAGTTCAGTAGATTTTGCTATTTTTTCTCTTCATTTAGCTGGGGCATCGTCTATTATGGGGGCTATTAATTTTATTTCTACTATTATTAATATGCGGGGTTATGGTATAACTATAGAAAAGGTCCCCTTATTTGTATGGTCTGTGTTAATTACAGCAGTATTATTGTTGTTATCTTTG	NA	NA	NA	53	Others	Araneae	Linyphiidae	Maso	sundevalli	100	KY269580	Araneae	Linyphiidae	Maso sundevalli	100	Spider
OTU_73	73	0	CTTAGCCTCTGGAATGGCTCACGCCGGAGCTTCTGTAGATTTAGCCATCTTTTCACTTCACTTGGCCGGAGTTTCTTCTATTCTCGGGGCTGTAAATTTTATTACTACTACAATTAATATACGAACTAGAGGAATAACTATGGACCGTATCCCCTTATTTGTTTGATCAGTACTAATTACCGCAATCTTACTACTACTATCACTA	NA	NA	NA	53	Others	Ephemeroptera	Ephemerellidae	Serratella	ignita	99.51	JN164273	Ephemeroptera	Ephemerellidae	Serratella ignita	99.51
OTU_76	76	0	CCTTTCCAGAAATCTCGCCCATGCAGGCAGATCTGTTGATATTTCTATTTTCTCACTCCATTTAGCCGGAATCTCTTCTATTTTAGGGGCTATTAATTTTATTTCTACAACACTTAATATACGAAATAACTTAATAACTTTAGATCGAATTCCCCTATTTGTATGATCTGTAGCCATTACAGCTCTTCTTCTTCTTCTCTCTCTC	36_c_Assembly	100	205	36	Halesus	Trichoptera	Limnephilidae	Halesus	digitatus	100	KX143041	Trichoptera	Limnephilidae	Halesus digitatus	100
OTU_77	77	0	TCTTTCTTCTAGAATTTCACATGCTGGGGCCTCAGTTGACTTAGCTATTTTTTCTTTACATTTAGCGGGTATTTCTTCAATTTTAGGAGCTGTAAATTTTATTACTACAGTAATTAACATACGATCTGAAGGAATTACTTTTGATCGAATACCTCTATTTGTTTGATCAGTTTTAATTACAGCTATTCTTCTTCTTCTTTCATTA	NA	NA	NA	17	Chironomidae	Diptera	Chironomidae	Limnophyes	pentaplastus	100	HQ105140	Diptera	Chironomidae	Limnophyes pentaplastus	99.02
OTU_78	78	0	ATTATCAGCAGGAATTGCTCATGGAGGAGCATCTGTTGATCTAGCAATTTTTTCTCTTCATTTAGCAGGTATTTCATCCATTTTAGGAGCAGTAAATTTTATTACTACAGTAATTAATATACGATCAACAGGAATTACTTTTGATCGAATACCTTTATTTGTATGATCAGTAGTAATTACTGCTATTTTATTATTACTATCTCTA	NA	NA	NA	53	Others	Diptera	Dolichopodidae	Gymnopternus	aerosus	100	KM630087	Diptera	Dolichopodidae	Dolichopodidae sp. BOLD:ACI5127	95.57
OTU_80	80	0	CCTTGCAGCAGGCATTGCCCATGCTGGAGCCTCTGTTGATCTCGCTATTTTTTCCTTACATTTAGCAGGAGTATCCTCAATTCTAGGGGCTGTAAATTTCATTACAACGGTGATCAATATACGATCCAATGGAATAACTCTAGACCGAATACCCTTATTTGTGTGAGCTGTAGTAATCACAGCCCTACTATTACTCCTCTCCCTC	NA	NA	NA	25	Leuctra	Plecoptera	Leuctridae	Leuctra	NA	97.06	KT807873	Plecoptera	Leuctridae	Leuctra fusca	95.61
OTU_82	82	0	TCTTTCTGCAGGGATTGCCCACGCAGGAACCTCTGTAGATATAGCCATCTTCTCCCTACATTTGGACGGGGTCTCTTCTATTCTAGGTGCTGTAAACTTTATTACTACTGTAATCAATATACGATCGGCAGGGATAACCTTAGATCGTATACCCCTTTTTGTGTGAGCTGTGGCCATTACAGCCCTACTACTTCTCCTCTCCCTC	NA	NA	NA	53	Others	Plecoptera	NA	NA	NA	89.55	KF492799	Plecoptera	Perlidae	Perla marginata	89.22
OTU_84	84	0	TCTTTCATCCAATTTATCTCACGCTGGAAGATCTGTAGATTTAACAATTTTTTCCCTACATATAGCAGGAATCTCATCTATCTTAGGAGCTATTAATTTTATTTCAACTATTATAAATATAAAATTTAAAAACTTAAACTATGAAATAATTCCCCTATTTGTCTGATCAATTCTAATTACAGCAGTGCTTTTATTACTATCCCTA	NA	NA	NA	6	Hydropsyche	Trichoptera	Hydropsychidae	Hydropsyche	instabilis	100	KX107584	Trichoptera	Hydropsychidae	Hydropsyche instabilis	99.51
OTU_86	86	0	TCTCGCCGCTAATATCGCTCACGGGGGCTCTTCAGTAGATTTCGCAATTTTTTCTTTGCACTTGGCTGGCGTATCTTCTATTTTAGGTGCAGTTAATTTCATTACAACAGTTGTTAATATGCGTAGCCCTGGTATAACTTTGGATCGGATGCCGTTATTTGTGTGGTCTGTGGTCATTACAGCCGTTTTGTTGCTTCTGTCTCTC	NA	NA	NA	24	Baetis	Ephemeroptera	Baetidae	Baetis	rhodani	100	KF438128	Ephemeroptera	Baetidae	Baetis rhodani	99.51
OTU_87	87	0	TCTTTCTAGAAATTTAGCTCATGCTGGAAGATCAGTAGATATTTCCATTTTTTCTTTACATTTAGCCGGAATTTCTTCTATTTTAGGGGCTATTAATTTTATTTCAACTACTTTAAATATACGAAGAAAATTAATTTCATTAGACCGAATCCCCTTATTTGTTTGATCAGTTGCTATTACTGCTCTTCTTTTATTATTATCTCTC	15_c_Assembly	100	205	15	Silo	Trichoptera	Goeridae	Silo	piceus	100	KX291501	Trichoptera	Goeridae	Silo piceus	100
OTU_90	90	0	TTTATCTTCAAATATTGCTCATGCAGGAGCTTCAGTAGATTTAGCTATTTTTTCTCTCCATTTAGCGGGTATTTCATCTATTTTAGGAGCAGTAAATTTTATTACAACTGTTATTAACATACGATCTGAAGGAATCACCCTAGACCGAATACCCTTATTTGTATGATCAGTTATTATTACTGCTGTTCTTCTTCTTCTTTCTTTA	NA	NA	NA	17	Chironomidae	Diptera	Chironomidae	Thienemanniella	majuscula	100	KR274341	Diptera	Chironomidae	Chironomidae sp. BOLD:ACL3404	90.55
OTU_91	91	0	CTTAGCAAGAAATCTAGCTCATTCCGGGCCTTCTGTAGATCTGGCAATTTTTTCACTACACTTAGCAGGAGCCGCATCAATCCTGGGAGCAATTAACTTCATCACAACAATAATCAATATACGATGAAAGGGAATACGCTTAGAGCGTATTCCTTTATTTGTGTGATCCGTAATCATCACAGTTATTTTACTTCTTCTTACCCTT	NA	NA	NA	53	Others	Haplotaxida	Naididae	Limnodrilus	hoffmeisteri	100	LT598634	Haplotaxida	Tubificidae	Limnodrilus hoffmeisteri	100
OTU_92	92	0	TCTTTCTGCAGGGATTGCCCACGCAGGAGCTTCTGCGGATATAGCTATCTTCTCCCTACATTTAGCTGGGGTCTCTTCTATTCTAGGTGCTGTAAAATTTATTACTACTGTAATCAATATACGATCGGCAGGGATAACCTTAGATCGTATGCCCCTTTTTGTATGAGCTGTGGCCATTACAGCCCTATTACTTCTCCTCTCCCTC	NA	NA	NA	53	Others	Plecoptera	NA	NA	NA	89.71	KF492799	Plecoptera	Perlidae	Perla marginata	88.73
OTU_94	94	0	TTTATCAGCTAACATTGCCCATAGAGGATCTTCTGTAGATTTAGCTATTTTTAGCCTTCACTTAGCTGGAATCTCATCAATCTTGGGAGCTGTAAATTTTATTACAACTGTAATTAATATACGTTCTCCTGGAATAACATTTGATCGAATACCTTTATTTGTTTGATCCGTGGCAATTACTGCCCTTCTTTTACTACTTTCACTT	NA	NA	NA	53	Others	Coleoptera	Elmidae	Elmis	maugetii	100	JX412724	Coleoptera	Elmidae	Elminae sp. GENSP01	99.51
OTU_96	96	0	TCTTTCTTCTAATATTGCCCATGCCGGAGCTTCAGTAGATTTAGCAATTTTTTCTCTTCATTTAGCAGGAATTTCTTCAATTTTAGGAGCTGTAAATTTTATCACTACAGTAATTAATATACGATCTGAGGGAATTAGTTTAGACCGAATACCTCTATTTGTTTGATCAGTAATTATTACAGCAATTTTATTATTACTATCTTTA	NA	NA	NA	17	Chironomidae	Diptera	Chironomidae	Thienemanniella	caspersi	100	KR287911	Diptera	Chironomidae	Chironomidae sp. BOLD:ACL3231	94.15
OTU_97	97	0	CCTGGCTGCTAATATTGCGCATGGTGGCTCCTCCGTCGATTTTGCTATTTTTTCTTTACATCTAGCCGGAGTGTCTTCAATTTTAGGTGCTGTTAATTTTATTACTACTGTAGTAAATATGCGTAGCCCAGGTATAACTCTAGATCGAATGCCACTATTTGTTTGATCAGTTGTAATTACAGCTATTTTATTACTACTTTCGCTA	NA	NA	NA	24	Baetis	Ephemeroptera	Baetidae	Baetis	NA	99.49	KR142923	Ephemeroptera	Baetidae	Baetidae sp. BOLD:AAA2041	89.27
OTU_98	98	0	GTTGGCCGCAGGAGTGGCCCACGCTGGAGCCTCCGTAGATCTGTCAATTTTTAGTCTACATCTTGCAGGAGCTTCTTCAATTCTAGGGGCCGTAAATTTTATCACCACTATTATTAATATGCGAACTCCTGGACTATCTTGAGATCAGACACCTCTGTTTGTTTGATCGGTTTTCTTAACAGCTATTTTACTACTTCTTTCTCTG	NA	NA	NA	53	Others	Entomobryomorpha	Entomobryidae	Lepidocyrtus	NA	99.5	KM623530	NA	Entomobryidae	Entomobrya unostrigata	86	Collembola
OTU_105	105	0	GCTAGCCGCAAGTATTGCACACAGGGGCCCTTCTGTAGATTTAGGAATTTTTTCCTTGCACTTAGCCGGAGCTAGCTCTATTCTGGGCTCTGTTAATTTTATCTCGACAGTTATTAACATGCGTGCAGAGGGCATAAGATTTGATAAAGTTCCTTTGTTTGTATGATCAGTGTTTTTAACTACTATTTTACTCCTCCTTTCTCTA	NA	NA	NA	49	Asellus aquaticus	Isopoda	Asellidae	Asellus	NA	95.98	DQ144830	Isopoda	Asellidae	Asellus aquaticus	98.53
OTU_106	106	0	ACTTTCAGCGGGTATTGCCCACGCCGGGGCCTCTGTCGATTTAGCAATTTTCTCCCTTCATTTAGCAGGGGTTTCTTCTATTTTAGGTGCAGTAAACTTTATTACAACCACCATTAATATACGATCCAGAGGTATAACTATAGACCGTATCCCTTTATTTGTGTGGTCTGTACTTATTACAGCAATTCTTCTTTTACTTTCTCTC	NA	NA	NA	53	Others	Ephemeroptera	Heptageniidae	Electrogena	lateralis	99.02	HG935064	Ephemeroptera	Heptageniidae	Electrogena lateralis	99.02
OTU_108	108	0	ACTATCAGCAGGTATCGCACATGCAGGAGCTTCGGTTGACTTATCAATTTTTAGCCTACATTTAGCAGGAGCGTCTTCTATTTTAGGTGCAGTAAACTTTATTACAACTATTATTAATATACGAACACCTGGAATAGACTGAGATAAAACACCTTTATTTGTATGATCCGTTTTTTTAACTGCCATTCTTCTTCTTCTTTCACTT	NA	NA	NA	53	Others	Entomobryomorpha	Tomoceridae	Tomocerus	minor	100	KR118715	NA	Tomoceridae	Tomocerus minor	100	Collembola
OTU_110	110	0	TCTTTCTGCAGGAATTGCACATGCAGGAGCTTCTGTGGATAGCTATCTTCTCCCTACATCTAGCAGGGGTCTCTTCTATTCTAGGGGCCGTAAACTTTATTACCACTGTAATCAACATGCGATCTGCAGGGATAACTCTAGATCGTATACCTCTCTTTGTATGAGCCGTAGCTATCACAGCCCTACTTCTTCTCCTTTCTCTC	NA	NA	NA	53	Others	Plecoptera	NA	NA	NA	87.06	AB770073	Plecoptera	Perlidae	Togoperla limbata	84.24
OTU_111	111	0	GTTATCTTCAGGAATTGCCCACGCAGGGGCTTCAGTAGACCTAGCTATTTTTTCTTTACATTTAGCAGGGATTTCCTCTATTCTAGGGGCAGTTAATTTTATTACTACAGTAATTAATATACGATCAAATGGTATTACTTTAGATCGAATACCTTTATTCGTTTGATCTGTAATTATTACAGCTGTTTTATTACTTTTATCTCTT	NA	NA	NA	17	Chironomidae	Diptera	Chironomidae	Orthocladius	sp. 15TE	100	KR619611	Diptera	Chironomidae	Orthocladius sp. BOLD-2016	94.12
OTU_114	114	0	ATTATCAGCAAATATTGCTCATGGCGGGGCATCAGTAGATTTAGCTATTTTTAGATTACATTTAGCAGGAATTTCTTCAATTTTAGGAGCTGTAAATTTTATTACTACTATTATTAACATGCGATCCCCAGGAATATCCTTTGATCAAATGCCATTATTTGTTTGAGCAGTAGGAATTACTGCTTTACTATTATTATTATCTTTA	NA	NA	NA	53	Others	Coleoptera	Hydraenidae	Hydraena	gracilis	100	KM444579	Coleoptera	Hydraenidae	Hydraena gracilis	100
OTU_115	115	0	GCTTTCTTCTAACATCTCACATGCTGGGGCTTCAGTAGATTTAGCTATTTTTAGTCTTCATTTAGCTGGGGCTAGGTCTATTTTAGGGGCGATTAATTTTATTACGACTATCCTCAATATGCGCAATCCGGGGATAACTTGAGACCGAGTCCCGCTATTTGTATGATCTGTGGTTTTAACAGCCATTTTATTGCTGCTTTCGCTG	NA	NA	NA	53	Others	Symphypleona	NA	NA	NA	86.07	GQ374066	NA	Sminthuridae	Sminthuridae sp. DPCOL44194	82.27	Collembola
OTU_118	118	0	CACTTTCTGCAGGTATTGCTCATGGGGGGCCTCAGTTGCCTTAGCAATCTTTAGGCTTCATTTAGCAGGAATTTCTTCAATTTTGGGGGCTGTAAATTTTATTACAACTATTATTAACATGCGATCTATTGGGATAACCTTTGACCGAATACCCTTATTTATCTGATCTGTCGGAATTACTACCCTTCTACTATTATTATCTCTC	NA	NA	NA	53	Others	Coleoptera	Dytiscidae	NA	NA	93.5	KX039631	Coleoptera	Dytiscidae	Thermonectus sp. BCI10	85.71
OTU_119	119	0	TTTATCATCTGGAATTGCACATAGAGGAGCATCTGTAGATTTAGCTATTTTTAGACTTCATTTAGCCGGAATTTCTTCTATTTTAGGGGCAGTAAATTTTATTACAACAATTATTAATATACGATCTGTAGGAATAACTTTTGATCGAATACCATTATTTGTATGATCTGTAGGAATTACTGCATTATTATTACTATTATCACTA	NA	NA	NA	33	Agabus	Coleoptera	Dytiscidae	Agabus	guttatus	99.02	KJ966742	Coleoptera	Dytiscidae	Agabus guttatus	97.07
OTU_121	121	0	ATTATCAAGAAACTTAGCACATGCAGGACCATCAGTTGACATGGCTATTTTCTCATTACACTTAGCAGGTGCATCATCTATTTTAGGTGCAGTAAACTTTATTACAACAGTAATAAATATACGATGAAATGGAATACGACTAGAACGAGTCCCATTATTTGTATGAGCAGTTCTACTTACTGTAATTCTACTTCTACTATCATTA	NA	NA	NA	53	Others	Haplotaxida	Naididae	Nais	communis	99.02	LN810253	Haplotaxida	Tubificidae	Nais communis	99.51
OTU_125	125	0	CCTATCCAGTAATTTAGCCCATATAGGATCATCCGTAGATCTTTCAATCTTTTCATTACATTTAGCAGGAGTATCCTCAATTTTAGGAGCAATTAACTTTATTACAACAATAATAAACATACGACCATTGGGAGTATCCTATGATCGTATGCCTCTCTTTGCATGATCAGTTCTTATCACAGCTATACTACTACTACTCTCACTT	NA	NA	NA	23	Sericostoma personatum	Trichoptera	Sericostomatidae	Sericostoma	baeticum	100	KX365601	Trichoptera	Sericostomatidae	Sericostoma sp. Sa06_09	100
OTU_128	128	0	ACTTTCGGCTGGAATTGCCCATGCTAGGGCTTCTGTTGATTTAGCTATTTTTTCTTTACACCTTGCCGGTGTTTCCTCAATTCTTGGAGCTGTAAATTTTATTACTACAACTATTAACATACGATCAAGAGGAATAACTATAGACCGAATTCCTTTATTTGTCTGATCTGTTCTTATTACCGCGATTTTACTTCTTTTATCACTG	18_F_Assembly	97.6	205	18	Rhithrogena	Ephemeroptera	Heptageniidae	Rhithrogena	sp. 3 LV-2010	98.01	HM481073	Ephemeroptera	Heptageniidae	Rhithrogena sp. 3 LV-2010	98.05
OTU_130	130	0	TCTATCAAGAAATTTAGCTCATGCAGGTCCATCAGTAGACCTAGCAATCTTTTCACTACATCTAGCTGGGGCATCCTCCATTCTAGGAGCTATTAACTTTATTACTACGGTAATTAATATACGATGAAATGGACTCCGACTTGAACGAGTTCCATTATTTGTATGAGCAGTAACAATTACAGTTGTTCTATTACTATTATCGTTA	NA	NA	NA	53	Others	Lumbriculida	Lumbriculidae	Stylodrilus	heringianus	100	LT598631	Lumbriculida	Lumbriculidae	Stylodrilus heringianus	100
OTU_133	133	0	TCTATCATCTAATTTATCTCACGCTGGTAGATCAGTAGATTTAACTATTTTTTCTTTACATATAGCTGGAATTTCATCTATTTTAGGGGCCATTAATTTCATTTCAACTATTATAAATATAAAATTTAAAAATTTAAATTATGAAATAATTCCTCTCTTTGTATGATCTATTTTAATTACAGCTGTTCTTTTACTTCTTTCTCTT	NA	NA	NA	6	Hydropsyche	Trichoptera	Hydropsychidae	Hydropsyche	botosaneanui	100	KX143025	Trichoptera	Hydropsychidae	Hydropsyche sp. BIOUG16522-B02	93.1
OTU_135	135	0	GTTAAGGAGAAACATCGCACATAGCGGCTCTTCCGTAGACTTCGCCATTTTTTCCTTGCATTTGGCAGGCATTTCTTCTTTACTAGGTGCGGTGAATTTTATTAGAACTTTAGGCAACTTACGTTCATTCGGGATACTTCTGGATCGTATGCCTTTATTTGCATGAGCTGTGTTAGTGACCGCAGTCTTGCTGTTGCTTTCGTTG	NA	NA	NA	53	Others	Harpacticoida	NA	NA	NA	96.41	KP845497	Harpacticoida	NA	Harpacticoida sp. BOLD:ACM2716	96.57	copepods
OTU_136	136	0	ACTTGCAAGTAATATTGCTCATACAGGAAGATCTGTTGATCTTTCTATTTTTTCTCTTCATATGGCTGGTATTTCTTCTATTTTGGGGGCTATTAATTTTATTACTACTATTATAAATATAAAACCTTTAAGAATACTATTCGACCAAATACCTTTATTTGTTTGATCTGTAGCTATTACTGCTCTTTTACTTCTTCTTTCTTTA	NA	NA	NA	53	Others	Trichoptera	Leptoceridae	Athripsodes	bilineatus	100	KX295898	Trichoptera	Leptoceridae	Athripsodes bilineatus	99.51
OTU_137	137	0	CTTATCCTCTAACCTAGCCCATGCAGGCAGATCAGTAGATCTCACAATTTTTAGATTACATCTTGCAGGGGCCTCGTCTATTCTTGGTGCCATTAATTTTATTACTACCATTATTAATATACGATCCCCAGGAATATCATGAGATCAACTACCTTTATTCACATGATCTGTCTTTCTCACAGCTATCCTTCTTTTACTTTCGCTA	NA	NA	NA	53	Others	Poduromorpha	Neanuridae	Neanura	muscorum	100	KM620954	NA	Neanuridae	Neanura muscorum	100	Collembola
OTU_138	138	0	ACTTTCAGGTAATATAGCTCATGCAGGACCTTCAGTGGACTTAACTATTTTCTCTCTTCATTTAGCAGGAATTTCATCAATTTTAGGAGCCATTAACTTTATAGCTACAATTATCAATATAAAACCAAAAACAATAAAGATAGAACAAGTTCCTCTATTTGTCTGATCAATTTTTATTACAGTAATTTTACTTCTTTTATCTCTC	NA	NA	NA	9	Trombidiformes (Acari)	Trombidiformes	NA	NA	NA	88.73	AB530315	NA	Sperchontidae	Sperchonopsis sp. SPs	91.22
OTU_140	140	0	CCTTGCAGCAGGCATTGCCCACGCTGGGGCCTCAGTTGATCTCGCTATTTTTTCCTTACATTTAGCAGGGGTATCCTCAATTCTAGGGGCTGTGAATTTCATTACAACGGTGATCAATATGCGATCCAATGGAATAACTCTAGACCGAATGCCTTTATTTGTGTGGGCTGTAGTAATCACAGCCCTACTATTGCTTCTCTCCCTC	NA	NA	NA	25	Leuctra	Plecoptera	Leuctridae	Leuctra	fusca	100	KT807856	Plecoptera	Leuctridae	Leuctra fusca	100
OTU_145	145	0	TTATCTAGAAATATTTCTCATGCTGGCCCTGCGGTAGATATAGCAATTTTTTCTCTTCATCTTGCGGGAGCATCCTCAATTTTAGGTTCAATTAATTTTATATCTACAGTAAAAAATATACGACCTAAAAGAATAGGTCCAGAAAATGTCCCTCTTTTCGTTTGAGCTGTAGTAATTACTACAGTTTTACTTCTTCTTTCTCTT	NA	NA	NA	53	Others	NA	NA	NA	NA	79.9	HQ691224	Haplotaxida	Aeolosomatidae	Aeolosoma sp. GG-2011	80.6
OTU_147	147	0	ACTGGCAAGAAATTTAGCACATTCGGGGCCATCTGTAGATTTAGCAATTTTCTCCCTTCATCTTGCTGGTGCAGCTTCAATTCTAGGGGCAATTAACTTTATTACAACAATAATTAACATGCGATGAAAAGGAATACGCCTCGAACGAATTCCATTATTCGTATGATCTGTAATTATTACTGTTATTCTACTACTTCTGACCCTT	NA	NA	NA	53	Others	Haplotaxida	Naididae	Limnodrilus	claparedeanus	100	LN999335	Haplotaxida	Tubificidae	Limnodrilus claparedeanus	100
OTU_158	158	0	ACTTTCAGCCGGAATTGCCCATGCGGGAGCTTCCGTTGATATGGCTATTTTTTCTCTCCATTTAGCTGGGGTTTCCTCAATTTTAGGGGCTGTTAACTTTATTACAACTGTAATTAATATACGATCTAGTGGTATAACATTAGATCGAATACCTTTATTTGTCTGAGCCGTAGCTATTACTGCTCTATTACTTCTTCTATCTCTA	NA	NA	NA	53	Others	Plecoptera	Chloroperlidae	Chloroperla	tripunctata	99.51	HQ705654	Plecoptera	Chloroperlidae	Chloroperla tripunctata	98.54
OTU_160	160	0	CTTATCTTCTGGAATTGCTCATGCGGGAGCTTCAGTTGATTTAGCTATTTTTTCTCTTCACCTAGCAGGAATTTCTTCTATTCTAGGAGCTGTAAATTTTATTACTACTATTATCAATATACGATCTAATGGAATTACCTTTGATCGAATACCGCTTTTTGTCCGATCAGTCGTTATTACTGCAATTTTATTATTATTGTCATTA	7_d_Assembly	99.5	205	7	Simuliidae	Diptera	Simuliidae	Simulium	NA	96.08	KP861200	Diptera	Simuliidae	Simulium naturale	98.05
OTU_167	167	0	TCTTGCAGGAGCTATCGCTCATGCAGGAGCTTCAGTAGATTTAACAATTTTTTCTTTACATTTAGCAGGAGTATCCTCCATTTTAGGAGCTATTAATTTTATTACTACAACTATTAACATAAAGTCCCCTGGAATAAAATTAGATCAAATACCTTTATTTGTATGAGCAGTAGTTATTACTGCAGTATTATTACTTCTTTCATTA	NA	NA	NA	53	Others	Odonata	Gomphidae	Onychogomphus	forcipatus	100	KF584975	Odonata	Gomphidae	Onychogomphus forcipatus	98.53
OTU_170	170	0	CCTATCCAGTAATTTAGCCCATATAGGATCATCCGTAGATCTTTCAATCTTTTCATTACATTTAGCAGGAGTATCCTCAATTTTAGGAGCAATTAACTTTATTACAACAATAATAAACATAAGTTCATTGGGAATATCTTATGATCGCATGCCTCTCTTCGCATGATCAGTTCTTATTACAGCTGTACTACTATTACTCTCACTT	NA	NA	NA	23	Sericostoma personatum	Trichoptera	Sericostomatidae	Sericostoma	NA	97.06	KX144102	Trichoptera	Sericostomatidae	Sericostoma pyrenaicum	97.06
OTU_174	174	0	CCTATCTGGAAATCTAGCACATGCTGGTCCTTCAGTAGATTTAACCATTTTCTCTCTACATTTAGCTGGAATTTCATCAATTTTAGGAGCTATTAATTTTATAGCGACAATTATTAATATAAAACCAAAAACTATAAAAATAGAACAAATTCCATTATTTGTATGATCAATCTTTATTACAGTAATCTTACTTTTATTATCACTC	NA	NA	NA	9	Trombidiformes (Acari)	Trombidiformes	Lebertiidae	Lebertia	porosa	100	KC263077	NA	Lebertiidae	Lebertia sp. 0993A	91.09
OTU_185	185	0	ACTTTCTGCGGGTATTGCTCATGGGGGAGCCTCAGTTGACTTAGCAATCCTTAGACTTCATTTAGCGGGAATTTCTTCAATTTTAGGGGCCGTAAATTTTATTACAACTATTATTAACATACGATCTATTGGGATAACCTTCGACCAAATACCCCTATTTGTCTGATCTGTCGGAATTACGGCCCTTCTACTATTACTATCTCTC	NA	NA	NA	37	Hydroporinae	Coleoptera	Dytiscidae	Oreodytes	NA	97.01	KJ966289	Coleoptera	Dytiscidae	Hygrotus inaequalis	86.76
OTU_205	205	0	ATTATCTAGAAATATTGCCCATAACGGAGCATCAGTAGATTTAGCTATTTTTTCACTACATCTAGCTGGAGTATCATCAATTTTAGGTGCAGTAAATTTTATCTCAACTATTATTAATATGCGAACCGCCGGTATAACCAGAGAAAAAATTCCCCTATTTGTATGATCAGTAGGAATTACAGCCCTACTACTGCTTCTTTCCCTC	NA	NA	NA	34	Gerroidea	Hemiptera	Veliidae	Velia	NA	97.01	KM021742	Hemiptera	Veliidae	Velia caprai	96.57
OTU_207	207	0	ACTATCTGCCGGAATCGCTCACGCAGGTTCTTCCGTCGATTTAGCAATTTTTTCACTACACTTAGCGGGTGTTTCCTCAATTTTAGGGGCTGTAAATTTCATTACAACTGTAATTAACATACGATCCGCCGGTATGGCATTAGACCGAATGCCTTTATTTGTGTGAGCTGTTGTAATTACTGCCCTTCTATTGCTTCTTTCTCTG	NA	NA	NA	29	Nemouridae	Plecoptera	Nemouridae	Protonemura	NA	96.52	KF492800	Plecoptera	Nemouridae	Protonemura intricata	95.57
OTU_218	218	0	CCTAGCTAGAAATCTAGCACATTCCGGGCCTTCCGTAGACCTGGCTATCTTCTCGCTACATTTAGCTGGTGTAGCATCAATTCTGGGGGCCATTAATTTCATTACCACAATAATCAATATACGCTGAAAAGGTATACGCCTAGAACGAATTCCCTTATTTGTATGATCGGTTATTATTACTGTAGTCCTTCTATTACTCACACTC	NA	NA	NA	53	Others	Haplotaxida	Naididae	Tubifex	NA	96.46	LN999262	Haplotaxida	Tubificidae	Tubifex tubifex	99.02
OTU_227	227	0	CCTAGCAAGAAATCTAGCTCATTCCGGACCTTCTGTGGATCTGGCAATTTTTTCATTACACTTGGCGGGAGCCGCATCAATCCTTGGGGCAATCAACTTCATTACAACAATAATTAATATACGATGAAAAGGAATACGTTTAGAGCGCATTCCCTTATTTGTGTGATCTGTAATTATCACGGTTATTTTACTTCTTCTCACTCTT	NA	NA	NA	53	Others	Haplotaxida	Naididae	Limnodrilus	hoffmeisteri	98.53	LN999268	Haplotaxida	Tubificidae	Limnodrilus hoffmeisteri	100
OTU_373	373	0	CCTGTCAGCCAATATTGCCCACAGAGGATCTTCTGTAGATCTAGCAATTTTTAGTCTCCATTTAGCCGGAATTTCCTCGATTCTTGGGGCAGTTAATTTCATTACAACTGTTATTAATATACGATCTCCAGGAATAACTTTTGACCGAATGTCTTTATTTGTTTGATCAGTTGCTATTACTGCTCTCCTACTTCTCCTATCCCTC	38_A_Assembly	97.1	205	38	Limnius	Coleoptera	Elmidae	Limnius	NA	97.06	KJ962414	Coleoptera	Elmidae	Limnius volckmari	97.06
OTU_379	379	0	CTTATCTGCCGGGATCGCACACGCAGGTGCGTCCGTTGATCTAGCAATTTTCTCCCTTCATCTAGCAGGAGTTTCATCTATTTTGGGTGCTGTTAATTTTATTACTACTACTATTAATATACGATCTAGCGGTATAACTATAGACCGCATCCCTTTATTCGTCTGATCTGTTCTAATCACAGCTATCTTGTTGCTACTTTCTTTG	NA	NA	NA	19	Ecdyonurus	Ephemeroptera	Heptageniidae	Ecdyonurus	venosus	99	AY326826	Ephemeroptera	Ameletidae	Ameletus validus	84.5

## Sheet: overview fwh2
OTU	exact_mapping	BF1	BR1	Amplicon_Haplotype	Morpho_ID	Group	Species
OTU_1	228471	GGAACCGGTTGAACCGTTTACCCTCC	GTGATTGCCCCAGCAAGAACTGG	TCTTTCAGCGGGAATCGCACATGCTGGGGCTTCTGTAGATCTCGCTATTTTCTCGTTACACTTGGCAGGAGTCTCATCAATCCTAGGAGCAGTAAACTTTATTACCACCACAATTAATATACGAGCTAGTGGGATAACAATAGACCGAATCCCTCTTTTTGTGTGGTCCGTCGTTATTACCGCAGTCCTACTTCTTTTAAGTCTA	21	Leptophlebiidae	Habroleptoides confusa
OTU_6	62742	GGAACTGGATGAACTGTTTACCCTCC	GTAATCGCTCCAGCAAGAACTGG	CCTATCTTCTAATCTATCTCATGCAGGTAGTTCTGTCGACTTAACAATTTTCTCTCTACATATAGCAGGAATTTCCTCAATCTTAGGGGCCATTAATTTTATCTCAACTATTATAAATATAAAATTTAAAAATTTAAATTATGAAATAATCCCTCTTTTCGTTTGATCAATTTTAATTACAGCAGTTTTATTATTATTATCTCTA	6	Hydropsyche	Hydropsyche siltalai
OTU_2	45632	GGAACAGGTTGAACAGTATACCCACC	GTAATTGCTCCAGCAAGAACTGG	ATTATCTAGAAATATTGCCCATAACGGAGCATCAGTAGACTTAGCTATTTTTTCACTACATCTAGCTGGAGTATCATCAATTTTAGGTGCAGTAAATTTTATCTCAACTATTATTAATATACGAACTGCTGGTATAACCAGAGAAAAAATTCCCCTATTTGTATGATCAGTAGGAATTACAGCCCTATTATTACTTCTTTCCCTT	34	Gerroidea	Velia caprai
OTU_4	26136	GGAACAGGTTGAACTGTGTACCCTCC	GTAATTGCGCCTGCAAGAACAGG	TTTAGCAGCAGGAATCGCCCACGCAGGAGCTTCAGTTGACTTAGCTATTTTTTCTTTACATTTAGCCGGAGTATCCTCAATTTTAGGGGCAGTAAATTTTATTACTACAACTATTAATATACGTACTAGAGGAATAACAATAGACCGTATTCCTTTATTTGTTTGATCAGTAGTAATTACTGCAATTTTATTACTTCTATCCTTA	16	Ephemeridae	Ephemera danica
OTU_3	23613	GGTACAGGTTGAACTGTTTACCCCCC	GTAATAGCTCCTGCTAAAACTGG	ACTTTCAGCAGGAATTGCCCATGCTGGATCTTCTGTAGACCTTGCAATTTTCTCCCTCCATTTGGCTGGAGTTTCTTCAATTTTAGGAGCTGTAAACTTTATCACAACTGTAATCAATATGCGTTCAGCAGGTATAACCTTAGACCGAATACCGTTATTTGTTTGAGCTGTAGTAATTACAGCTTTATTATTACTATTATCTTTA	29	Nemouridae	Nemurella pictetii
OTU_7	18979	GGTACGGGTTGAACTGTTTACCCCCC	GTGATAGCTCCGGCCAATACCGG	CTTATCTAGAGCTATCGCTCATGCGGGAGCTTCGGTGGATTTAGCTATTTTTTCCTTACATTTAGCGGGTATTTCTTCTATTTTAGGGGCCGTAAATTTTATTACCACTGTTATTAATATACGAACAACAGGAATTACCTTAGACCGAATACCCCTTTTCGTGTGATCCGTAGTTATTACAGCGGTACTTCTTCTTCTCTCTCTT	4	Blephariceridae	Blephariceridae
OTU_5	22779	GGAACTGGCTGAACAGTTTATCCCCC	GTAATTGCACCGGCTAAAACAGG	TCTAGCCTCCGGAATTGCACATGCGGGAGGTTCCGTAGATTTAGCAATTTTTTCTTTACACCTCGCAGGTGTCTCATCCATTTTAGGGGCCGTAAATTTTATTACCACTACAATTAATATACGAGCCAGTGGAATAACAATAGACCGAATCCCTCTTTTTGTTTGATCAGTTTTAATTACTGCTATTTTATTACTCCTATCCCTA	28	Ephemerella mucronata	Ephemerella mucronata
OTU_9	13541	GGGACTGGGTGAACTGTCTACCCTCC	GTAATTGCCCCTGCTAAAACAGG	TCTAGCTGCTAATATCGCCCACGGGGGTTCTTCAGTAGATTTCGCTATTTTTTCTTTACATTTGGCTGGGGTTTCATCAATTCTAGGGGCAGTAAATTTTATTACAACTGTGGTTAACATACGTAGTCCGGGCATGACCCTAGATCGAATGCCCTTATTTGTGTGGTCAGTGGTGATTACTGCTGTCTTGCTTTTATTATCATTA	24	Baetis	Baetis rhodani
OTU_28	5876	GGTACGGGTTGAACTGTCTACCCCCC	GTAATGGCTCCGGCTAGTACAGG	CCTCTCTAGAAATTTAGCCCATGCAGGAAGATCAGTTGATATCTCTATCTTCTCCCTCCATTTAGCTGGAATTTCTTCAATTTTAGGTGCTATTAATTTTATCTCAACAACTCTAAATATACGAAATAATTTAATAACCTTAGATCGAATCCCCCTATTTGTTTGATCTGTAGCTATTACAGCTTTACTTCTTCTTCTCTCTCTT	31	Drusus annulatus	Drusus annulatus
OTU_8	7085	GGAACAGGATGAACAGTATATCCCCC	GTAATTGCTCCGGCTAAAACAGG	CCTTTCTAGAGCAATTGCTCATGCAGGAGCATCAGTAGACTTAGCAATTTTTAGTCTTCATTTAGCTGGTGTATCCTCAATTTTAGGGGCTGTTAATTTTATTACCACAGTAATTAATATACGAACAAGAGGAATAACTCTTGATCGTATACCTTTATTTGTTTGATCAGTTGTTATTACTGCTATTTTATTACTTTTATCTTTA	48	Sialis	Sialis fuliginosa
