# Supplementary material for: Slippage of degenerate primers can cause variation in amplicon length
Source: Sci Rep. 2018 Jul 20;8:10999. doi: 10.1038/s41598-018-29364-z (PMC6054607; doi:10.1038/s41598-018-29364-z)
Supplement: Supplementary file 3 — Table S1 [file 41598_2018_29364_MOESM3_ESM.xls]

## Sheet: overview
	OTU	Operational Taxonomic unit (see OTU number in the respective study)
	Abundance*	Number of reads in the PE merged raw data that match the respective haplotyoe sequence to 100% (direct mapping).
	Morpho_ID	ID in the reference study (in Leray & Knowlton 2017 GenBank accession number)
	Species	Taxon name
	Primer_binding_site	Template sequence where the primer is expected to bind
	1...	Number of reads with the respective length
	Sheet	Primer	PCR	Data from
	1_BF10	P5_BF1_0	P5_BF1_0 + P7_BR1_4	Elbrecht & Leese 2017
	2_BR14_A	P7_BR1_4	P5_BF1_0 + P7_BR1_4	Elbrecht & Leese 2017
	3_BF20	P5_BF2_0	P5_BF2_0 + P7_BR1_4	Elbrecht & Leese 2017
	4_BR14_B	P7_BR1_4	P5_BF2_0 + P7_BR1_4	Elbrecht & Leese 2017
	5_fwhR1	P7_fwhR1_1	P5_fwhF1_3 + P7_fwhR1_1	Vamos et al. 2017
	6_fwhF2	P7_fwhF2_3	P5_fwhR2_2 + P7_fwhF2_3	Vamos et al. 2017
	7_fwhR2	P5_fwhR2_2	P5_fwhR2_2 + P7_fwhF2_3	Vamos et al. 2017
	8_MlCOIintF	MlCOIintF	MlCOIintF + jgHCO	Leray & Knowlton 2017
	* samples are ordered by the number of reads in each OTU, while here the number of perfectly matching reads is given.

## Sheet: 1_BF10
OTU	Abundance	Morpho_ID	Species	Primer_binding_site	1	2	3	4	5	6	7	8	9	10	11	12	13	14	15	16	17	18	19	20	21	22	23	24	25	26	27
OTU_7	158140	24	Baetis vernus	ACTGGGTGAACTGTCTACCC	0	0	0	0	0	0	0	0	0	0	0	0	0	0	2	11	87	208	2942	154768	116	5	0	1	0	0	0
OTU_1	174937	49	Asellus aquaticus	ACTGGCTGAACAGTATACCC	0	0	0	0	0	0	0	0	0	0	0	0	0	2	1	12	18	185	2460	125598	110	15	0	0	0	0	0
OTU_3	88154	30	Ptychoptera paludosa	ACTGGTTGAACAGTTTACCC	0	0	0	0	0	0	0	0	0	0	0	0	0	5	115	5284	15	110	1567	80957	98	3	0	0	0	0	0
OTU_2	62814	11	Philopotamus montanus	ACTGGTTGAACCGTCTACCC	0	0	0	0	0	0	0	0	0	0	0	0	0	0	7	3	23	92	1205	61439	40	5	0	0	0	0	0
OTU_6	52748	31	Drusus annulatus	ACGGGTTGAACTGTCTACCC	0	0	0	0	0	0	0	0	0	0	0	0	1	2	3	30	878	7988	15854	26303	1633	52	4	0	0	0	0
OTU_8	50719	47	Chaetopteryx villosa	ACAGGCTGAACTGTATACCC	0	0	0	0	0	0	0	0	0	0	0	0	0	0	2	4	5	82	986	49588	47	5	0	0	0	0	0
OTU_5	51262	29	Nemurella pictetii	ACAGGTTGAACTGTTTACCC	0	0	0	0	0	0	0	0	0	0	0	0	0	0	2	12	202	4789	6280	39286	675	16	0	0	0	0	0
OTU_14	40573	4	Blephariceridae	ACGGGTTGAACTGTTTACCC	0	0	0	0	0	0	0	0	0	0	0	0	1	1	5	12	404	4878	11646	23226	395	5	0	0	0	0	0
OTU_12	36795	28	Ephemerella mucronata	ACTGGCTGAACAGTTTATCC	0	0	0	0	0	0	0	0	0	0	0	0	0	0	3	12	341	5948	7972	22360	158	1	0	0	0	0	0
OTU_41	27155	20	Potamophylax cingulatus	ACTGGCTGAACCGTATACCC	0	0	0	0	0	0	0	0	0	0	1	0	1	0	2	5	104	2208	3741	20791	291	11	0	0	0	0	0

## Sheet: 2_BR14_A
OTU	Abundance	Morpho_ID	Species	Primer_binding_site	1	2	3	4	5	6	7	8	9	10	11	12	13	14	15	16	17	18	19	20	21	22	23	24	25	26	27
OTU_7	158140	24	Baetis vernus	AATATAGTAATTGCCCCTGC	0	0	0	0	0	0	0	1	1	0	4	1	7	5	8	9	25	66	685	157246	81	0	0	0	0	1	0
OTU_1	174937	49	Asellus aquaticus	AATATAGTAATGGCCCCGGC	0	0	0	0	0	0	0	0	1	0	1	0	1	4	7	12	16	57	597	127623	82	0	0	0	0	0	0
OTU_3	88154	30	Ptychoptera paludosa	AGTATAGTAATGGCTCCGGC	0	0	0	0	0	0	0	1	0	1	0	2	2	3	3	3	12	20	394	87672	41	0	0	0	0	0	0
OTU_2	62814	11	Philopotamus montanus	AATATAGTAATAGCCCCAGC	0	0	0	0	0	0	0	0	1	0	0	1	0	3	3	4	10	34	312	62415	30	0	0	0	0	1	0
OTU_6	52748	31	Drusus annulatus	AGTATAGTAATGGCTCCGGC	0	0	0	0	0	0	0	0	0	1	1	0	0	1	3	3	5	22	219	52469	24	0	0	0	0	0	0
OTU_8	50719	47	Chaetopteryx villosa	AACATTGTGATGGCTCCTGC	0	0	0	0	0	0	0	0	0	0	0	1	1	0	1	4	11	20	194	50450	37	0	0	0	0	0	0
OTU_5	51262	29	Nemurella pictetii	AGTATCGTAATAGCTCCTGC	0	0	0	0	0	0	0	0	0	0	0	4	1	5	2	3	5	31	229	50958	24	0	0	0	0	0	0
OTU_14	40573	4	Blephariceridae	AGTATTGTGATAGCTCCGGC	0	0	0	0	0	0	0	0	0	0	0	0	0	0	1	0	5	14	178	40354	21	0	0	0	0	0	0
OTU_12	36795	28	Ephemerella mucronata	AGTATAGTAATTGCACCGGC	0	0	0	0	0	0	0	0	0	0	0	0	0	0	3	3	7	10	148	36606	18	0	0	0	0	0	0
OTU_41	27155	20	Potamophylax cingulatus	AGTATAGTGATAGCTCCAGC	0	0	0	0	0	0	0	0	0	0	0	0	2	0	0	2	6	11	124	26995	15	0	0	0	0	0	0

## Sheet: 3_BF20
OTU	Abundance	Morpho_ID	Species	Primer_binding_site	1	2	3	4	5	6	7	8	9	10	11	12	13	14	15	16	17	18	19	20	21	22	23	24	25	26	27
OTU_23	102650	20	Potamophylax cingulatus	GCCCCTGACATAGCTTTCCC	0	0	0	0	0	0	0	0	0	0	0	1	0	7	4	30	217	6359	34544	51133	10191	164	0	0	0	0	0
OTU_6	97158	24	Baetis vernus	GCACCGGATATGGCTTTCCC	0	0	0	0	0	0	0	0	0	0	0	0	0	0	3	5	20	115	1281	68013	27115	604	2	0	0	0	0
OTU_4	79012	47	Chaetopteryx villosa	GCGCCCGATATAGCCTTCCC	0	0	0	0	0	0	0	0	0	0	0	0	1	1	6	21	207	5684	30355	37957	4730	50	0	0	0	0	0
OTU_199	51152	37	Oreodytes	GCCCCCGATATAGCCTTCCC	0	0	0	0	0	0	0	0	0	0	0	0	0	0	1	2	11	67	661	38163	11992	255	0	0	0	0	0
OTU_10	30581	31	Drusus annulatus	GCTCCAGATATAGCTTTCCC	0	0	0	0	0	0	0	0	0	0	0	0	0	2	0	6	63	1876	10331	15265	2988	49	0	0	1	0	0
OTU_3	31382	21	Habroleptoides confusa	GCTCCGGATATAGCATTCCC	0	0	0	0	0	0	0	0	0	0	0	0	1	2	1	0	5	22	414	23608	7173	154	2	0	0	0	0
OTU_79	35153	36	Halesus radiatus	GCCCCCGATATAGCCTTCCC	0	0	0	0	0	0	0	0	0	0	0	0	0	0	3	12	110	3023	14128	15957	1903	17	0	0	0	0	0
OTU_12	28251	27	Torleya major	GCTCCTGATATAGCTTTCCC	0	0	0	0	0	0	0	0	0	0	0	0	0	0	2	4	66	1736	8210	15264	2920	49	0	0	0	0	0
OTU_1	28311	49	Asellus aquaticus	GCTCCAGATATAGCATTTCC	0	0	0	0	0	0	0	0	0	0	0	0	0	1	1	2	3	34	471	23793	3957	49	0	0	0	0	0
OTU_21	20260	30	Ptychoptera paludosa	GCCCCAGATATAGCTTTCCC	0	0	0	0	0	0	0	0	0	0	0	0	0	0	0	3	3	19	296	14254	5558	127	0	0	0	0	0

## Sheet: 4_BR14_B
OTU	Abundance	Morpho_ID	Species	Primer_binding_site	1	2	3	4	5	6	7	8	9	10	11	12	13	14	15	16	17	18	19	20	21	22	23	24	25	26	27
OTU_23	102650	20	Potamophylax cingulatus	AGTATAGTGATAGCTCCAGC	0	0	0	0	0	0	0	0	0	1	0	1	2	3	4	7	8	37	426	102115	46	0	0	0	0	0	0
OTU_6	97158	24	Baetis vernus	AATATAGTAATTGCCCCTGC	0	0	0	0	0	0	0	0	0	1	1	1	1	4	4	8	8	36	437	96621	36	0	0	0	0	0	0
OTU_4	79012	47	Chaetopteryx villosa	AACATTGTGATGGCTCCTGC	0	0	0	0	0	0	0	0	0	0	3	1	2	4	2	7	11	29	372	78543	38	0	0	0	0	0	0
OTU_199	51152	37	Oreodytes	AGTATAGTGATAGCTCCAGC	0	0	0	0	0	0	0	0	1	0	0	1	0	1	4	1	9	23	210	50881	21	0	0	0	0	0	0
OTU_10	30581	31	Drusus annulatus	AGTATAGTAATGGCTCCGGC	0	0	0	0	0	0	0	0	0	0	1	0	0	1	0	0	3	14	108	30438	16	0	0	0	0	0	0
OTU_3	31382	21	Habroleptoides confusa	AGTATAGTGATTGCCCCAGC	0	0	0	0	0	0	0	0	0	0	0	0	0	2	3	3	1	9	150	31200	14	0	0	0	0	0	0
OTU_79	35153	36	Halesus radiatus	AGTATAGTAATGGCTCCAGC	0	0	0	0	0	0	0	0	1	0	0	0	2	1	2	3	3	21	157	34943	20	0	0	0	0	0	0
OTU_12	28251	27	Torleya major	AGTATCGTAATGGCACCAGC	0	0	0	0	0	0	0	0	0	0	0	0	1	0	0	1	4	12	127	28093	13	0	0	0	0	0	0
OTU_1	28311	49	Asellus aquaticus	AATATAGTAATGGCCCCGGC	0	0	0	0	0	0	0	0	1	1	0	0	0	1	1	2	3	11	126	28141	24	0	0	0	0	0	0
OTU_21	20260	30	Ptychoptera paludosa	AGTATAGTAATGGCTCCGGC	0	0	0	0	0	0	0	0	0	0	1	0	0	0	2	3	1	4	87	20150	12	0	0	0	0	0	0

## Sheet: 5_fwhR1
OTU	Abundance	Morpho_ID	Species	Primer_binding_site	1	2	3	4	5	6	7	8	9	10	11	12	13	14	15	16	17	18	19	20	21	22	23	24	25	26	27
OTU_2	110209	29	Nemurella pictetii	AGTCAGTTTCCGAATCCCCC	0	0	0	0	0	0	0	0	0	0	0	0	0	0	0	0	4	7	219	106034	3925	20	0	0	0	0	0
OTU_4	93163	21	Habroleptoides confusa	AGTCAATTACCAAACCCACC	0	0	0	0	0	0	0	0	0	0	0	0	0	0	1	0	5	9	210	88782	4123	33	0	0	0	0	0
OTU_13	87803	51	Dina punctata	AGTCAATTACCAAAACCCCC	0	0	0	0	0	0	0	0	0	0	0	0	0	0	0	0	2	10	189	83815	3787	0	0	0	0	0	0
OTU_430	91902	37	Oreodytes	AATCAGTTTCCGAATCCCCC	0	0	0	0	0	0	0	0	0	0	0	0	0	0	0	1	1	7	213	88567	3095	17	1	0	0	0	0
OTU_3	70064	4	Blephariceridae	AGTCAGTTTCCGAAGCCCCC	0	0	0	0	0	0	0	0	0	0	0	0	0	0	0	2	1	5	162	68564	1323	7	0	0	0	0	0
OTU_11	58979	3	Elodes minuta	AATCAATTTCCAAATCCACC	0	0	0	0	0	0	0	0	0	0	0	0	0	0	0	0	0	10	127	57859	982	1	0	0	0	0	0
OTU_8	27179	27	Torleya major	AGCCAATTTCCAAATCCCCC	0	0	0	0	0	0	0	0	0	0	0	0	0	0	0	0	1	5	79	35834	1252	8	0	0	0	0	0
OTU_12	31850	26	Anomalopterygella chauviniana	AGTCAATTTCCGAATCCCCC	0	0	0	0	0	0	0	0	0	0	0	0	0	0	0	0	1	1	63	30732	1051	2	0	0	0	0	0
OTU_14	31897	13	Dinocras cephalotes	AATCAGTTGCCGAACCCCCC	0	0	0	0	0	0	0	0	0	0	0	0	0	0	0	0	1	3	50	29940	1885	18	0	0	0	0	0
OTU_17	30118	31	Drusus annulatus	AGTCAGTTACCGAATCCCCC	0	0	0	0	0	0	0	0	0	0	0	0	0	0	0	1	0	2	67	29017	1026	5	0	0	0	0	0

## Sheet: 6_fwhF2
OTU	Abundance	Morpho_ID	Species	Primer_binding_site	1	2	3	4	5	6	7	8	9	10	11	12	13	14	15	16	17	18	19	20	21	22	23	24	25	26	27	28	29	30	31	32	33	34	35
OTU_1	228471	21	Habroleptoides confusa	GGAACCGGTTGAACCGTTTACCCTCC	0	0	0	0	0	0	0	0	0	0	0	0	0	0	0	0	0	0	0	2	2	7	15	64	488	226443	1400	39	11	0	0	0	0	0	0
OTU_6	62742	6	Hydropsyche siltalai	GGAACTGGATGAACTGTTTACCCTCC	0	0	0	0	0	0	0	0	0	0	0	0	0	0	0	0	0	1	0	1	0	5	43	12548	12051	37077	988	27	1	0	0	0	0	0	0
OTU_2	45632	34	Velia caprai	GGAACAGGTTGAACAGTATACCCACC	0	0	0	0	0	0	0	0	0	0	0	0	0	0	0	0	0	0	0	0	0	1	1	15	89	45002	504	20	0	0	0	0	0	0	0
OTU_4	26136	16	Ephemera danica	GGAACAGGTTGAACTGTGTACCCTCC	0	0	0	0	0	0	0	0	0	0	0	0	0	0	0	0	0	0	0	0	0	0	1	4	55	25886	178	11	1	0	0	0	0	0	0
OTU_3	23613	29	Nemurella pictetii	GGTACAGGTTGAACTGTTTACCCCCC	0	0	0	0	0	0	0	0	0	0	0	0	0	0	0	0	0	0	0	0	0	2	1	4	64	23052	471	18	0	1	0	0	0	0	0
OTU_7	18979	4	Blephariceridae	GGTACGGGTTGAACTGTTTACCCCCC	0	0	0	0	0	0	0	0	0	0	0	0	0	0	0	0	0	0	0	0	1	0	1	20	6554	12200	193	10	0	0	0	0	0	0	0
OTU_5	22779	28	Ephemerella mucronata	GGAACTGGCTGAACAGTTTATCCCCC	0	0	0	0	0	0	0	0	0	0	0	0	0	0	0	0	0	0	0	0	1	0	1	8	35	22587	143	4	0	0	0	0	0	0	0
OTU_9	13541	24	Baetis rhodani	GGGACTGGGTGAACTGTCTACCCTCC	0	0	0	0	0	0	0	0	0	0	0	0	0	0	0	0	0	0	0	0	0	0	3	5	30	13423	78	2	0	0	0	0	0	0	0
OTU_28	5876	31	Drusus annulatus	GGTACGGGTTGAACTGTCTACCCCCC	0	0	0	0	0	0	0	0	0	0	0	0	0	0	0	0	0	0	0	0	0	0	1	897	1071	3679	218	10	0	0	0	0	0	0	0
OTU_8	7085	48	Sialis fuliginosa	GGAACAGGATGAACAGTATATCCCCC	0	0	0	0	0	0	0	0	0	0	0	0	0	0	0	0	0	0	0	0	0	0	5	1594	2339	3093	53	1	0	0	0	0	0	0	0

## Sheet: 7_fwhR2
OTU	Abundance	Morpho_ID	Species	Primer_binding_site	1	2	3	4	5	6	7	8	9	10	11	12	13	14	15	16	17	18	19	20	21	22	23	24	25	26	27	28	29	30	31	32	33	34	35
OTU_1	228471	21	Habroleptoides confusa	GTGATTGCCCCAGCAAGAACTGG	0	0	0	0	0	0	0	0	0	0	0	0	0	0	0	0	1	0	1	15	67	1244	227001	142	0	0	0	0	0	0	0	0	0	0	0
OTU_6	62742	6	Hydropsyche siltalai	GTAATCGCTCCAGCAAGAACTGG	0	0	0	0	0	0	0	0	0	0	0	0	0	0	0	0	0	0	2	9	21	350	62314	45	0	1	0	0	0	0	0	0	0	0	0
OTU_2	45632	34	Velia caprai	GTAATTGCTCCAGCAAGAACTGG	0	0	0	0	0	0	0	0	0	0	0	0	0	0	0	0	0	0	2	9	7	244	45337	33	0	0	0	0	0	0	0	0	0	0	0
OTU_4	26136	16	Ephemera danica	GTAATTGCGCCTGCAAGAACAGG	0	0	0	0	0	0	0	0	0	0	0	0	0	0	0	0	0	0	0	0	6	166	25942	22	0	0	0	0	0	0	0	0	0	0	0
OTU_3	23613	29	Nemurella pictetii	GTAATAGCTCCTGCTAAAACTGG	0	0	0	0	0	0	0	0	0	0	0	0	0	0	0	0	0	0	2	3	5	126	23459	18	0	0	0	0	0	0	0	0	0	0	0
OTU_7	18979	4	Blephariceridae	GTGATAGCTCCGGCCAATACCGG	0	0	0	0	0	0	0	0	0	0	0	0	0	0	0	0	0	0	0	2	5	106	18853	13	0	0	0	0	0	0	0	0	0	0	0
OTU_5	22779	28	Ephemerella mucronata	GTAATTGCACCGGCTAAAACAGG	0	0	0	0	0	0	0	0	0	0	0	0	0	0	0	0	0	0	0	0	5	132	22623	19	0	0	0	0	0	0	0	0	0	0	0
OTU_9	13541	24	Baetis rhodani	GTAATTGCCCCTGCTAAAACAGG	0	0	0	0	0	0	0	0	0	0	0	0	0	0	0	0	0	0	0	3	5	65	13452	16	0	0	0	0	0	0	0	0	0	0	0
OTU_28	5876	31	Drusus annulatus	GTAATGGCTCCGGCTAGTACAGG	0	0	0	0	0	0	0	0	0	0	0	0	0	0	0	0	0	0	0	2	2	32	5831	8	1	0	0	0	0	0	0	0	0	0	0
OTU_8	7085	48	Sialis fuliginosa	GTAATTGCTCCGGCTAAAACAGG	0	0	0	0	0	0	0	0	0	0	0	0	0	0	0	0	0	0	0	0	1	34	7044	6	0	0	0	0	0	0	0	0	0	0	0

## Sheet: 8_MlCOIintF
OTU	Abundance	Genbank_accession	Species	Primer_binding_site	1	2	3	4	5	6	7	8	9	10	11	12	13	14	15	16	17	18	19	20	21	22	23	24	25	26	27	28	29	30	31	32	33	34	35	36	37	38	39	40	41	42	43	44	45
OTU_114	38788	KP255183	Polychaeta	NNNNNNGGCACAGGATGAACAGTATACCCTCC	0	0	1	0	2	1	0	0	2	4	7	13	12	18	15	21	30	50	53	42	44	65	71	115	78	54	72	93	315	7982	9545	19476	580	21	2	0	0	1	1	1	1	0	0	0	0
OTU_59	27228	KP254100	Opsanus tau	NNNNNNGGTACAGGTTGGACAGTTTACCCCCC	0	0	0	0	0	1	0	1	0	1	6	5	8	11	17	9	17	35	47	38	29	43	34	68	75	52	52	55	97	115	639	25341	410	16	6	0	0	0	0	0	0	0	0	0	0
OTU_125	21604	KP255273	Lepidonotus humilis	NNNNNNGGAACTGGATGAACTGTCTACCCTCC	0	0	0	0	0	1	0	0	8	6	5	6	13	17	13	24	40	30	29	33	28	56	46	67	47	51	41	52	213	6280	5581	8689	219	5	0	0	0	0	3	1	0	0	0	0	0
OTU_80	19592	KP254117	Hypleurochilus geminatus	NNNNNNGGAACAGGTTGAACCGTCTATCCTCC	0	0	0	0	1	0	0	2	1	0	1	3	6	10	8	7	14	20	21	25	14	27	44	55	40	24	46	61	244	6969	4799	7067	80	3	0	0	0	0	0	0	0	0	0	0	0
OTU_11	16762	KP254210	Cilicaea	NNNNNNGGAACGGGGTGGACAGTTTACCCTCC	0	0	0	0	0	0	0	0	0	1	1	3	5	10	13	4	15	22	26	19	23	42	20	50	48	34	40	33	38	83	396	15625	194	14	2	0	0	0	0	0	0	1	0	0	0
OTU_116	12114	KP254207	Ophiurida	NNNNNNGGAACGGGATGAACAGTATACCCCCC	0	0	0	0	0	1	1	0	0	0	3	2	5	8	5	3	11	25	22	23	13	20	10	40	40	28	30	14	46	56	314	11116	262	15	1	0	0	0	0	0	0	0	0	0	0
OUT_33	13506	KP253998	Hippolytidae	NNNNNNGGTACTGGTTGAACAGTCTACCCCCC	0	0	0	0	0	1	0	0	0	0	5	3	5	13	9	13	13	24	35	31	14	32	18	61	39	17	20	27	55	81	334	12422	217	14	2	0	0	0	1	0	0	0	0	0	0
OTU_42	13209	KP255097	Alpheus	NNNNNNGGAACAGGGTGAACTGTATACCCCCC	0	0	0	0	0	0	0	1	1	1	1	4	9	9	7	5	8	10	34	17	15	20	16	54	53	32	33	17	35	73	339	12120	279	16	0	0	0	0	0	0	0	0	0	0	0
OTU_92	12653	KP255278	Hesionidae	NNNNNNGGAACAGGATGAACCGTGTATCCCCC	0	0	0	1	0	0	1	0	2	3	5	4	16	7	15	9	22	20	15	27	24	31	40	45	26	23	26	48	205	6493	3084	2422	37	0	2	0	0	0	0	0	0	0	0	0	0
OTU_96	13260	KP254259	Microphrys bicornutus	NNNNNNGGAACAGGATGAACTGTATATCCTCC	0	0	0	0	0	1	0	0	0	0	7	2	7	8	18	6	10	19	20	14	14	24	16	39	43	22	29	16	24	63	320	12381	149	6	1	0	0	0	0	0	1	0	0	0	0
